# Supplementary material for: Microbiome composition as a potential predictor of longevity in rabbits
Source: Genet Sel Evol. 2024 Apr 2;56:25. doi: 10.1186/s12711-024-00895-6 (PMC10986140; doi:10.1186/s12711-024-00895-6)
Supplement: Supplementary file 1 — Additional file 1: Text S1. The Reference ASV used for ALR transformation in the DLINES and DLP comparisons. [file 12711_2024_895_MOESM1_ESM.txt]

The Reference ASV used for ALR transformation in DLINES and DLP comparisons
ASV ID: 09a858ecf9b363550dd32f71a7ceb20b
Sequence:
TGGGGAATATTGGGCAATGGGCGCAAGCCTGACCCAGCAACGCCGCGTGAAGGAAGAAGGCTTTCGGGTTGTAAACTTCTTTTATGAGGGACGAAGGACGTGACGGTACCTCATGAATAAGCCACGGCTAACTACGTGCCAGCAGCCGCGGTAATACGTAGGTGGCGAGCGTTGTCCGGATTTACTGGGTGTAAAGGGCGCGTAGGCGGGTAGGCAAGTCAGATGTGAAATCTCCGGGCTCAACCCGGAAACTGCATTTGAAACTGTCTATCTTGAGTATCGGAGAGGCAAGCGGAATTCCGTGTGTAGCGGTGAAATGCGTAGATATACGGAGGAACACCAGTGGCGAAGGCGGCTTGCTGGACGACAACTGACGCTGAGGCGCGAAAGCGTGGGGAGCAAACA
