# Supplementary material for: Microbiome composition as a potential predictor of longevity in rabbits
Source: Genet Sel Evol. 2024 Apr 2;56:25. doi: 10.1186/s12711-024-00895-6 (PMC10986140; doi:10.1186/s12711-024-00895-6)
Supplement: Supplementary file 2 — Additional file 2: Text S2. The sequences of all ASV identified with their ID. [file 12711_2024_895_MOESM2_ESM.fasta]

>0583b53448506982598c73dde8e7f9e1
CCTACGGGTGGCAGCAGTGGGGAATATTGGGCAATGGGCGCAAGCCTGACCCAGCAACGCCGCGTGAAGGAAGAAGGCTTTCGGGTTGTAAACTTCTTTTATGAGGGACGAAGGACGTGACGGTACCTCATGAATAAGCCACGGCTAACTACGTGCCAGCAGCCGCGGTAATACGTAGGTGGCGAGCGTTGTCCGGATTTACTGGGTGTAAAGGGCGCGTAGGCGGGTAGGCAAGTCAGATGTGAAATCTCCGGGCTCAACCCGGAAACTGCATTTGAAACTGTCTATCTTGAGTATCGGAGAGGCAAGCGGAATTCCGTGTGTAGCGGTGAAATGCGTAGATATACGGAGGAACACCAGTGGCGAAGGCGGCTTGCTGGACGACAACTGACGCTGAGGCGCGAAAGCGTGGGGAGCAAACAGGATTAGATACCCCAGTAGTC
>77a7d8ad8c4739047bb995d5a20bfc86
CCTACGGGTGGCAGCAGTGGGGAATATTGGGCAATGGGCGCAAGCCTGACCCAGCAACGCCGCGTGAAGGAAGAAGGCTTTCGGGTTGTAAACTTCTTTTATGAGGGACGAAGGACGTGACGGTACCTCATGAATAAGCCACGGCTAACTACGTGCCAGCAGCCGCGGTAATACGTAGGTGGCGAGCGTTGTCCGGATTTACTGGGTGTAAAGGGCGCGTAGGCGGGTAGGCAAGTCAGATGTGAAATCTCCGGGCTCAACCCGGAAACTGCATTTGAAACTGTCTATCTTGAGTATCGGAGAGGCAAGCGGAATTCCGTGTGTAGCGGTGAAATGCGTAGATATACGGAGGAACACCAGTGGCGAAGGCGGCTTGCTGGACGACAACTGACGCTGAGGCGCGAAAGCGTGGGGAGCAAACAGGATTAGATACCCCGGTAGTC
>0f430832c3dc4a34ad490336e40ba797
CCTACGGGTGGCAGCAGTGGGGAATATTGGGCAATGGGCGCAAGCCTGACCCAGCAACGCCGCGTGAAGGAAGAAGGCTTTCGGGTTGTAAACTTCTTTTATGAGGGACGAAGGACGTGACGGTACCTCATGAATAAGCCACGGCTAACTACGTGCCAGCAGCCGCGGTAATACGTAGGTGGCGAGCGTTGTCCGGATTTACTGGGTGTAAAGGGCGCGTAGGCGGGTAGGCAAGTCAGATGTGAAATCTCCGGGCTCAACCCGGAAACTGCATTTGAAACTGTCTATCTTGAGTATCGGAGAGGCAAGCGGAATTCCGTGTGTAGCGGTGAAATGCGTAGATATACGGAGGAACACCAGTGGCGAAGGCGGCTTGCTGGACGACAACTGACGCTGAGGCGCGAAAGCGTGGGGAGCAAACAGGATTAGATACCCCTGTAGTC
>c0e1c6d09b56c624fcb58e6ef116112b
CCTACGGGTGGCTGCAGTGGGGAATATTGGGCAATGGGCGCAAGCCTGACCCAGCAACGCCGCGTGAAGGAAGAAGGCTTTCGGGTTGTAAACTTCTTTTATGAGGGACGAAGGACGTGACGGTACCTCATGAATAAGCCACGGCTAACTACGTGCCAGCAGCCGCGGTAATACGTAGGTGGCGAGCGTTGTCCGGATTTACTGGGTGTAAAGGGCGCGTAGGCGGGTAGGCAAGTCAGATGTGAAATCTCCGGGCTCAACCCGGAAACTGCATTTGAAACTGTCTATCTTGAGTATCGGAGAGGCAAGCGGAATTCCGTGTGTAGCGGTGAAATGCGTAGATATACGGAGGAACACCAGTGGCGAAGGCGGCTTGCTGGACGACAACTGACGCTGAGGCGCGAAAGCGTGGGGAGCAAACAGGATTAGATACCCCAGTAGTC
>bd04da1ec60c78fcc757b4d5a4b6956c
CCTACGGGGGGCAGCAGTGGGGAATATTGGGCAATGGGCGCAAGCCTGACCCAGCAACGCCGCGTGAAGGAAGAAGGCTTTCGGGTTGTAAACTTCTTTTATGAGGGACGAAGGACGTGACGGTACCTCATGAATAAGCCACGGCTAACTACGTGCCAGCAGCCGCGGTAATACGTAGGTGGCGAGCGTTGTCCGGATTTACTGGGTGTAAAGGGCGCGTAGGCGGGTAGGCAAGTCAGATGTGAAATCTCCGGGCTCAACCCGGAAACTGCATTTGAAACTGTCTATCTTGAGTATCGGAGAGGCAAGCGGAATTCCGTGTGTAGCGGTGAAATGCGTAGATATACGGAGGAACACCAGTGGCGAAGGCGGCTTGCTGGACGACAACTGACGCTGAGGCGCGAAAGCGTGGGGAGCAAACAGGATTAGATACCCCAGTAGTC
>23a73ccdcf37016ab797f2b0b72905f5
CCTACGGGTGGCTGCAGTGGGGAATATTGGGCAATGGGCGCAAGCCTGACCCAGCAACGCCGCGTGAAGGAAGAAGGCTTTCGGGTTGTAAACTTCTTTTATGAGGGACGAAGGACGTGACGGTACCTCATGAATAAGCCACGGCTAACTACGTGCCAGCAGCCGCGGTAATACGTAGGTGGCGAGCGTTGTCCGGATTTACTGGGTGTAAAGGGCGCGTAGGCGGGTAGGCAAGTCAGATGTGAAATCTCCGGGCTCAACCCGGAAACTGCATTTGAAACTGTCTATCTTGAGTATCGGAGAGGCAAGCGGAATTCCGTGTGTAGCGGTGAAATGCGTAGATATACGGAGGAACACCAGTGGCGAAGGCGGCTTGCTGGACGACAACTGACGCTGAGGCGCGAAAGCGTGGGGAGCAAACAGGATTAGATACCCCGGTAGTC
>5b6964afa668504a97f64605d1920a5e
CCTACGGGGGGCAGCAGTGGGGAATATTGGGCAATGGGCGCAAGCCTGACCCAGCAACGCCGCGTGAAGGAAGAAGGCTTTCGGGTTGTAAACTTCTTTTATGAGGGACGAAGGACGTGACGGTACCTCATGAATAAGCCACGGCTAACTACGTGCCAGCAGCCGCGGTAATACGTAGGTGGCGAGCGTTGTCCGGATTTACTGGGTGTAAAGGGCGCGTAGGCGGGTAGGCAAGTCAGATGTGAAATCTCCGGGCTCAACCCGGAAACTGCATTTGAAACTGTCTATCTTGAGTATCGGAGAGGCAAGCGGAATTCCGTGTGTAGCGGTGAAATGCGTAGATATACGGAGGAACACCAGTGGCGAAGGCGGCTTGCTGGACGACAACTGACGCTGAGGCGCGAAAGCGTGGGGAGCAAACAGGATTAGATACCCCGGTAGTC
>141567c14072410f6230150201b817f0
CCTACGGGGGGCTGCAGTGGGGAATATTGGGCAATGGGCGCAAGCCTGACCCAGCAACGCCGCGTGAAGGAAGAAGGCTTTCGGGTTGTAAACTTCTTTTATGAGGGACGAAGGACGTGACGGTACCTCATGAATAAGCCACGGCTAACTACGTGCCAGCAGCCGCGGTAATACGTAGGTGGCGAGCGTTGTCCGGATTTACTGGGTGTAAAGGGCGCGTAGGCGGGTAGGCAAGTCAGATGTGAAATCTCCGGGCTCAACCCGGAAACTGCATTTGAAACTGTCTATCTTGAGTATCGGAGAGGCAAGCGGAATTCCGTGTGTAGCGGTGAAATGCGTAGATATACGGAGGAACACCAGTGGCGAAGGCGGCTTGCTGGACGACAACTGACGCTGAGGCGCGAAAGCGTGGGGAGCAAACAGGATTAGATACCCCAGTAGTC
>427cbd3e9745857bd2a25232b6b9cc55
CCTACGGGGGGCTGCAGTGGGGAATATTGGGCAATGGGCGCAAGCCTGACCCAGCAACGCCGCGTGAAGGAAGAAGGCTTTCGGGTTGTAAACTTCTTTTATGAGGGACGAAGGACGTGACGGTACCTCATGAATAAGCCACGGCTAACTACGTGCCAGCAGCCGCGGTAATACGTAGGTGGCGAGCGTTGTCCGGATTTACTGGGTGTAAAGGGCGCGTAGGCGGGTAGGCAAGTCAGATGTGAAATCTCCGGGCTCAACCCGGAAACTGCATTTGAAACTGTCTATCTTGAGTATCGGAGAGGCAAGCGGAATTCCGTGTGTAGCGGTGAAATGCGTAGATATACGGAGGAACACCAGTGGCGAAGGCGGCTTGCTGGACGACAACTGACGCTGAGGCGCGAAAGCGTGGGGAGCAAACAGGATTAGATACCCCGGTAGTC
>a11b0ee1a10df577c03894062b4d6290
CCTACGGGTGGCAGCAGTGGGGAATATTGGGCAATGGGCGCAAGCCTGACCCAGCAACGCCGCGTGAAGGAAGAAGGCTTTCGGGTTGTAAACTTCTTTTATGAGGGACGAAGGACGTGACGGTACCTCATGAATAAGCCACGGCTAACTACGTGCCAGCAGCCGCGGTAATACGTAGGTGGCGAGCGTTGTCCGGATTTACTGGGTGTAAAGGGCGCGTAGGCGGGTAGGCAAGTCAGATGTGAAATCTCCGGGCTCAACCCGGAAACTGCATTTGAAACTGTCTATCTTGAGTATCGGAGAGGCAAGCGGAATTCCGTGTGTAGCGGTGAAATGCGTAGATATACGGAGGAACACCAGTGGCGAAGGCGGCTTGCTGGACGACAACTGACGCTGAGGCGCGAAAGCGTGGGGAGCAAACAGGATTAGATACCCTAGTAGTC
>1b302a8222ede80c05ac0b4706ecba0f
CCTACGGGAGGCTGCAGTGGGGAATATTGGGCAATGGGCGCAAGCCTGACCCAGCAACGCCGCGTGAAGGAAGAAGGCTTTCGGGTTGTAAACTTCTTTTATGAGGGACGAAGGACGTGACGGTACCTCATGAATAAGCCACGGCTAACTACGTGCCAGCAGCCGCGGTAATACGTAGGTGGCGAGCGTTGTCCGGATTTACTGGGTGTAAAGGGCGCGTAGGCGGGTAGGCAAGTCAGATGTGAAATCTCCGGGCTCAACCCGGAAACTGCATTTGAAACTGTCTATCTTGAGTATCGGAGAGGCAAGCGGAATTCCGTGTGTAGCGGTGAAATGCGTAGATATACGGAGGAACACCAGTGGCGAAGGCGGCTTGCTGGACGACAACTGACGCTGAGGCGCGAAAGCGTGGGGAGCAAACAGGATTAGATACCCCAGTAGTC
>b108e97f7d4b84719403a0df733492ad
CCTACGGGTGGCAGCAGTGGGGAATATTGGGCAATGGGCGCAAGCCTGACCCAGCAACGCCGCGTGAAGGAAGAAGGCTTTCGGGTTGTAAACTTCTTTTATGAGGGACGAAGGACGTGACGGTACCTCATGAATAAGCCACGGCTAACTACGTGCCAGCAGCCGCGGTAATACGTAGGTGGCGAGCGTTGTCCGGATTTACTGGGTGTAAAGGGCGCGTAGGCGGGTAGGCAAGTCAGATGTGAAATCTCCGGGCTCAACCCGGAAACTGCATTTGAAACTGTCTATCTTGAGTATCGGAGAGGCAAGCGGAATTCCGTGTGTAGCGGTGAAATGCGTAGATATACGGAGGAACACCAGTGGCGAAGGCGGCTTGCTGGACGACAACTGACGCTGAGGCGCGAAAGCGTGGGGAGCAAACAGGATTAGATACCCTGGTAGTC
>32dae11aa73f7684db61813e50f451ae
CCTACGGGAGGCTGCAGTGGGGAATATTGGGCAATGGGCGCAAGCCTGACCCAGCAACGCCGCGTGAAGGAAGAAGGCTTTCGGGTTGTAAACTTCTTTTATGAGGGACGAAGGACGTGACGGTACCTCATGAATAAGCCACGGCTAACTACGTGCCAGCAGCCGCGGTAATACGTAGGTGGCGAGCGTTGTCCGGATTTACTGGGTGTAAAGGGCGCGTAGGCGGGTAGGCAAGTCAGATGTGAAATCTCCGGGCTCAACCCGGAAACTGCATTTGAAACTGTCTATCTTGAGTATCGGAGAGGCAAGCGGAATTCCGTGTGTAGCGGTGAAATGCGTAGATATACGGAGGAACACCAGTGGCGAAGGCGGCTTGCTGGACGACAACTGACGCTGAGGCGCGAAAGCGTGGGGAGCAAACAGGATTAGATACCCCGGTAGTC
>0d1d6084fc5633a3ab5ea4b80c1851cd
CCTACGGGTGGCAGCAGTGGGGAATATTGGGCAATGGGCGCAAGCCTGACCCAGCAACGCCGCGTGAAGGAAGAAGGCTTTCGGGTTGTAAACTTCTTTTATGAGGGACGAAGGACGTGACGGTACCTCATGAATAAGCCACGGCTAACTACGTGCCAGCAGCCGCGGTAATACGTAGGTGGCGAGCGTTGTCCGGATTTACTGGGTGTAAAGGGCGCGTAGGCGGGTAGGCAAGTCAGATGTGAAATCTCCGGGCTCAACCCGGAAACTGCATTTGAAACTGTCTATCTTGAGTATCGGAGAGGCAAGCGGAATTCCGTGTGTAGCGGTGAAATGCGTAGATATACGGAGGAACACCAGTGGCGAAGGCGGCTTGCTGGACGACAACTGACGCTGAGGCGCGAAAGCGTGGGGAGCAAACAGGATTAGATACCCGAGTAGTC
>ee98a33dbf511a9d7577c471cfc72813
CCTACGGGTGGCAGCAGTGGGGAATATTGGGCAATGGGCGCAAGCCTGACCCAGCAACGCCGCGTGAAGGAAGAAGGCTTTCGGGTTGTAAACTTCTTTTATGAGGGACGAAGGACGTGACGGTACCTCATGAATAAGCCACGGCTAACTACGTGCCAGCAGCCGCGGTAATACGTAGGTGGCGAGCGTTGTCCGGATTTACTGGGTGTAAAGGGCGCGTAGGCGGGTAGGCAAGTCAGATGTGAAATCTCCGGGCTCAACCCGGAAACTGCATTTGAAACTGTCTATCTTGAGTATCGGAGAGGCAAGCGGAATTCCGTGTGTAGCGGTGAAATGCGTAGATATACGGAGGAACACCAGTGGCGAAGGCGGCTTGCTGGACGACAACTGACGCTGAGGCGCGAAAGCGTGGGGAGCAAACAGGATTAGATACCCGGGTAGTC
>754c354104d03795ca5e187b8d01624f
CCTACGGGCGGCAGCAGTGGGGAATATTGGGCAATGGGCGCAAGCCTGACCCAGCAACGCCGCGTGAAGGAAGAAGGCTTTCGGGTTGTAAACTTCTTTTATGAGGGACGAAGGACGTGACGGTACCTCATGAATAAGCCACGGCTAACTACGTGCCAGCAGCCGCGGTAATACGTAGGTGGCGAGCGTTGTCCGGATTTACTGGGTGTAAAGGGCGCGTAGGCGGGTAGGCAAGTCAGATGTGAAATCTCCGGGCTCAACCCGGAAACTGCATTTGAAACTGTCTATCTTGAGTATCGGAGAGGCAAGCGGAATTCCGTGTGTAGCGGTGAAATGCGTAGATATACGGAGGAACACCAGTGGCGAAGGCGGCTTGCTGGACGACAACTGACGCTGAGGCGCGAAAGCGTGGGGAGCAAACAGGATTAGATACCCCAGTAGTC
>79dabdc58a3624b333cb9dbc5083027f
CCTACGGGCGGCAGCAGTGGGGAATATTGGGCAATGGGCGCAAGCCTGACCCAGCAACGCCGCGTGAAGGAAGAAGGCTTTCGGGTTGTAAACTTCTTTTATGAGGGACGAAGGACGTGACGGTACCTCATGAATAAGCCACGGCTAACTACGTGCCAGCAGCCGCGGTAATACGTAGGTGGCGAGCGTTGTCCGGATTTACTGGGTGTAAAGGGCGCGTAGGCGGGTAGGCAAGTCAGATGTGAAATCTCCGGGCTCAACCCGGAAACTGCATTTGAAACTGTCTATCTTGAGTATCGGAGAGGCAAGCGGAATTCCGTGTGTAGCGGTGAAATGCGTAGATATACGGAGGAACACCAGTGGCGAAGGCGGCTTGCTGGACGACAACTGACGCTGAGGCGCGAAAGCGTGGGGAGCAAACAGGATTAGATACCCCGGTAGTC
>e55ae76767150a90d7f56dda26685885
CCTACGGGTGGCAGCAGTGGGGGATATTGCACAATGGGGGAAACCCTGATGCAGCGACGCCGCGTGAGTGAAGAAGTATTTCGGTATGTAAAGCTCTATCAGCAGGGAAGAAAGAGACGGTACCTGAGTAAGAAGCCCCGGCTAACTACGTGCCAGCAGCCGCGGTAATACGTAGGGGGCAAGCGTTATCCGGATTTACTGGGTGTAAAGGGAGCGTAGACGGCATGGCAAGTCTGAAGTGAAAGCCCGGCGCTTAACGCGGGGACTGCTTTGGAAACTGTGGTGCTGGAGTGCCGGAGAGGCAGGCGGAATTCCTAGTGTAGCGGTGAAATGCGTAGATATTAGGAAGAACACCAGTGGCGAAGGCGGCCTGCTGGACGGTAACTGACGTTGAGGCTCGAAAGCGTGGGGAGCAAACAGGATTAGATACCCCAGTAGTC
>00880c89c11fe51c230c876d3fa465e6
CCTACGGGTGGCAGCAGTGGGGGATATTGCACAATGGGGGAAACCCTGATGCAGCGACGCCGCGTGAGTGAAGAAGTATTTCGGTATGTAAAGCTCTATCAGCAGGGAAGAAAGAGACGGTACCTGAGTAAGAAGCCCCGGCTAACTACGTGCCAGCAGCCGCGGTAATACGTAGGGGGCAAGCGTTATCCGGATTTACTGGGTGTAAAGGGAGCGTAGACGGCATGGCAAGTCTGAAGTGAAAGCCCGGCGCTTAACGCGGGGACTGCTTTGGAAACTGTGGTGCTGGAGTGCCGGAGAGGCAGGCGGAATTCCTAGTGTAGCGGTGAAATGCGTAGATATTAGGAAGAACACCAGTGGCGAAGGCGGCCTGCTGGACGGTAACTGACGTTGAGGCTCGAAAGCGTGGGGAGCAAACAGGATTAGATACCCCGGTAGTC
>ff319828be04ae86bc41d08187029634
CCTACGGGTGGCAGCAGTGGGGAATATTGGGCAATGGGCGCAAGCCTGACCCAGCAACGCCGCGTGAAGGAAGAAGGCTTTCGGGTTGTAAACTTCTTTTATGAGGGACGAAGGACGTGACGGTACCTCATGAATAAGCCACGGCTAACTACGTGCCAGCAGCCGCGGTAATACGTAGGTGGCGAGCGTTGTCCGGATTTACTGGGTGTAAAGGGCGCGTAGGCGGGCATGCAAGTCAGATGTGAAATCTCCGGGCTCAACCCGGAAACTGCATTTGAAACTGTGTGTCTTGAGTATCGGAGAGGCAAGCGGAATTCCGTGTGTAGCGGTGAAATGCGTAGATATACGGAGGAACACCAGTGGCGAAGGCGGCTTGCTGGACGACAACTGACGCTGAGGCGCGAAAGCGTGGGGAGCAAACAGGATTAGATACCCCAGTAGTC
>c9d704f5b05772f9a4cabd3d3f4f0ca9
CCTACGGGTGGCAGCAGTGGGGAATATTGGGCAATGGGCGCAAGCCTGACCCAGCAACGCCGCGTGAAGGAAGAAGGCTTTCGGGTTGTAAACTTCTTTTATGAGGGACGAAGGACGTGACGGTACCTCATGAATAAGCCACGGCTAACTACGTGCCAGCAGCCGCGGTAATACGTAGGTGGCGAGCGTTGTCCGGATTTACTGGGTGTAAAGGGCGCGTAGGCGGGCATGCAAGTCAGATGTGAAATCTCCGGGCTCAACCCGGAAACTGCATTTGAAACTGTGTGTCTTGAGTATCGGAGAGGCAAGCGGAATTCCGTGTGTAGCGGTGAAATGCGTAGATATACGGAGGAACACCAGTGGCGAAGGCGGCTTGCTGGACGACAACTGACGCTGAGGCGCGAAAGCGTGGGGAGCAAACAGGATTAGATACCCCGGTAGTC
>1329a7be7f4b7058efcc9c8bfd826239
CCTACGGGTGGCAGCAGTGGGGGATATTGCACAATGGGGGAAACCCTGATGCAGCGACGCCGCGTGAGTGAAGAAGTATTTCGGTATGTAAAGCTCTATCAGCAGGGAAGAAAGAGACGGTACCTGAGTAAGAAGCCCCGGCTAACTACGTGCCAGCAGCCGCGGTAATACGTAGGGGGCAAGCGTTATCCGGATTTACTGGGTGTAAAGGGAGCGTAGACGGCATGGCAAGTCTGAAGTGAAAGCCCGGCGCTTAACGCGGGGACTGCTTTGGAAACTGTGGTGCTGGAGTGCCGGAGAGGCAGGCGGAATTCCTAGTGTAGCGGTGAAATGCGTAGATATTAGGAAGAACACCAGTGGCGAAGGCGGCCTGCTGGACGGTAACTGACGTTGAGGCTCGAAAGCGTGGGGAGCAAACAGGATTAGATACCCCTGTAGTC
>60a2dfe772dacf6c241dc8bf68f17020
CCTACGGGTGGCTGCAGTGGGGGATATTGCACAATGGGGGAAACCCTGATGCAGCGACGCCGCGTGAGTGAAGAAGTATTTCGGTATGTAAAGCTCTATCAGCAGGGAAGAAAGAGACGGTACCTGAGTAAGAAGCCCCGGCTAACTACGTGCCAGCAGCCGCGGTAATACGTAGGGGGCAAGCGTTATCCGGATTTACTGGGTGTAAAGGGAGCGTAGACGGCATGGCAAGTCTGAAGTGAAAGCCCGGCGCTTAACGCGGGGACTGCTTTGGAAACTGTGGTGCTGGAGTGCCGGAGAGGCAGGCGGAATTCCTAGTGTAGCGGTGAAATGCGTAGATATTAGGAAGAACACCAGTGGCGAAGGCGGCCTGCTGGACGGTAACTGACGTTGAGGCTCGAAAGCGTGGGGAGCAAACAGGATTAGATACCCCAGTAGTC
>a3d8f18af7e8124e88bb2e3b82f7c79b
CCTACGGGTGGCAGCAGTCGAGAATCATTCACAATGGGGGGAACCCTGATGGTGCGACGCCGCGTGGGGGAGGAAGGTCTTCGGATTGTAAACCCCTGTCATGCAGGAGCAAGGCGAGAGTTGATAGTACTGCAAGAGGAAGAGACGGCAAACTCTGTGCCAGCAGCCGCGGTAATACAGAGGTCTCAAGCGTTGTTCGGAATCACTGGGCGTAAAGGGTACGTAGGCGGCGGGGCAAGTTGCGCGTGAAAGGCAGGGGCTCAACCTCTGGAATGCGCGTGAAACTACCCTGCTAGAGCGATGGAGGGGGAACCGGAATTCTTGGTGTAGCAGTGAAATGCGTAGATATCAAGAAGAAGACTCGTGGCGAAGGCGGGTTCCTGGACATGAGCTGACGCTGAGGTACGAAGGTCAGGGTAGCGAAAGGGATTAGATACCCCAGTAGTC
>0f7f0237b716ddc0ae086276d655e92b
CCTACGGGTGGCAGCAGTGGGGAATATTGGGCAATGGGCGCAAGCCTGACCCAGCAACGCCGCGTGAAGGAAGAAGGCTTTCGGGTTGTAAACTTCTTTTATGAGGGACGAAGGACGTGACGGTACCTCATGAATAAGCCACGGCTAACTACGTGCCAGCAGCCGCGGTAATACGTAGGTGGCGAGCGTTGTCCGGATTTACTGGGTGTAAAGGGCGCGTAGGCGGGCATGCAAGTCAGATGTGAAATCTCCGGGCTCAACCCGGAAACTGCATTTGAAACTGTATGTCTTGAGTATCGGAGAGGCAAGCGGAATTCCGTGTGTAGCGGTGAAATGCGTAGATATACGGAGGAACACCAGTGGCGAAGGCGGCTTGCTGGACGACAACTGACGCTGAGGCGCGAAAGCGTGGGGAGCAAACAGGATTAGATACCCCAGTAGTC
>2de900c1374bce7383506c962c3f1ce3
CCTACGGGTGGCAGCAGTGGGGAATATTGGGCAATGGGCGCAAGCCTGACCCAGCAACGCCGCGTGAAGGAAGAAGGCTTTCGGGTTGTAAACTTCTTTTATGAGGGACGAAGGACGTGACGGTACCTCATGAATAAGCCACGGCTAACTACGTGCCAGCAGCCGCGGTAATACGTAGGTGGCGAGCGTTGTCCGGATTTACTGGGTGTAAAGGGCGCGTAGGCGGGCATGCAAGTCAGATGTGAAATCTCCGGGCTCAACCCGGAAACTGCATTTGAAACTGTATGTCTTGAGTATCGGAGAGGCAAGCGGAATTCCGTGTGTAGCGGTGAAATGCGTAGATATACGGAGGAACACCAGTGGCGAAGGCGGCTTGCTGGACGACAACTGACGCTGAGGCGCGAAAGCGTGGGGAGCAAACAGGATTAGATACCCCGGTAGTC
>077c048a663de3bfe219a0b8664d3411
CCTACGGGTGGCAGCAGTGGGGAATATTGCACAATGGGGGAAACCCTGATGCAGCGACGCCGCGTGAGTGAAGAAGTATTTCGGTATGTAAAGCTCTATCAGCAGGGAAGAAAGTGACGGTACCTGAGTAAGAAGCCCCGGCTAACTACGTGCCAGCAGCCGCGGTAATACGTAGGGGGCAAGCGTTATCCGGAATTACTGGGTGTAAAGGGAGCGTAGACGGCGAGGCAAGTCTGAAGTGAAAGCCCTGTGCTTAACGCAGGGACTGCTTTGGAAACTGTTTGGCTGGAGTGCCGGAGAGGTAAGCGGAATTCCTAGTGTAGCGGTGAAATGCGTAGATATTAGGAAGAACACCAGTGGCGAAGGCGGCTTACTGGACGGTAACTGACGTTGAGGCTCGAAAGCGTGGGGAGCAAACAGGATTAGATACCCCAGTAGTC
>d0238a9f2bef49d913ec161d6ebb1fdf
CCTACGGGTGGCAGCAGTGGGGAATATTGGGCAATGGGCGCAAGCCTGACCCAGCAACGCCGCGTGAAGGAAGAAGGCTTTCGGGTTGTAAACTTCTTTTATGAGGGACGAAGGACGTGACGGTACCTCATGAATAAGCCACGGCTAACTACGTGCCAGCAGCCGCGGTAATACGTAGGTGGCGAGCGTTGTCCGGATTTACTGGGTGTAAAGGGCGCGTAGGCGGGCATGCAAGTCAGATGTGAAATCTCCGGGCTCAACCCGGAAACTGCATTTGAAACTGTGTGTCTTGAGTATCGGAGAGGCAAGCGGAATTCCGTGTGTAGCGGTGAAATGCGTAGATATACGGAGGAACACCAGTGGCGAAGGCGGCTTGCTGGACGACAACTGACGCTGAGGCGCGAAAGCGTGGGGAGCAAACAGGATTAGATACCCCTGTAGTC
>cc184e906baa60d478ccc542ac0adafa
CCTACGGGTGGCAGCAGTGGGGAATATTGCACAATGGGGGAAACCCTGATGCAGCGACGCCGCGTGAGTGAAGAAGTATTTCGGTATGTAAAGCTCTATCAGCAGGGAAGAAAGTGACGGTACCTGAGTAAGAAGCCCCGGCTAACTACGTGCCAGCAGCCGCGGTAATACGTAGGGGGCAAGCGTTATCCGGAATTACTGGGTGTAAAGGGAGCGTAGACGGCGAGGCAAGTCTGAAGTGAAAGCCCTGTGCTTAACGCAGGGACTGCTTTGGAAACTGTTTGGCTGGAGTGCCGGAGAGGTAAGCGGAATTCCTAGTGTAGCGGTGAAATGCGTAGATATTAGGAAGAACACCAGTGGCGAAGGCGGCTTACTGGACGGTAACTGACGTTGAGGCTCGAAAGCGTGGGGAGCAAACAGGATTAGATACCCCGGTAGTC
>9662004d184e09be45036db359bec2be
CCTACGGGTGGCAGCAGTGGGGGATATTGCACAATGGGGGAAACCCTGATGCAGCGACGCCGCGTGGAGGAAGAAGGTTTTCGGATTGTAAACTCCTGTCGTGCGGGACGATAATGACGGTACCGCACAAGAAAGCCACGGCTAACTACGTGCCAGCAGCCGCGGTAAAACGTAGGTGGCAAGCGTTGTCCGGAATTACTGGGTGTAAAGGGAGCGCAGGCGGGCTGACAAGTTGGAAGTGAAATCTATGGGCTCAACCCATAAATTGCTTTCAAAACTGCCGGTCTTGAGTAGTGCAGAGGTAAGCGGAATTCCCGGTGTAGCGGTGGAATGCGTAGATATCGGGAGGAACACCAGTGGCGAAGGCGGCTTACTGGGCACCAACTGACGCTGAGGCTCGAAAGCATGGGTAGCAAACAGGATTAGATACCCCAGTAGTC
>9a496da64573b78fd3a6b794330b2088
CCTACGGGTGGCTGCAGTGGGGAATATTGGGCAATGGGCGCAAGCCTGACCCAGCAACGCCGCGTGAAGGAAGAAGGCTTTCGGGTTGTAAACTTCTTTTATGAGGGACGAAGGACGTGACGGTACCTCATGAATAAGCCACGGCTAACTACGTGCCAGCAGCCGCGGTAATACGTAGGTGGCGAGCGTTGTCCGGATTTACTGGGTGTAAAGGGCGCGTAGGCGGGCATGCAAGTCAGATGTGAAATCTCCGGGCTCAACCCGGAAACTGCATTTGAAACTGTGTGTCTTGAGTATCGGAGAGGCAAGCGGAATTCCGTGTGTAGCGGTGAAATGCGTAGATATACGGAGGAACACCAGTGGCGAAGGCGGCTTGCTGGACGACAACTGACGCTGAGGCGCGAAAGCGTGGGGAGCAAACAGGATTAGATACCCCGGTAGTC
>5518fc7d3cbf3d49a220b61fcc7285f6
CCTACGGGTGGCTGCAGTGGGGAATATTGGGCAATGGGCGCAAGCCTGACCCAGCAACGCCGCGTGAAGGAAGAAGGCTTTCGGGTTGTAAACTTCTTTTATGAGGGACGAAGGACGTGACGGTACCTCATGAATAAGCCACGGCTAACTACGTGCCAGCAGCCGCGGTAATACGTAGGTGGCGAGCGTTGTCCGGATTTACTGGGTGTAAAGGGCGCGTAGGCGGGCATGCAAGTCAGATGTGAAATCTCCGGGCTCAACCCGGAAACTGCATTTGAAACTGTGTGTCTTGAGTATCGGAGAGGCAAGCGGAATTCCGTGTGTAGCGGTGAAATGCGTAGATATACGGAGGAACACCAGTGGCGAAGGCGGCTTGCTGGACGACAACTGACGCTGAGGCGCGAAAGCGTGGGGAGCAAACAGGATTAGATACCCCAGTAGTC
>80c73c50cbac5270d57cc2c0de4090c0
CCTACGGGTGGCAGCAGTCGAGAATCATTCACAATGGGGGGAACCCTGATGGTGCGACGCCGCGTGGGGGAGGAAGGTCTTCGGATTGTAAACCCCTGTCATGCAGGAGCAAGGCGAGAGTTGATAGTACTGCAAGAGGAAGAGACGGCAAACTCTGTGCCAGCAGCCGCGGTAATACAGAGGTCTCAAGCGTTGTTCGGAATCACTGGGCGTAAAGGGTACGTAGGCGGCGGGGCAAGTTGCGCGTGAAAGGCAGGGGCTCAACCTCTGGAATGCGCGTGAAACTACCCTGCTAGAGCGATGGAGGGGGAACCGGAATTCTTGGTGTAGCAGTGAAATGCGTAGATATCAAGAAGAAGACTCGTGGCGAAGGCGGGTTCCTGGACATGAGCTGACGCTGAGGTACGAAGGTCAGGGTAGCGAAAGGGATTAGATACCCCGGTAGTC
>e27315e0a3d4b667028e43f76742a402
CCTACGGGGGGCTGCAGTGGGGGATATTGCACAATGGGGGAAACCCTGATGCAGCGACGCCGCGTGAGTGAAGAAGTATTTCGGTATGTAAAGCTCTATCAGCAGGGAAGAAAGAGACGGTACCTGAGTAAGAAGCCCCGGCTAACTACGTGCCAGCAGCCGCGGTAATACGTAGGGGGCAAGCGTTATCCGGATTTACTGGGTGTAAAGGGAGCGTAGACGGCATGGCAAGTCTGAAGTGAAAGCCCGGCGCTTAACGCGGGGACTGCTTTGGAAACTGTGGTGCTGGAGTGCCGGAGAGGCAGGCGGAATTCCTAGTGTAGCGGTGAAATGCGTAGATATTAGGAAGAACACCAGTGGCGAAGGCGGCCTGCTGGACGGTAACTGACGTTGAGGCTCGAAAGCGTGGGGAGCAAACAGGATTAGATACCCCAGTAGTC
>a8cdf0ec87e8180d5883a4448cf4ba5b
CCTACGGGTGGCAGCAGTGGGGGATATTGCACAATGGGGGAAACCCTGATGCAGCGACGCCGCGTGGAGGAAGAAGGTTTTCGGATTGTAAACTCCTGTCGTGCGGGACGATAATGACGGTACCGCACAAGAAAGCCACGGCTAACTACGTGCCAGCAGCCGCGGTAAAACGTAGGTGGCAAGCGTTGTCCGGAATTACTGGGTGTAAAGGGAGCGCAGGCGGGCTGACAAGTTGGAAGTGAAATCTATGGGCTCAACCCATAAATTGCTTTCAAAACTGCCGGTCTTGAGTAGTGCAGAGGTAAGCGGAATTCCCGGTGTAGCGGTGGAATGCGTAGATATCGGGAGGAACACCAGTGGCGAAGGCGGCTTACTGGGCACCAACTGACGCTGAGGCTCGAAAGCATGGGTAGCAAACAGGATTAGATACCCCGGTAGTC
>2864901a77be1d07e124cb81911facca
CCTACGGGTGGCTGCAGTCGAGAATCATTCACAATGGGGGGAACCCTGATGGTGCGACGCCGCGTGGGGGAGGAAGGTCTTCGGATTGTAAACCCCTGTCATGCAGGAGCAAGGCGAGAGTTGATAGTACTGCAAGAGGAAGAGACGGCAAACTCTGTGCCAGCAGCCGCGGTAATACAGAGGTCTCAAGCGTTGTTCGGAATCACTGGGCGTAAAGGGTACGTAGGCGGCGGGGCAAGTTGCGCGTGAAAGGCAGGGGCTCAACCTCTGGAATGCGCGTGAAACTACCCTGCTAGAGCGATGGAGGGGGAACCGGAATTCTTGGTGTAGCAGTGAAATGCGTAGATATCAAGAAGAAGACTCGTGGCGAAGGCGGGTTCCTGGACATGAGCTGACGCTGAGGTACGAAGGTCAGGGTAGCGAAAGGGATTAGATACCCCAGTAGTC
>16b6c75a8580bafed1f9e0a07970335e
CCTACGGGTGGCAGCAGTGGGGAATATTGCACAATGGGGGAAACCCTGATGCAGCGACGCCGCGTGAGTGAAGAAGTAATTCGTTATGTAAAGCTCTATCAGCAGGGAAGATAATGACGGTACCTGACTAAGAAGCCCCGGCTAACTACGTGCCAGCAGCCGCGGTAATACGTAGGGGGCAAGCGTTATCCGGATTTACTGGGTGTAAAGGGAGCGTAGGTGGCAGGGCAAGTCAGATGTGAAATGCCGGGGCTCAACCCCGGAACTGCATTTGAAACTGTCCGGCTGGAGTGCAGGAGAGGTAAGTGGAATTCCTAGTGTAGCGGTGAAATGCGTAGATATTAGGAGGAACACCAGTGGCGAAGGCGGCTTACTGGACTGTAACTGACACTGAGGCTCGAAAGCGTGGGGAGCAAACAGGATTAGATACCCCAGTAGTC
>966a201189186e9d0f6660be128d5416
CCTACGGGTGGCTGCAGTCGAGAATCATTCACAATGGGGGGAACCCTGATGGTGCGACGCCGCGTGGGGGAGGAAGGTCTTCGGATTGTAAACCCCTGTCATGCAGGAGCAAGGCGAGAGTTGATAGTACTGCAAGAGGAAGAGACGGCAAACTCTGTGCCAGCAGCCGCGGTAATACAGAGGTCTCAAGCGTTGTTCGGAATCACTGGGCGTAAAGGGTACGTAGGCGGCGGGGCAAGTTGCGCGTGAAAGGCAGGGGCTCAACCTCTGGAATGCGCGTGAAACTACCCTGCTAGAGCGATGGAGGGGGAACCGGAATTCTTGGTGTAGCAGTGAAATGCGTAGATATCAAGAAGAAGACTCGTGGCGAAGGCGGGTTCCTGGACATGAGCTGACGCTGAGGTACGAAGGTCAGGGTAGCGAAAGGGATTAGATACCCCGGTAGTC
>4357f01eb15498fa19d97cbdb682ce96
CCTACGGGTGGCTGCAGTGGGGGATATTGCACAATGGGGGAAACCCTGATGCAGCGACGCCGCGTGGAGGAAGAAGGTTTTCGGATTGTAAACTCCTGTCGTGCGGGACGATAATGACGGTACCGCACAAGAAAGCCACGGCTAACTACGTGCCAGCAGCCGCGGTAAAACGTAGGTGGCAAGCGTTGTCCGGAATTACTGGGTGTAAAGGGAGCGCAGGCGGGCTGACAAGTTGGAAGTGAAATCTATGGGCTCAACCCATAAATTGCTTTCAAAACTGCCGGTCTTGAGTAGTGCAGAGGTAAGCGGAATTCCCGGTGTAGCGGTGGAATGCGTAGATATCGGGAGGAACACCAGTGGCGAAGGCGGCTTACTGGGCACCAACTGACGCTGAGGCTCGAAAGCATGGGTAGCAAACAGGATTAGATACCCCAGTAGTC
>31bcd7e52e9dbac6e92a16e6ab459eab
CCTACGGGTGGCAGCAGTGGGGAATATTGCACAATGGGGGAAACCCTGATGCAGCGACGCCGCGTGAGTGAAGAAGTATTTCGGTATGTAAAGCTCTATCAGCAGGGAAGAAAGTGACGGTACCTGAGTAAGAAGCCCCGGCTAACTACGTGCCAGCAGCCGCGGTAATACGTAGGGGGCAAGCGTTATCCGGAATTACTGGGTGTAAAGGGAGCGTAGACGGCGAGGCAAGTCTGAAGTGAAAGCCCTGTGCTTAACGCAGGGACTGCTTTGGAAACTGTTTGGCTGGAGTGCCGGAGAGGTAAGCGGAATTCCTAGTGTAGCGGTGAAATGCGTAGATATTAGGAAGAACACCAGTGGCGAAGGCGGCTTACTGGACGGTAACTGACGTTGAGGCTCGAAAGCGTGGGGAGCAAACAGGATTAGATACCCCTGTAGTC
>1c4dc9554dee152bc12d8551b22014b4
CCTACGGGTGGCAGCAGTGGGGAATATTGCGCAATGGAGGCAACTCTGACGCAGCAATGCCGCGTGGGTGAAGAAGGGATTCGTCCTGTAAAGCCCTGTTGTCGGGGAAGAGTTAAGACGGTACCCGGCGTATGAGCCCCAGCCAACCACGTGCCAGCAGCTGCGGTAACACGTGGGGGGCGAGCGTTATCCGGATTTATTGGGCGTAAAGGGCACGCAGGCGGCAGCGAAGGTGCGGTGTTAAAACCCGGGGCCCAACCCCGGGTTGCACGGCAAACCGTGCTGCTGGAGTGAAGCAGAGGCAGGCAGAATTCCTGGTGTAGCGGTGAAATGCGCAGAGATCAGGAGGAATACCGGTGGCGGAGGCGGCCTGCTGGGCTTATACTGACGCTGAGGTGCGAAAGCGTGGGGAGCGAACAGGATTAGATACCCCAGTAGTC
>8a34bcd4212739420fa48d41630a68d7
CCTACGGGTGGCTGCAGTGGGGAATATTGGGCAATGGGCGCAAGCCTGACCCAGCAACGCCGCGTGAAGGAAGAAGGCTTTCGGGTTGTAAACTTCTTTTATGAGGGACGAAGGACGTGACGGTACCTCATGAATAAGCCACGGCTAACTACGTGCCAGCAGCCGCGGTAATACGTAGGTGGCGAGCGTTGTCCGGATTTACTGGGTGTAAAGGGCGCGTAGGCGGGCATGCAAGTCAGATGTGAAATCTCCGGGCTCAACCCGGAAACTGCATTTGAAACTGTATGTCTTGAGTATCGGAGAGGCAAGCGGAATTCCGTGTGTAGCGGTGAAATGCGTAGATATACGGAGGAACACCAGTGGCGAAGGCGGCTTGCTGGACGACAACTGACGCTGAGGCGCGAAAGCGTGGGGAGCAAACAGGATTAGATACCCCGGTAGTC
>fdfdb919f648cc22b8a076b9cff79709
CCTACGGGTGGCAGCAGTGGGGAATATTGCACAATGGGGGAAACCCTGATGCAGCGACGCCGCGTGAGTGAAGAAGTAATTCGTTATGTAAAGCTCTATCAGCAGGGAAGATAATGACGGTACCTGACTAAGAAGCCCCGGCTAACTACGTGCCAGCAGCCGCGGTAATACGTAGGGGGCAAGCGTTATCCGGATTTACTGGGTGTAAAGGGAGCGTAGGTGGCAGGGCAAGTCAGATGTGAAATGCCGGGGCTCAACCCCGGAACTGCATTTGAAACTGTCCGGCTGGAGTGCAGGAGAGGTAAGTGGAATTCCTAGTGTAGCGGTGAAATGCGTAGATATTAGGAGGAACACCAGTGGCGAAGGCGGCTTACTGGACTGTAACTGACACTGAGGCTCGAAAGCGTGGGGAGCAAACAGGATTAGATACCCCGGTAGTC
>a4530a9e12ee386c2796fea6552ad024
CCTACGGGTGGCTGCAGTGGGGGATATTGCACAATGGGGGAAACCCTGATGCAGCGACGCCGCGTGGAGGAAGAAGGTTTTCGGATTGTAAACTCCTGTCGTGCGGGACGATAATGACGGTACCGCACAAGAAAGCCACGGCTAACTACGTGCCAGCAGCCGCGGTAAAACGTAGGTGGCAAGCGTTGTCCGGAATTACTGGGTGTAAAGGGAGCGCAGGCGGGCTGACAAGTTGGAAGTGAAATCTATGGGCTCAACCCATAAATTGCTTTCAAAACTGCCGGTCTTGAGTAGTGCAGAGGTAAGCGGAATTCCCGGTGTAGCGGTGGAATGCGTAGATATCGGGAGGAACACCAGTGGCGAAGGCGGCTTACTGGGCACCAACTGACGCTGAGGCTCGAAAGCATGGGTAGCAAACAGGATTAGATACCCCGGTAGTC
>4e8ad32e48c9f72afc62db1d9a00637f
CCTACGGGTGGCTGCAGTGGGGAATATTGCACAATGGGGGAAACCCTGATGCAGCGACGCCGCGTGAGTGAAGAAGTATTTCGGTATGTAAAGCTCTATCAGCAGGGAAGAAAGTGACGGTACCTGAGTAAGAAGCCCCGGCTAACTACGTGCCAGCAGCCGCGGTAATACGTAGGGGGCAAGCGTTATCCGGAATTACTGGGTGTAAAGGGAGCGTAGACGGCGAGGCAAGTCTGAAGTGAAAGCCCTGTGCTTAACGCAGGGACTGCTTTGGAAACTGTTTGGCTGGAGTGCCGGAGAGGTAAGCGGAATTCCTAGTGTAGCGGTGAAATGCGTAGATATTAGGAAGAACACCAGTGGCGAAGGCGGCTTACTGGACGGTAACTGACGTTGAGGCTCGAAAGCGTGGGGAGCAAACAGGATTAGATACCCCAGTAGTC
>617c9cd3d6a85f84fddce53ce80546c4
CCTACGGGTGGCAGCAGTGGGGAATATTGGGCAATGGGCGAAAGCCTGACCCAGCAACGCCGCGTGAGGGAAGAAGGTTTTCGGATTGTAAACCTCTGTCCTAAGGGACGAAGGAAGTGACGGTACCTTAGGAGGAAGCCCCGGCTAACTACGTGCCAGCAGCCGCGGTAATACGTAGGGGGCGAGCGTTGTCCGGAATGACTGGGCGTAAAGGGCGTGTAGGCGGCCGATTAAGTCTGGAGTGAAAGTCCTGCTTTCAAGGTGGGAATTGCTTTGGAGACTGGTTGGCTTGAGTGCGGAAGAGGTAAGTGGAATTCCCAGTGTAGCGGTGAAATGCGTAGAGATTGGGAGGAACACCAGTGGCGAAGGCGACTTACTGGGCCGTAACTGACGCTGAGGCGCGAAAGCGTGGGGAGCGAACAGGATTAGATACCCCAGTAGTC
>12d3fa281ee10177db3a2233984dcda2
CCTACGGGTGGCAGCAGTGGGGAATATTGCGCAATGGGGGGAACCCTGACGCAGCAACGCCGCGTGCAGGAAGAAGGTCTTCGGATTGTAAACTGTTGTCGCAGGGGAAGAAGAAAGTGACGGTACCCTGTGAGAAAGCCACGGCTAACTACGTGCCAGCAGCCGCGGTAATACGTAGGTGGCAAGCGTTGTCCGGATTTACTGGGTGTAAAGGGCGCGTAGGCGGGTGAGCAAGTCAGTCGTGAAATACCGAGGCTTAACTTCGGGGCTGCGATTGAAACTGTTCATCTTGAGTATCGGAGAGGAAAGCGGAATTCCCAGTGTAGCGGTGAAATGCGTAGATATTGGGAGGAACACCAGTGGCGAAGGCGGCTTTCTGGACGACAACTGACGCTGAGGCGCGAAAGTGTGGGGAGCAAACAGGATTAGATACCCCAGTAGTC
>6eda45d85f1e17e56081c0ed15837988
CCTACGGGTGGCTGCAGTGGGGAATATTGCACAATGGGGGAAACCCTGATGCAGCGACGCCGCGTGAGTGAAGAAGTATTTCGGTATGTAAAGCTCTATCAGCAGGGAAGAAAGTGACGGTACCTGAGTAAGAAGCCCCGGCTAACTACGTGCCAGCAGCCGCGGTAATACGTAGGGGGCAAGCGTTATCCGGAATTACTGGGTGTAAAGGGAGCGTAGACGGCGAGGCAAGTCTGAAGTGAAAGCCCTGTGCTTAACGCAGGGACTGCTTTGGAAACTGTTTGGCTGGAGTGCCGGAGAGGTAAGCGGAATTCCTAGTGTAGCGGTGAAATGCGTAGATATTAGGAAGAACACCAGTGGCGAAGGCGGCTTACTGGACGGTAACTGACGTTGAGGCTCGAAAGCGTGGGGAGCAAACAGGATTAGATACCCCGGTAGTC
>8e3d0b6efec1b6dd7b51cdb064749b60
CCTACGGGTGGCAGCAGTGGGGAATATTGGGCAATGGGCGAAAGCCTGACCCAGCAACGCCGCGTGAGGGAAGAAGGTTTTCGGATTGTAAACCTCTGTCCTAAGGGACGAAGGAAGTGACGGTACCTTAGGAGGAAGCCCCGGCTAACTACGTGCCAGCAGCCGCGGTAATACGTAGGGGGCGAGCGTTGTCCGGAATGACTGGGCGTAAAGGGCGTGTAGGCGGCCGATTAAGTCTGGAGTGAAAGTCCTGCTTTCAAGGTGGGAATTGCTTTGGAGACTGGTTGGCTTGAGTGCGGAAGAGGTAAGTGGAATTCCCAGTGTAGCGGTGAAATGCGTAGAGATTGGGAGGAACACCAGTGGCGAAGGCGACTTACTGGGCCGTAACTGACGCTGAGGCGCGAAAGCGTGGGGAGCGAACAGGATTAGATACCCCGGTAGTC
>860febf91269c1b4d3452ff5023dd228
CCTACGGGTGGCAGCAGTGGGGAATATTGCGCAATGGAGGCAACTCTGACGCAGCGATGCCGCGTGAGTGAGGAAGGGATTCGTCCCGCAGAGCTCAGTCGTCAGGCAAGAGAGAGACTACCTGACTTTAAGCCCCGGCTAACTACGTGCCAGCAGCCGCGGCAATACGTAGGGGGCGAGCGTTGTCCGGAATCATTGGGCGTAAAGCGCGCGCAGGCGGTCAGAGAGGCTTTTTGTAAAAGGCCCGGGCCCACCCCGGGTAAGCAGGAAGAACCAGCTGACTAGAGTGCTCTAGAGGCAGGCAGAATTCCTGGTGTAGTGGTGAAATACGCAGAGATCAGGAGGAATACCGGAGGCGAAGGCGGCCTGCTGGAGAGAGACTGACGCTCAGGCGCGAGAGCGTGGGGAGCAAACAGGATTAGATACCCCAGTAGTC
>8c553cf3ec61ee2de29c0a17e346e76d
CCTACGGGTGGCAGCAGTGGGGAATATTGCGCAATGGGGGGAACCCTGACGCAGCAACGCCGCGTGCAGGAAGAAGGTCTTCGGATTGTAAACTGTTGTCGCAGGGGAAGAAGAAAGTGACGGTACCCTGTGAGAAAGCCACGGCTAACTACGTGCCAGCAGCCGCGGTAATACGTAGGTGGCAAGCGTTGTCCGGATTTACTGGGTGTAAAGGGCGCGTAGGCGGGTGAGCAAGTCAGTCGTGAAATACCGAGGCTTAACTTCGGGGCTGCGATTGAAACTGTTCATCTTGAGTATCGGAGAGGAAAGCGGAATTCCCAGTGTAGCGGTGAAATGCGTAGATATTGGGAGGAACACCAGTGGCGAAGGCGGCTTTCTGGACGACAACTGACGCTGAGGCGCGAAAGTGTGGGGAGCAAACAGGATTAGATACCCCGGTAGTC
>df5af9cc755bf7c8697af003b6cd9fbb
CCTACGGGTGGCAGCAGTGGGGAATATTGCGCAATGGAGGCAACTCTGACGCAGCAATGCCGCGTGGGTGAAGAAGGGATTCGTCCTGTAAAGCCCTGTTGTCGGGGAAGAGTTAAGACGGTACCCGGCGTATGAGCCCCAGCCAACCACGTGCCAGCAGCTGCGGTAACACGTGGGGGGCGAGCGTTATCCGGATTTATTGGGCGTAAAGGGCACGCAGGCGGCAGCGAAGGTGCGGTGTTAAAACCCGGGGCCCAACCCCGGGTTGCACGGCAAACCGTGCTGCTGGAGTGAAGCAGAGGCAGGCAGAATTCCTGGTGTAGCGGTGAAATGCGCAGAGATCAGGAGGAATACCGGTGGCGGAGGCGGCCTGCTGGGCTTATACTGACGCTGAGGTGCGAAAGCGTGGGGAGCGAACAGGATTAGATACCCCGGTAGTC
>12e9f13d03df90122ad96a7dab25bae9
CCTACGGGTGGCAGCAGTGGGGGATATTGCGCAATGGGGGAAACCCTGACGCAGCAACGCCGCGTGAAGGAAGAAGGCCTTCGGGTTGTAAACTTCTTTAAGTGTGGAAGATAATGACGGTACACACAGAATAAGCCACGGCTAACTACGTGCCAGCAGCCGCGGTAATACGTAGGTGGCAAGCGTTGTCCGGATTTACTGGGTGTAAAGGGCGTGTAGGCGGGATTACAAGTCAGATGTGAAATACCGGGGCTTAACTCCGGGGCTGCATTTGAAACTGTAGTTCTTGAGTGTCGGAGAGGAAAGCGGAATTCCTAGTGTAGCGGTGAAATGCGTAGATATTAGGAGGAACACCAGTGGCGAAGGCGGCTTTCTGGACGATAACTGACGCTGAGGCGCGAAAGCGTGGGGAGCAAACAGGATTAGATACCCCAGTAGTC
>cdf629719e976a6b7b7e08a8f202ded3
CCTACGGGTGGCAGCAGTGGGGAATATTGCACAATGGGGGGAACCCTGATGCAGCAACGCCGCGTGAGTGAAGAAGTATTTCGGTATGTAAAGCTCTGTCAGCAGGGAAGATAATGACGGTACCTGACCAAGAAGCCCCGGCTAACTACGTGCCAGCAGCCGCGGTAATACGTAGGGGGCAAGCGTTATCCGGATTTACTGGGTGTAAAGGGAGCGCAGGCGGCAGGGCAAGTCAGATGTGAAAGCCCGGGGCTCAACCCCGGGACTGCATTTGAAACTGTCCGGCTGGAGTGCAGGAGAGGCAGGCGGAATTCCTAGTGTAGCGGTGAAATGCGTAGATATTAGGAGGAACACCAGTGGCGAAGGCGGCCTGCTGGACTGTAACTGACGCTGAGGCTCGAAAGCGTGGGGAGCAAACAGGATTAGATACCCCAGTAGTC
>fe54f7e0afc92ab7e2ce603803ec7b30
CCTACGGGTGGCAGCAGTGGGGGATATTGCGCAATGGGGGAAACCCTGACGCAGCAACGCCGCGTGAAGGAAGAAGGCCTTCGGGTTGTAAACTTCTTTAAGTGTGGAAGATAATGACGGTACACACAGAATAAGCCACGGCTAACTACGTGCCAGCAGCCGCGGTAATACGTAGGTGGCAAGCGTTGTCCGGATTTACTGGGTGTAAAGGGCGTGTAGGCGGGATTACAAGTCAGATGTGAAATACCGGGGCTTAACTCCGGGGCTGCATTTGAAACTGTAGTTCTTGAGTGTCGGAGAGGAAAGCGGAATTCCTAGTGTAGCGGTGAAATGCGTAGATATTAGGAGGAACACCAGTGGCGAAGGCGGCTTTCTGGACGATAACTGACGCTGAGGCGCGAAAGCGTGGGGAGCAAACAGGATTAGATACCCCGGTAGTC
>88206fb03aa2feb3b08fc352b787c88b
CCTACGGGTGGCAGCAGTGGGGAATATTGCGCAATGGAGGCAACTCTGACGCAGCAATGCCGCGTGGGTGAAGAAGGGATTCGTTCCGTAAAGCCCTGTTGTCGGGGAAGAGTTAAGACGGTACCCGGCGAGCAAGCCCCAGCCAACTACGTGCCAGCAGCTGCGGTAATACGTAGGGGGCGAGCGTTATCCGGATTTATTGGGCGTAAAGGGCACGCAGGCGGTTAGGCAGGCGCGTTGTCAAAGCCCGGGGCTCAACCCCGGAAGGTCAGCGCGAACCGTTTAACTCGAGTACCGGAGAGGCAGACAGAATTCCTGGTGTAGCGGTGAAATGCGCAGAGATCAGGAGGAATACCGGAGGCGAAGGCGGTCTGCCGGCCGGAGACTGACGCTGAGGTGCGAAAGCGTGGGGAGCGAACAGGATTAGATACCCCAGTAGTC
>51546ae24170e0587d5c3b6cf01696b6
CCTACGGGTGGCAGCAGTGGGGAATCTTGCGCAATGGGGGCAACCCTGACGCAGCGACGCCGCGTGCGGGATGAAGGTCTTCGGATCGTAAACCGCTTTCAGCAGGGACGAGGGCGAAAGCTGACGGTACCTGCAGAAGAAGCTCCGGCTAACTACGTGCCAGCAGCCGCGGTAACACGTAGGGGGCGAGCGTTATCCGGATTCATTGGGCGTAAAGCGCGCGTAGGCGGCCTGTTAGGTCGAGGGTCTAATCTCGGGGCTCAACCTCGAGCCGCTCTCGATACCGGCAGGCTTGAGTCTGGTAGGGGAAGGCGGAACTCCCGGTGTAGCGGTGGAATGCGCAGATATCGGGAGGAACACCGGTGGCGAAGGCGGCCTTCTGGGCCATGACTGACGCTCAGGCGCGAAAGCTAGGGGAGCAAACAGGATTAGATACCCCAGTAGTC
>86c079331d9b21efed221687529eb51e
CCTACGGGTGGCAGCAGTGGGGAATATTGCGCAATGGAGGCAACTCTGACGCAGCAATGCCGCGTGGGTGAAGAAGGGATTCGTTCCGTAAAGCCCTGTTGTCGGGGAAGAGTTAAGACGGTACCCGGCGAGCAAGCCCCAGCCAACTACGTGCCAGCAGCTGCGGTAATACGTAGGGGGCGAGCGTTATCCGGATTTATTGGGCGTAAAGGGCACGCAGGCGGTTAGGCAGGCGCGTTGTCAAAGCCCGGGGCTCAACCCCGGAAGGTCAGCGCGAACCGTTTAACTCGAGTACCGGAGAGGCAGACAGAATTCCTGGTGTAGCGGTGAAATGCGCAGAGATCAGGAGGAATACCGGAGGCGAAGGCGGTCTGCCGGCCGGAGACTGACGCTGAGGTGCGAAAGCGTGGGGAGCGAACAGGATTAGATACCCCGGTAGTC
>4befae20918a71c9a35be838e3503961
CCTACGGGTGGCAGCAGTGGGGAATATTGCGCAATGGGGGAGACCCTGACGCAGCAATGCCGCGTGAGCGAAGAAGGGACTCGTTCCGTAAAGCTCTGTCGCCGGGGAAGACAATGACGGTACCCGGCCAGGAGCCCCAGCCAACCACGTGCCAGCAGCTGCGGTAAGACGTGGGGGGCAAGCGTTGTCCGGAATCATTGGGCGTAAAGGGCGCGCAGGCGGCCGTTTAGGCCGCCGGTGAAACCGCCGGGCCCAACCCGGCGGCTGCCGGCGGAACCGGGCGGCTCGAGTGCCAGAGAGGCAGGCGGAATTCCTGGTGTAGCGGTGAAATGCGCAGAGATCAGGAGGAACACCGGAGGCGAAGGCGGCCTGCTGGCTGGCGACTGACGCTCAGGCGCGAAAGCGTGGGGAGCGAACAGGATTAGATACCCCAGTAGTC
>db2136c3f6d9d6ce2ff73c43922c5fe8
CCTACGGGTGGCAGCAGTGGGGAATATTGCACAATGGGGGGAACCCTGATGCAGCAACGCCGCGTGAGTGAAGAAGTATTTCGGTATGTAAAGCTCTGTCAGCAGGGAAGATAATGACGGTACCTGACCAAGAAGCCCCGGCTAACTACGTGCCAGCAGCCGCGGTAATACGTAGGGGGCAAGCGTTATCCGGATTTACTGGGTGTAAAGGGAGCGCAGGCGGCAGGGCAAGTCAGATGTGAAAGCCCGGGGCTCAACCCCGGGACTGCATTTGAAACTGTCCGGCTGGAGTGCAGGAGAGGCAGGCGGAATTCCTAGTGTAGCGGTGAAATGCGTAGATATTAGGAGGAACACCAGTGGCGAAGGCGGCCTGCTGGACTGTAACTGACGCTGAGGCTCGAAAGCGTGGGGAGCAAACAGGATTAGATACCCCGGTAGTC
>0c5b6f830d1a10d54c1f900802ded351
CCTACGGGTGGCAGCAGTGGGGAATATTGCGCAATGGAGGAAACTCTGACGCAGCGATGCCGCGTGGGCGAGGAAGGGCCTCGGCCCGTAAAGCCCCGTAGCCAGGGAAGAGCAGAGACGGTACCTGGCGCGAAAGCCCCGGCCAACCACGTGCCAGCAGCCGCGGCAATACGTGGGGGGCGAGCGTTGTCCGGAATCACTGGGCGTAAAGCGCGCGCAGGCGGCCGCTAGGGCGGGGTGTGAAAATCCGGGGCCCAACCCCGGGAAAGCGCCCCGAACCGAGCGGCTGGAGTGCCGGAGGGGCGGGCGGAACTCCCGGCGTAGCGGTGAAATGCGCAGAGGCCGGGAGGAACACCAGAGGCGAAGGCGGCCCGCCGGACGGACACTGACGCTGAGGCGCGAGAGCGTGGGGAGCGAACAGGATTAGATACCCCAGTAGTC
>2172989bf77712d5362cdd59cd694a35
CCTACGGGTGGCAGCAGTGGGGAATATTGCACAATGGGGGAAACCCTGATGCAGCGACGCCGCGTGAGCGAGGAAGTATTTCGGTATGTAAAGCTCTATCAGCAGGGAAGAAAATGACGGTACCTGCACAAGAAGCCCCGGCTAACTACGTGCCAGCAGCCGCGGTAATACGTAGGGGGCAAGCGTTATCCGGATTTACTGGGTGTAAAGGGAGCGTAGACGGGAATGCAAGTCTGATGTGAAAGGCAGGGGCTTAACCCCTGGACTGCATTGGAAACTGTGTACCTTGAGTGCCGGAGAGGTAAGCGGAATTCCTAGTGTAGCGGTGAAATGCGTAGATATTAGGAGGAACACCAGTGGCGAAGGCGGCTTACTGGACGGTAACTGACGTTGAGGCTCGAAAGCGTGGGGAGCAAACAGGATTAGATACCCCAGTAGTC
>7b2afee218b61a315fd74a5c29991083
CCTACGGGTGGCAGCAGTGGGGAATATTGCGCAATGGAGGAAACTCTGACGCAGCGATGCCGCGTGAGTGAAGAAGGGATTCGTTCTGTAAAGCTCTGTTACCGGGGAAGATAATGACGGTACCCGGTAAGCAAGCCCCAGCCAACTACGTGCCAGCAGCTGCGGTAATACGTAGGGGGCGAGCGTTATCCGGAATTATTGGGCGTAAAGGGCACGCAGGTGGTTATTTAGGTGCGGTGTAAAAGTCCAGGGCTCAACCCTGGGAGGCCACCGCAAACCGGATAGCTGGAGTATTGTCGAGGCAGGCAGAATTCCTGGTGTAGCGGTGAAATGCGCAGAGATCAGGAGGAATACCGGAGGCGAAGGCGGTCTGCCAGGCTTATACTGACACTGAGGTGCGAAAGCGTGGGGAGCGAACAGGATTAGATACCCCGGTAGTC
>dcb8983e66ad4d19f466cee859a2e9d9
CCTACGGGTGGCAGCAGTGGGGAATATTGCGCAATGGAGGAAACTCTGACGCAGCGATGCCGCGTGAGTGAAGAAGGGATTCGTTCTGTAAAGCTCTGTTACCGGGGAAGATAATGACGGTACCCGGTAAGCAAGCCCCAGCCAACTACGTGCCAGCAGCTGCGGTAATACGTAGGGGGCGAGCGTTATCCGGAATTATTGGGCGTAAAGGGCACGCAGGTGGTTATTTAGGTGCGGTGTAAAAGTCCAGGGCTCAACCCTGGGAGGCCACCGCAAACCGGATAGCTGGAGTATTGTCGAGGCAGGCAGAATTCCTGGTGTAGCGGTGAAATGCGCAGAGATCAGGAGGAATACCGGAGGCGAAGGCGGTCTGCCAGGCTTATACTGACACTGAGGTGCGAAAGCGTGGGGAGCGAACAGGATTAGATACCCCAGTAGTC
>8915ad1d868f2f2cbd7e773fa5a3ec57
CCTACGGGTGGCAGCAGTGGGGAATATTGCGCAATGGGGGGAACCCTGACGCAGCAACGCCGCGTGCAGGAAGAAGGTCTTCGGATTGTAAACTGTTGTCGCAAGGGAAGAAGACAGTGACGGTACCTTGTGAGAAAGTCACGGCTAACTACGTGCCAGCAGCCGCGGTAATACGTAGGTGACAAGCGTTGTCCGGATTTACTGGGTGTAAAGGGCGCGTAGGCGGGCTGTCAAGTCAGCCGTGAAATGCCGGGGCTTAACCCCGGAGCTGCGGTTGAAACTGACAGTCTTGAGTATCGGAGAGGAAAGCGGAATTCCCAGTGTAGCGGTGAAATGCGTAGATATTGGGAGGAACACCAGTGGCGAAGGCGGCTTTCTGGACGACAACTGACGCTCAGGCGCGAAAGTGTGGGGAGCAAACAGGATTAGATACCCCAGTAGTC
>78e552437892f5393a7c170881d84b05
CCTACGGGTGGCAGCAGTGGGGAATATTGCGCAATGGGGGGAACCCTGACGCAGCAACGCCGCGTGCAGGAAGAAGGTCTTCGGATTGTAAACTGTTGTCGCAAGGGAAGAAGACAGTGACGGTACCTTGTGAGAAAGTCACGGCTAACTACGTGCCAGCAGCCGCGGTAATACGTAGGTGACAAGCGTTGTCCGGATTTACTGGGTGTAAAGGGCGCGTAGGCGGGCTGTCAAGTCAGCCGTGAAATGCCGGGGCTTAACCCCGGAGCTGCGGTTGAAACTGACAGTCTTGAGTATCGGAGAGGAAAGCGGAATTCCCAGTGTAGCGGTGAAATGCGTAGATATTGGGAGGAACACCAGTGGCGAAGGCGGCTTTCTGGACGACAACTGACGCTCAGGCGCGAAAGTGTGGGGAGCAAACAGGATTAGATACCCCGGTAGTC
>473a6f39ed2b882b30fd0d00c79769e9
CCTACGGGTGGCAGCAGTGGGGAATCTTGCGCAATGGGGGCAACCCTGACGCAGCGACGCCGCGTGCGGGATGAAGGTCTTCGGATCGTAAACCGCTTTCAGCAGGGACGAGGGCGAAAGCTGACGGTACCTGCAGAAGAAGCTCCGGCTAACTACGTGCCAGCAGCCGCGGTAACACGTAGGGGGCGAGCGTTATCCGGATTCATTGGGCGTAAAGCGCGCGTAGGCGGCCTGTTAGGTCGAGGGTCTAATCCCGGGGCTCAACCCCGGGCCGCTCTCGATACCGGCAGGCTTGAGTCTGGTAGGGGAAGGCGGAACTCCCGGTGTAGCGGTGGAATGCGCAGATATCGGGAGGAACACCGGTGGCGAAGGCGGCCTTCTGGGCCACGACTGACGCTCAGGCGCGAAAGCTAGGGGAGCAAACAGGATTAGATACCCCAGTAGTC
>426568714f4a684c1cd92daa6dffb244
CCTACGGGTGGCAGCAGTGGGGAATATTGCGCAATGGAGGCAACTCTGACGCAGCGATGCCGCGTGAGTGAGGAAGGGATTCGTCCCGCAGAGCTCAGTCGTCAGGCAAGAGAGAGACTACCTGACTTTAAGCCCCGGCTAACTACGTGCCAGCAGCCGCGGCAATACGTAGGGGGCGAGCGTTGTCCGGAATCATTGGGCGTAAAGCGCGCGCAGGCGGTCAGAGAGGCTTTTTGTAAAAGGCCCGGGCCCACCCCGGGTAAGCAGGAAGAACCAGCTGACTAGAGTGCTCTAGAGGCAGGCAGAATTCCTGGTGTAGTGGTGAAATACGCAGAGATCAGGAGGAATACCGGAGGCGAAGGCGGCCTGCTGGAGAGAGACTGACGCTCAGGCGCGAGAGCGTGGGGAGCAAACAGGATTAGATACCCCGGTAGTC
>83b3ebf721da4ef7c65cd3bf151f70f2
CCTACGGGTGGCAGCAGTGGGGAATATTGCACAATGGGGGAAACCCTGATGCAGCGACGCCGCGTGAGCGAGGAAGTATTTCGGTATGTAAAGCTCTATCAGCAGGGAAGAAAATGACGGTACCTGCACAAGAAGCCCCGGCTAACTACGTGCCAGCAGCCGCGGTAATACGTAGGGGGCAAGCGTTATCCGGATTTACTGGGTGTAAAGGGAGCGTAGACGGGAATGCAAGTCTGATGTGAAAGGCAGGGGCTTAACCCCTGGACTGCATTGGAAACTGTGTACCTTGAGTGCCGGAGAGGTAAGCGGAATTCCTAGTGTAGCGGTGAAATGCGTAGATATTAGGAGGAACACCAGTGGCGAAGGCGGCTTACTGGACGGTAACTGACGTTGAGGCTCGAAAGCGTGGGGAGCAAACAGGATTAGATACCCCGGTAGTC
>f82ee4f1156c900ccdf4cf35ccbbb634
CCTACGGGTGGCAGCAGTGGGGAATATTGCGCAATGGAGGAAACTCTGACGCAGCAATGCCGCGTGGGTGAAGAAGGGATTCGTCCTGTAAAGCCCTGTTGTCGGGGAAGAGGAAGACGGTACCCGGCGAGCAAGCCCCAGCCAACTACGTGCCAGCAGCTGCGGTAACACGTGGGGGGCGAGCGTTATCCGGATTTATTGGGCGTAAAGGGCACGCAGGCGGTTAGACAGGTGTGGTGTGAAAGACCGGGGCTCAACCTCGGGAGGCCACCGCAAACCGTTTAGCTAGAGTGGAGCAGGGGCAGGCAGAATTCCTGGTGTAGCGGTGAAATGCGCAGAGATCAGGAAGAACACCAGAGGCGAAGGCGGCCTGCCGGACTTTTACTGACGCTGAGGTGCGAAAGCGTGGGGAGCGAACAGGATTAGATACCCCAGTAGTC
>1993584ecb8e4250b1f6d5762c39a0a8
CCTACGGGTGGCAGCAGTGGGGAATATTGCACAATGGGGGAAACCCTGATGCAGCGACGCCGCGTGAGTGAAGAAGTAATTCGTTATGTAAAGCTCTATCAGCAGGGAAGATAATGACGGTACCTGACTAAGAAGCCCCGGCTAACTACGTGCCAGCAGCCGCGGTAATACGTAGGGGGCAAGCGTTATCCGGATTTACTGGGTGTAAAGGGAGCGTAGGTGGCAGGGCAAGTCAGATGTGAAATGCCGGGGCTCAACCCCGGAACTGCATTTGAAACTGTCCGGCTGGAGTGCAGGAGAGGTAAGTGGAATTCCTAGTGTAGCGGTGAAATGCGTAGATATTAGGAGGAACACCAGTGGCGAAGGCGGCTTACTGGACTGTAACTGACACTGAGGCTCGAAAGCGTGGGGAGCAAACAGGATTAGATACCCCTGTAGTC
>640913e67320479027d60882c7f6e4f1
CCTACGGGTGGCTGCAGTGGGGAATATTGCACAATGGGGGAAACCCTGATGCAGCGACGCCGCGTGAGTGAAGAAGTAATTCGTTATGTAAAGCTCTATCAGCAGGGAAGATAATGACGGTACCTGACTAAGAAGCCCCGGCTAACTACGTGCCAGCAGCCGCGGTAATACGTAGGGGGCAAGCGTTATCCGGATTTACTGGGTGTAAAGGGAGCGTAGGTGGCAGGGCAAGTCAGATGTGAAATGCCGGGGCTCAACCCCGGAACTGCATTTGAAACTGTCCGGCTGGAGTGCAGGAGAGGTAAGTGGAATTCCTAGTGTAGCGGTGAAATGCGTAGATATTAGGAGGAACACCAGTGGCGAAGGCGGCTTACTGGACTGTAACTGACACTGAGGCTCGAAAGCGTGGGGAGCAAACAGGATTAGATACCCCAGTAGTC
>b67d578c2442bc2ac500788243f071ae
CCTACGGGTGGCAGCAGTGGGGAATCTTGCGCAATGGGGGCAACCCTGACGCAGCGACGCCGCGTGCGGGATGAAGGTCTTCGGATCGTAAACCGCTTTCAGCAGGGACGAGGGCGAAAGCTGACGGTACCTGCAGAAGAAGCTCCGGCTAACTACGTGCCAGCAGCCGCGGTAACACGTAGGGGGCGAGCGTTATCCGGATTCATTGGGCGTAAAGCGCGCGTAGGCGGCCTGTTAGGTCGAGGGTCTAATCCCGGGGCTCAACCCCGGGCCGCTCTCGATACCGGCAGGCTTGAGTCTGGTAGGGGAAGGCGGAACTCCCGGTGTAGCGGTGGAATGCGCAGATATCGGGAGGAACACCGGTGGCGAAGGCGGCCTTCTGGGCCATGACTGACGCTCAGGCGCGAAAGCTAGGGGAGCAAACAGGATTAGATACCCCGGTAGTC
>2a75e8fbe2159dcd64cd5d5b6c6420c6
CCTACGGGTGGCTGCAGTGGGGAATATTGCACAATGGGGGAAACCCTGATGCAGCGACGCCGCGTGAGTGAAGAAGTAATTCGTTATGTAAAGCTCTATCAGCAGGGAAGATAATGACGGTACCTGACTAAGAAGCCCCGGCTAACTACGTGCCAGCAGCCGCGGTAATACGTAGGGGGCAAGCGTTATCCGGATTTACTGGGTGTAAAGGGAGCGTAGGTGGCAGGGCAAGTCAGATGTGAAATGCCGGGGCTCAACCCCGGAACTGCATTTGAAACTGTCCGGCTGGAGTGCAGGAGAGGTAAGTGGAATTCCTAGTGTAGCGGTGAAATGCGTAGATATTAGGAGGAACACCAGTGGCGAAGGCGGCTTACTGGACTGTAACTGACACTGAGGCTCGAAAGCGTGGGGAGCAAACAGGATTAGATACCCCGGTAGTC
>a3eda50599f298fa06f19a3a1503119a
CCTACGGGTGGCAGCAGTGGGGAATATTGCGCAATGGAGGCAACTCTGACGCAGCGATGCCGCGTGAGTGAGGAAGGGATTCGTCCCGCAGAGCTCAGTCGAAGGGGAAAAGAGAGATTCAACCCTTTTTTCAAGCCCCGGCTAACTACGTGCCAGCAGCCGCGGTAATACGTAGGGGGCGAGCGTTGTCCGGAATTACTGGGCGTAAAGGGCGCGTAGGCGGCGGCGAAGGCCTGTTGTAAAATATCCGGGCTCAACCCGGAGAGGCGACAGGAACCGAGTCAGCTGGAGTGCTGGAGAGGCAGGCAGAATTCCTGGTGTAGCGGTGAAATGCGCAGAGATCAGGAGGAATACCGGAGGCGAAGGCGGCCTGCTGGACAGCAACTGACGCTAAGGCGCGAGAGCGTGGGGAGCAAACAGGATTAGATACCCCAGTAGTC
>197f435099bdcd3e123d995ce11d0036
CCTACGGGTGGCTGCAGTGGGGAATATTGCGCAATGGAGGCAACTCTGACGCAGCAATGCCGCGTGGGTGAAGAAGGGATTCGTCCTGTAAAGCCCTGTTGTCGGGGAAGAGTTAAGACGGTACCCGGCGTATGAGCCCCAGCCAACCACGTGCCAGCAGCTGCGGTAACACGTGGGGGGCGAGCGTTATCCGGATTTATTGGGCGTAAAGGGCACGCAGGCGGCAGCGAAGGTGCGGTGTTAAAACCCGGGGCCCAACCCCGGGTTGCACGGCAAACCGTGCTGCTGGAGTGAAGCAGAGGCAGGCAGAATTCCTGGTGTAGCGGTGAAATGCGCAGAGATCAGGAGGAATACCGGTGGCGGAGGCGGCCTGCTGGGCTTATACTGACGCTGAGGTGCGAAAGCGTGGGGAGCGAACAGGATTAGATACCCCAGTAGTC
>1a8b8cf61cfc2f9c718dc7031c9d0839
CCTACGGGTGGCAGCAGTGGGGAATATTGCGCAATGGGGGGAACCCTGACGCAGCAACGCCGCGTGCAGGAAGAAGGTCTTCGGATTGTAAACTGTTGTCGCAGGGGAAGAAGAAAGTGACGGTACCCTGTGAGAAAGCCACGGCTAACTACGTGCCAGCAGCCGCGGTAATACGTAGGTGGCAAGCGTTGTCCGGATTTACTGGGTGTAAAGGGCGCGTAGGCGGGTGAGCAAGTCAGTCGTGAAATACCGAGGCTTAACTTCGGGGCTGCGATTGAAACTGTTCATCTTGAGTATCGGAGAGGAAAGCGGAATTCCCAGTGTAGCGGTGAAATGCGTAGATATTGGGAGGAACACCAGTGGCGAAGGCGGCTTTCTGGACGACAACTGACGCTGAGGCGCGAAAGTGTGGGGAGCAAACAGGATTAGATACCCCTGTAGTC
>97572a69811bee14aa09bc18fbc35201
CCTACGGGTGGCAGCAGTGGGGAATCTTGCGCAATGGGGGCAACCCTGACGCAGCGACGCCGCGTGCGGGATGAAGGTCTTCGGATCGTAAACCGCTTTCAGCAGGGACGAGGGCGAAAGCTGACGGTACCTGCAGAAGAAGCTCCGGCTAACTACGTGCCAGCAGCCGCGGTAACACGTAGGGGGCGAGCGTTATCCGGATTCATTGGGCGTAAAGCGCGCGTAGGCGGCCTGTTAGGTCGAGGGTCTAATCCCGGGGCTCAACCCCGGGCCGCTCTCGATACCGGCAGGCTTGAGTCTGGTAGGGGAAGGCGGAACTCCCGGTGTAGCGGTGGAATGCGCAGATATCGGGAGGAACACCGGTGGCGAAGGCGGCCTTCTGGGCCATGACTGACGCTCAGGCGCGAAAGCTAGGGGAGCAAACAGGATTAGATACCCCAGTAGTC
>180f2a7d4f74877684fd9216c2d2d573
CCTACGGGTGGCAGCAGTGGGGAATCTTGCGCAATGGGGGCAACCCTGACGCAGCGACGCCGCGTGCGGGATGAAGGTCTTCGGATCGTAAACCGCTTTCAGCAGGGACGAGGGCGAAAGCTGACGGTACCTGCAGAAGAAGCTCCGGCTAACTACGTGCCAGCAGCCGCGGTAACACGTAGGGGGCGAGCGTTATCCGGATTCATTGGGCGTAAAGCGCGCGTAGGCGGCCTGTTAGGTCGAGGGTCTAATCCCGGGGCTCAACCCCGGGCCGCTCTCGATACCGGCAGGCTTGAGTCTGGTAGGGGAAGGCGGAACTCCCGGTGTAGCGGTGGAATGCGCAGATATCGGGAGGAACACCGGTGGCGAAGGCGGCCTTCTGGGCCACGACTGACGCTCAGGCGCGAAAGCTAGGGGAGCAAACAGGATTAGATACCCCGGTAGTC
>6ad25f604d7f3b06beca33e116c56965
CCTACGGGTGGCAGCAGTGGGGAATATTGCGCAATGGAGGCAACTCTGACGCAGCAATGCCGCGTGAGTGAAGAAGGGATTCGTTCCGTAAAGCTCTGTTACCGGGGAAGAAGAGTGACGGTACCCGGTGAGCAAGCCCCAGCCAACTACGTGCCAGCAGCTGCGGTAATACGTAGGGGGCGAGCGTTATCCGGATTTATTGGGCGTAAAGGGCACGCAGGCGGTTATTCAGGTGTGATGTTCAAGGGTGGGGCTCAACCCCGCAGGTCATGGCAAACCGGATAACTCGAGTAATGTCGGGGCAGACAGAATTCCTGGTGTAGCGGTGAAATGCGCAGAGATCAGGAGGAATACCGGAGGCGAAGGCGGTCTGCCAGGCACTTACTGACGCTCAGGTGCGAAAGCGTGGGGAGCAAACAGGATTAGATACCCCAGTAGTC
>430bdbddd1e92e3d971fed4dcb5f8d25
CCTACGGGTGGCAGCAGTGGGGGATATTGCGCAATGGGGGAAACCCTGACGCAGCAATGCCGCGTGAAGGAAGAAGGTCTTCGGATTGTAAACTTCTTTTATCGGGGACGAAAAATGACGGTACCCGAAGAATAAGCTCCGGCTAACTACGTGCCAGCAGCCGCGGTAATACGTAGGGAGCAAGCGTTGTCCGGATTTACTGGGTGTAAAGGGTGTGTAGGCGGCTTGGCAAGTCAGCTGTGAAATCTGAGGGCTCAACCCTCAAACTGCAGTTGAAACTGTCGAGCTTGAGTGAAGTAGAGGCAGGCGGAATTCCCGGTGTAGCGGTGAAATGCGTAGAGATCGGGAGGAACACCAGTGGCGAAGGCGGCCTGCTGGGCTTTAACTGACGCTGAGGCACGAAAGCATGGGTAGCAAACAGGATTAGATACCCCAGTAGTC
>8d69c58319d53281defb4d72997b0006
CCTACGGGTGGCTGCAGTGGGGAATATTGCACAATGGGGGAAACCCTGATGCAGCGACGCCGCGTGAGTGAAGAAGTATTTCGGTATGTAAAGCTCTATCAGCAGGGAAGAAAGTGACGGTACCTGAGTAAGAAGCCCCGGCTAACTACGTGCCAGCAGCCGCGGTAATACGTAGGGGGCAAGCGTTATCCGGAATTACTGGGTGTAAAGGGAGCGTAGACGGCGAGGCAAGTCTGAAGTGAAAGCCCTGTGCTTAACGCAGGGACTGCTTTGGAAACTGTTTGGCTGGAGTGCCGGAGAGGTAAGCGGAATTCCTAGTGTAGCGGTGAAATGCGTAGATATTAGGAAGAACACCAGTGGCGAAGGCGGCTTACTGGACGGTAACTGACGTTGAGGCTCGAAAGCGTGGGGAGCAAACAGGATTAGATACCCCTGTAGTC
>dc4cd4682a6cf4f3d4f2bd6b57e8b4e1
CCTACGGGTGGCAGCAGTGGGGAATATTGCGCAATGGAGGAAACTCTGACGCAGCAATGCCGCGTGAGTGAAGAAGGGATTCGTTCTGTAAAGCTCTGTTATCGGGGAAGAGAGAGACGGTACCCGATGAGCAAGCCCCAGCCAACTACGTGCCAGCAGCTGCGGTAATACGTAGGGGGCGAGCGTTATCCGGATTTATTGGGCGTAAAGGGCACGCAGGCGGCTGTTTAGGTGTGATGTGAAAGCCCGGGGCTTAACCCTGAGGTAGCATTGCAAACCGGGCAGCTAGAGTGAGGTAGAGGCAGACAGAATTTCTGGTGTAGCGGTGAAATGCGCAGAGATCAGGAGGAATACCGGAGGCGAAGGCGGTCTGCTGAGCCTTTGACTGACGCTGAGGTGCGAAAGCGTGGGGAGCGAACAGGATTAGATACCCCAGTAGTC
>1d562c5eeac09feed7812ca580e6bae0
CCTACGGGTGGCAGCAGTGGGGAATATTGCGCAATGGAGGCAACTCTGACGCAGCAATGCCGCGTGGGTGAAGAAGGGATTCGTCCTGTAAAGCCCTGTTGTCGGGGAAGAGTTAAGACGGTACCCGGCGTATGAGCCCCAGCCAACCACGTGCCAGCAGCTGCGGTAACACGTGGGGGGCGAGCGTTATCCGGATTTATTGGGCGTAAAGGGCACGCAGGCGGCAGCGAAGGTGCGGTGTTAAAACCCGGGGCCCAACCCCGGGTTGCACGGCAAACCGTGCTGCTGGAGTGAAGCAGAGGCAGGCAGAATTCCTGGTGTAGCGGTGAAATGCGCAGAGATCAGGAGGAATACCGGTGGCGGAGGCGGCCTGCTGGGCTTATACTGACGCTGAGGTGCGAAAGCGTGGGGAGCGAACAGGATTAGATACCCCTGTAGTC
>c99229a8cc9a81601b20829c468e0a8d
CCTACGGGTGGCAGCAGTGGGGAATCTTGCGCAATGGGGGCAACCCTGACGCAGCGACGCCGCGTGCGGGATGAAGGTCTTCGGATCGTAAACCGCTTTCAGCAGGGACGAGGGCGAAAGCTGACGGTACCTGCAGAAGAAGCTCCGGCTAACTACGTGCCAGCAGCCGCGGTAACACGTAGGGGGCGAGCGTTATCCGGATTCATTGGGCGTAAAGCGCGCGTAGGCGGCCTGTTAGGTCGAGGGTCTAATCTCGGGGCTCAACCTCGAGCCGCTCTCGATACCGGCAGGCTTGAGTCTGGTAGGGGAAGGCGGAACTCCCGGTGTAGCGGTGGAATGCGCAGATATCGGGAGGAACACCGGTGGCGAAGGCGGCCTTCTGGGCCATGACTGACGCTCAGGCGCGAAAGCTAGGGGAGCAAACAGGATTAGATACCCCGGTAGTC
>94f4ab1de58ed4c3033868634d3af97a
CCTACGGGTGGCAGCAGTGGGGAATATTGCGCAATGGGGGGAACCCTGACGCAGCGATGCCGCATGAGTGAAGAAGGGATTCGTTTCGTAAAGCTTTGTCCCGGGGGAAGAGAGAAGACGGTACCCCGGTAATAGCCCCAGCTAACTACGTGCCAGCAGCTGCGGTAACACGTGGGGGGCGAGCGTTGTCCGGAATTATTGGGCGTAAAGGGCACGCAGGCGGTTCTTTAGGCTGTTGATGAAAGTGCTGGGCCCAACCCAGTGATGTTTAACAGAACCGAGGGACTCGAGTGCCAGAGAGGCAGGCAGAATTCCTGGTGTAGCGGTGAAATGCGCAGAGATCAGGAGGAATACCGGAGGCGAAGGCGGCCTGCTGGCTGGCAACTGACGCTCAGGTGCGAAAGCGTGGGGAGCGAACAGGATTAGATACCCCAGTAGTC
>d48b6f9bb57704252a032388e7b5acaa
CCTACGGGTGGCAGCAGTGGGGAATATTGCACAATGGGGGGAACCCTGATGCAGCGACGCCGCGTGAGCGAAGAAGTATTTCGGTATGTAAAGCTCTATCAGCAGGGAAGAAAATGACGGTACCTGACTAAGAAGCCCCGGCTAAATACGTGCCAGCAGCCGCGGTAATACGTATGGGGCAAGCGTTATCCGGATTTACTGGGTGTAAAGGGAGCGTAGACGGACGTGCAAGTCTGATGTGAAAGGCGGGGGCCCAACCCCCGGACTGCATTGGAAACTGCAGGTCTTGAGTGCCGGAGAGGTAAGCGGAATTCCTAGTGTAGCGGTGAAATGCGTAGATATTAGGAGGAACACCAGTGGCGAAGGCGGCTTACTGGACGGTAACTGACGTTGAGGCTCGAAAGCGTGGGGAGCAAACAGGATTAGATACCCCAGTAGTC
>47ee7cdaaf7710dbef61799f03afb03e
CCTACGGGTGGCAGCAGTGGGGAATATTGCGCAATGGAGGAAACTCTGACGCAGCAATGCCGCGTGGGTGAAGAAGGGATTCGTCCTGTAAAGCCCTGTTGTCGGGGAAGAGGAAGACGGTACCCGGCGAGCAAGCCCCAGCCAACTACGTGCCAGCAGCTGCGGTAACACGTGGGGGGCGAGCGTTATCCGGATTTATTGGGCGTAAAGGGCACGCAGGCGGTTAGACAGGTGTGGTGTGAAAGACCGGGGCTCAACCTCGGGAGGCCACCGCAAACCGTTTAGCTAGAGTGGAGCAGGGGCAGGCAGAATTCCTGGTGTAGCGGTGAAATGCGCAGAGATCAGGAAGAACACCAGAGGCGAAGGCGGCCTGCCGGACTTTTACTGACGCTGAGGTGCGAAAGCGTGGGGAGCGAACAGGATTAGATACCCCGGTAGTC
>ea7f6fa52535dd95502d901bacf44cb5
CCTACGGGTGGCAGCAGTGGGGAATATTGCACAATGGGGGGAACCCTGATGCAGCAACGCCGCGTGAGTGAAGAAGTATTTCGGTATGTAAAGCTCTGTCAGCAGGGAAGATAATGACGGTACCTGACCAAGAAGCCCCGGCTAACTACGTGCCAGCAGCCGCGGTAATACGTAGGGGGCAAGCGTTATCCGGATTTACTGGGTGTAAAGGGAGCGCAGGCGGCAGGGCAAGTCAGATGTGAAAGCCCGGGGCTCAACCCCGGGACTGCATTTGAAACTGTCCGGCTGGAGTGCAGGAGAGGCAGGCGGAATTCCTAGTGTAGCGGTGAAATGCGTAGATATTAGGAGGAACACCAGTGGCGAAGGCGGCCTGCTGGACTGTAACTGACGCTGAGGCTCGAAAGCGTGGGGAGCAAACAGGATTAGATACCCCTGTAGTC
>338f1afcd6a33717877b8bc0b3117601
CCTACGGGTGGCAGCAGTGGGGAATATTGCGCAATGGGGGAGACCCTGACGCAGCAATGCCGCGTGAGCGAAGAAGGGACTCGTTCCGTAAAGCTCTGTCGCCGGGGAAGACAATGACGGTACCCGGCCAGGAGCCCCAGCCAACCACGTGCCAGCAGCTGCGGTAAGACGTGGGGGGCAAGCGTTGTCCGGAATCATTGGGCGTAAAGGGCGCGCAGGCGGCCGTTTAGGCCGCCGGTGAAACCGCCGGGCCCAACCCGGCGGCTGCCGGCGGAACCGGGCGGCTCGAGTGCCAGAGAGGCAGGCGGAATTCCTGGTGTAGCGGTGAAATGCGCAGAGATCAGGAGGAACACCGGAGGCGAAGGCGGCCTGCTGGCTGGCGACTGACGCTCAGGCGCGAAAGCGTGGGGAGCGAACAGGATTAGATACCCCGGTAGTC
>fefda337d8f8582ca5ecc7413cad5c1d
CCTACGGGTGGCAGCAGTGGGGAATATTGCGCAATGGAGGCAACTCTGACGCAGCGATGCCGCGTGAGTGAGGAAGGGATTCGTCCCGCAGAGCTCAGTCGAAGGGGAAAAGAGAGATTCAACCCTTTTTTCAAGCCCCGGCTAACTACGTGCCAGCAGCCGCGGTAATACGTAGGGGGCGAGCGTTGTCCGGAATTACTGGGCGTAAAGGGCGCGTAGGCGGCGGCGAAGGCCTGTTGTAAAATATCCGGGCTCAACCCGGAGAGGCGACAGGAACCGAGTCAGCTGGAGTGCTGGAGAGGCAGGCAGAATTCCTGGTGTAGCGGTGAAATGCGCAGAGATCAGGAGGAATACCGGAGGCGAAGGCGGCCTGCTGGACAGCAACTGACGCTAAGGCGCGAGAGCGTGGGGAGCAAACAGGATTAGATACCCCGGTAGTC
>38fd2003021a77f5faf695112b2f760f
CCTACGGGTGGCTGCAGTGGGGAATATTGCGCAATGGAGGCAACTCTGACGCAGCAATGCCGCGTGGGTGAAGAAGGGATTCGTCCTGTAAAGCCCTGTTGTCGGGGAAGAGTTAAGACGGTACCCGGCGTATGAGCCCCAGCCAACCACGTGCCAGCAGCTGCGGTAACACGTGGGGGGCGAGCGTTATCCGGATTTATTGGGCGTAAAGGGCACGCAGGCGGCAGCGAAGGTGCGGTGTTAAAACCCGGGGCCCAACCCCGGGTTGCACGGCAAACCGTGCTGCTGGAGTGAAGCAGAGGCAGGCAGAATTCCTGGTGTAGCGGTGAAATGCGCAGAGATCAGGAGGAATACCGGTGGCGGAGGCGGCCTGCTGGGCTTATACTGACGCTGAGGTGCGAAAGCGTGGGGAGCGAACAGGATTAGATACCCCGGTAGTC
>af3c4b5a8fdb1396e96b579b7454a733
CCTACGGGTGGCAGCAGTGGGGAATATTGCACAATGGGGGGAACCCTGATGCAGCGACGCCGCGTGAAGGAAGAAGTATCTCGGTATGTAAACTTCTATCAGCAGGGAAGATGATGACGGTACCTGACTAAGAAGCCCCGGCTAACTACGTGCCAGCAGCCGCGGTAATACGTAGGGGGCAAGCGTTATCCGGATTTACTGGGTGTAAAGGGAGCGTAGACGGCTGTGCAAGTCTGATGTGAAAGGCTGGGGCTTAACCCCGGGACTGCATTGGAAACTGCATGGCTTGAGTGCCGGAGGGGTAAGCGGAATTCCTGGTGTAGCGGTGAAATGCGTAGATATCAGGAGGAACACCGGTGGCGAAGGCGGCTTACTGGACGGTGACTGACGTTGAGGCTCGAAGGCGTGGGGAGCAAACAGGATTAGATACCCCGGTAGTC
>36cd7fb42180b8ba2a920c80e56370f6
CCTACGGGTGGCAGCAGTGGGGGATATTGCACAATGGGGGAAACCCTGATGCAGCGACGCCGCGTGAGTGAAGAAGTATTTCGGTATGTAAAGCTCTATCAGCAGGGAAGAAAGAGACGGTACCTGAGTAAGAAGCCCCGGCTAACTACGTGCCAGCAGCCGCGGTAATACGTAGGGGGCAAGCGTTATCCGGATTTACTGGGTGTAAAGGGAGCGTAGACGGCATGGCAAGTCTGAAGTGAAAGCCCGGCGCTTAACGCGGGGACTGCTTTGGAAACTGCGGTGCTGGAGTGCCGGAGAGGCAGGCGGAATTCCTAGTGTAGCGGTGAAATGCGTAGATATTAGGAAGAACACCAGTGGCGAAGGCGGCCTGCTGGACGGTAACTGACGTTGAGGCTCGAAAGCGTGGGGAGCAAACAGGATTAGATACCCCAGTAGTC
>5fb6233428b0c41e94b801085a029db6
CCTACGGGTGGCTGCAGTGGGGAATATTGGGCAATGGGCGAAAGCCTGACCCAGCAACGCCGCGTGAGGGAAGAAGGTTTTCGGATTGTAAACCTCTGTCCTAAGGGACGAAGGAAGTGACGGTACCTTAGGAGGAAGCCCCGGCTAACTACGTGCCAGCAGCCGCGGTAATACGTAGGGGGCGAGCGTTGTCCGGAATGACTGGGCGTAAAGGGCGTGTAGGCGGCCGATTAAGTCTGGAGTGAAAGTCCTGCTTTCAAGGTGGGAATTGCTTTGGAGACTGGTTGGCTTGAGTGCGGAAGAGGTAAGTGGAATTCCCAGTGTAGCGGTGAAATGCGTAGAGATTGGGAGGAACACCAGTGGCGAAGGCGACTTACTGGGCCGTAACTGACGCTGAGGCGCGAAAGCGTGGGGAGCGAACAGGATTAGATACCCCAGTAGTC
>0a72e221617e1c74f34e5b58dcb17009
CCTACGGGTGGCAGCAGTGGGGAATATTGCACAATGGGGGGAACCCTGATGCAGCGACGCCGCGTGAAGGAAGAAGTATCTCGGTATGTAAACTTCTATCAGCAGGGAAGATGATGACGGTACCTGACTAAGAAGCCCCGGCTAACTACGTGCCAGCAGCCGCGGTAATACGTAGGGGGCAAGCGTTATCCGGATTTACTGGGTGTAAAGGGAGCGTAGACGGCTGTGCAAGTCTGATGTGAAAGGCTGGGGCTTAACCCCGGGACTGCATTGGAAACTGCATGGCTTGAGTGCCGGAGGGGTAAGCGGAATTCCTGGTGTAGCGGTGAAATGCGTAGATATCAGGAGGAACACCGGTGGCGAAGGCGGCTTACTGGACGGTGACTGACGTTGAGGCTCGAAGGCGTGGGGAGCAAACAGGATTAGATACCCCAGTAGTC
>cd1cb3e8344e34b4314cc6475214e225
CCTACGGGTGGCAGCAGTAGGGAATCTTTCACAATGGGCGAAAGCCTGATGGAGCAACGCCGCGTGCAGGATGACGGCCTTCGGGTTGTAAACTGCTTTTATGTCCGAGAAATATGATGGTAAGACATGAATAAGGACCGGCTAACTACGTGCCAGCAGCCGCGGTCATACGTAGGGTCCAAGCATTATCCGGATTGACTGGGTGTAAAGAGTTGCGTAGGTGGCAGGGTAAGTAGATAGTGAAATCTGGTGGCTCAACCATTCAGGCTATTATCTAAACTGCTCAGCTCGAGACTGTTAGGGGTAACTGGAATTTCTAGTGTAGGAGTGAAATCCGTAGATATTAGAAAGAACACCGATAGCGTAGGCAGGTTACTGGGACAGTTCTGACACTAAGGCACGAAAGCGTGGGGAGCAAACGGGATTAGATACCCCAGTAGTC
>c7b8d250a1d1c5a44d4f80a45ab53ccb
CCTACGGGTGGCAGCAGTGGGGAATATTGGGCAATGGGCGCAAGCCTGACCCAGCAACGCCGCGTGAAGGAAGAAGGCTTTCGGGTTGTAAACTTCTTTTATGAGGGACGAAGGATGTGACGGTACCTCATGAATAAGCCACGGCTAACTACGTGCCAGCAGCCGCGGTAATACGTAGGTGGCGAGCGTTGTCCGGATTTACTGGGTGTAAAGGGCGCGTAGGCGGGTAGGCAAGTCAGATGTGAAATCTCCGGGCTCAACCCGGAAACTGCATTTGAAACTGTCTATCTTGAGTATCGGAGAGGCAAGCGGAATTCCGTGTGTAGCGGTGAAATGCGTAGATATACGGAGGAACACCAGTGGCGAAGGCGGCTTGCTGGACGACAACTGACGCTGAGGCGCGAAAGCGTGGGGAGCAAACAGGATTAGATACCCCAGTAGTC
>0a51a4763ea83c41dea22f2837b87e7b
CCTACGGGTGGCAGCAGTGGGGAATATTGCACAATGGGGGGAACCCTGATGCAGCGACGCCGCGTGAGCGAAGAAGTATTTCGGTATGTAAAGCTCTATCAGCAGGGAAGAAAATGACGGTACCTGAGTAAGAAGCCCCGGCTAAATACGTGCCAGCAGCCGCGGTAATACGTATGGGGCAAGCGTTATCCGGATTTACTGGGTGTAAAGGGAGCGTAGACGGAGAGGCAAGTCTGATGTGAAAGGCGGGGGCCCAACCCCCGGACTGCATTGGAAACTGTCCCTCTTGAGTGCCGGAGAGGTAAGCGGAATTCCTAGTGTAGCGGTGAAATGCGTAGATATTAGGAGGAACACCAGTGGCGAAGGCGGCTTACTGGACGGTAACTGACGTTGAGGCTCGAAAGCGTGGGGAGCAAACAGGATTAGATACCCCAGTAGTC
>d2b4e3e92e46e8e11dccfead3660d14f
CCTACGGGTGGCAGCAGTGGGGAATATTGCGCAATGGAGGCAACTCTGACGCAGCAATGCCGCGTGAGTGAAGAAGGGATTCGTTCTGTAAAGCTCTGTTATCGGGGAAGAGTTGACGGTACCCGATGAGCAAGCCCCAGCCAACTACGTGCCAGCAGCTGCGGTAATACGTAGGGGGCGAGCGTTATCCGGATTTATTGGGCGTAAAGGGCACGCAGGCGGCTGTTTAGGTGTGATGTGAAAGCCCGGGGCTTAACTCCGTGGTAGCATTGCAAACCGGGCAGCTAGAGTGAGGTAGAGGCAGACAGAATTTCTGGTGTAGCGGTGAAATGCGCAGAGATCAGGAGGAATACCGGAGGCGAAGGCGGTCTGCCGGGCCTTTAACTGACGCTGAGGTGCGAAAGCGTGGGGAGCGAACAGGATTAGATACCCCGGTAGTC
>03f46928e0c604987cc7c09d78a2f8e1
CCTACGGGTGGCAGCAGTGGGGAATATTGCGCAATGGAGGCAACTCTGACGCAGCAATGCCGCGTGAGTGAAGACGGGATTCGTTCTGTAAAGCTCTGTTACCGGGGAAGAGGAAGACGGTACCCGGTGAGCAAGCCCCAGCCAACTACGTGCCAGCAGCTGCGGTAATACGTAGGGGGCGAGCGTTATCCGGAATTATTGGGCGTAAAGGGCACGCAGGCGGTTATTTAGGCGCGTCATGAAAGCCGGGGGCTTAACCCCCGGAGGCTGACGCGAACCGGATAACTGGAGTGCTGGCGAGGCAGGCAGAATTCCTGGTGTAGCGGTGAAATGCGCAGAGATCAGGAGGAATACCGGTGGCGAAGGCGGCCTGCCAGCCAGAGACTGACGCTGAGGTGCGAAAGCGTGGGGAGCAAACAGGATTAGATACCCCAGTAGTC
>6c62d63a3c35434af75fd060d8b3e060
CCTACGGGTGGCAGCAGTGGGGAATATTGCGCAATGGAGGCAACTCTGACGCAGCAATGCCGCGTGGGTGAAGAAGGGATTCGTTCCGTAAAGCCCTGTTGTCGGGGAAGAGTTAAGACGGTACCCGGCGAGCAAGCCCCAGCCAACTACGTGCCAGCAGCTGCGGTAATACGTAGGGGGCGAGCGTTATCCGGATTTATTGGGCGTAAAGGGCACGCAGGCGGTTAGGCAGGCGCGTTGTCAAAGCCCGGGGCTCAACCCCGGAAGGTCAGCGCGAACCGTTTAACTCGAGTACCGGAGAGGCAGACAGAATTCCTGGTGTAGCGGTGAAATGCGCAGAGATCAGGAGGAATACCGGAGGCGAAGGCGGTCTGCCGGCCGGAGACTGACGCTGAGGTGCGAAAGCGTGGGGAGCGAACAGGATTAGATACCCCTGTAGTC
>8140f7306449345acf59e209ec10d5a4
CCTACGGGTGGCAGCAGTGGGGGATATTGCGCAATGGGGGAAACCCTGACGCAGCAATGCCGCGTGAAGGAAGAAGGTCTTCGGATTGTAAACTTCTTTTATCGGGGACGAAAAATGACGGTACCCGAAGAATAAGCTCCGGCTAACTACGTGCCAGCAGCCGCGGTAATACGTAGGGAGCAAGCGTTGTCCGGATTTACTGGGTGTAAAGGGTGTGTAGGCGGCTTGGCAAGTCAGCTGTGAAATCTGAGGGCTCAACCCTCAAACTGCAGTTGAAACTGTCGAGCTTGAGTGAAGTAGAGGCAGGCGGAATTCCCGGTGTAGCGGTGAAATGCGTAGAGATCGGGAGGAACACCAGTGGCGAAGGCGGCCTGCTGGGCTTTAACTGACGCTGAGGCACGAAAGCATGGGTAGCAAACAGGATTAGATACCCCGGTAGTC
>73b4af15950d04fe8d6a1a8f1e3472cc
CCTACGGGTGGCAGCAGTGGGGAATATTGCGCAATGGAGGCAACTCTGACGCAGCGATGCCGCGTGAGTGAAGAAGGGATTCGTTCTGTAAAGCTCTGTTACCGGGGAAGACGATGACGGTACCCGGTAAGCAAGCCCCAGCCAACTACGTGCCAGCAGCTGCGGTAATACGTAGGGGGCGAGCGTTATCCGGAATTATTGGGCGTAAAGGGCACGCAGGTGGTTGTTTAGGTGCGGTGTAAAAGTCCAGGGCTCAACCCTGGGAGGTCACCGCAAACCGGGCAGCTGGAGTATTGTCGAGGCAGGCAGAATTCCTGGTGTAGCGGTGAAATGCGCAGAGATCAGGAGGAATACCGGAGGCGAAGGCGGTCTGCCAGGCTTATACTGACACTGAGGTGCGAAAGCGTGGGGAGCGAACAGGATTAGATACCCCAGTAGTC
>35e491fb080b9a29d0a18131b35adfa7
CCTACGGGTGGCTGCAGTGGGGAATATTGCGCAATGGAGGCAACTCTGACGCAGCAATGCCGCGTGGGTGAAGAAGGGATTCGTTCCGTAAAGCCCTGTTGTCGGGGAAGAGTTAAGACGGTACCCGGCGAGCAAGCCCCAGCCAACTACGTGCCAGCAGCTGCGGTAATACGTAGGGGGCGAGCGTTATCCGGATTTATTGGGCGTAAAGGGCACGCAGGCGGTTAGGCAGGCGCGTTGTCAAAGCCCGGGGCTCAACCCCGGAAGGTCAGCGCGAACCGTTTAACTCGAGTACCGGAGAGGCAGACAGAATTCCTGGTGTAGCGGTGAAATGCGCAGAGATCAGGAGGAATACCGGAGGCGAAGGCGGTCTGCCGGCCGGAGACTGACGCTGAGGTGCGAAAGCGTGGGGAGCGAACAGGATTAGATACCCCAGTAGTC
>ee9d4e23e8daa434bbea24c1c18916e2
CCTACGGGTGGCAGCAGTGGGGAATATTGCGCAATGGAGGAAACTCTGACGCAGCGATGCCGCGTGAGTGAAGAAGGGATTCGTTCTGTAAAGCTCTGTTACCGGGGAAGATAATGACGGTACCCGGTAAGCAAGCCCCAGCCAACTACGTGCCAGCAGCTGCGGTAATACGTAGGGGGCGAGCGTTATCCGGAATTATTGGGCGTAAAGGGCACGCAGGTGGTTATTTAGGTGCGGTGTAAAAGTCCAGGGCTCAACCCTGGGAGGCCACCGCAAACCGGATAGCTGGAGTATTGTCGAGGCAGGCAGAATTCCTGGTGTAGCGGTGAAATGCGCAGAGATCAGGAGGAATACCGGAGGCGAAGGCGGTCTGCCAGGCTTATACTGACACTGAGGTGCGAAAGCGTGGGGAGCGAACAGGATTAGATACCCCTGTAGTC
>21de2749bf3dcdaec59ffcd61f591426
CCTACGGGTGGCAGCAGTGGGGAATATTGCGCAATGGAGGCAACTCTGACGCAGCAATGCCGCGTGAGTGAAGACGGGATTCGTTCTGTAAAGCTCTGTTACCGGGGAAGAGGAAGACGGTACCCGGTGAGCAAGCCCCAGCCAACTACGTGCCAGCAGCTGCGGTAATACGTAGGGGGCGAGCGTTATCCGGAATTATTGGGCGTAAAGGGCACGCAGGCGGTTATTTAGGCGCGTCATGAAAGCCGGGGGCTTAACCCCCGGAGGCTGACGCGAACCGGATAACTGGAGTGCTGGCGAGGCAGGCAGAATTCCTGGTGTAGCGGTGAAATGCGCAGAGATCAGGAGGAATACCGGTGGCGAAGGCGGCCTGCCAGCCAGAGACTGACGCTGAGGTGCGAAAGCGTGGGGAGCAAACAGGATTAGATACCCCGGTAGTC
>42ef14c7bf8c7fadb87c59507d185605
CCTACGGGTGGCAGCAGTGGGGAATATTGCGCAATGGGGGGAACCCTGACGCAGCAACGCCGCGTGCAGGAAGAAGGTCTTCGGATTGTAAACTGTTGTCGCAGGGGAAGAAGACAGTGACGGTACCCTGTGAGAAAGTCACGGCTAACTACGTGCCAGCAGCCGCGGTAATACGTAGGTGACAAGCGTTGTCCGGATTTACTGGGTGTAAAGGGCGCGTAGGCGGGCTGTCAAGTCAGCCGTGAAATGCCGGGGCTTAACCCCGGAGCTGCGGTTGAAACTGACAGTCTTGAGTATCGGAGAGGAAAGCGGAATTCCCAGTGTAGCGGTGAAATGCGTAGATATTGGGAGGAACACCAGTGGCGAAGGCGGCTTTCTGGACGACAACTGACGCTCAGGCGCGAAAGTGTGGGGAGCAAACAGGATTAGATACCCCAGTAGTC
>876291832dba742076939f3f0fab9d85
CCTACGGGTGGCAGCAGTGGGGAATATTGGGCAATGGGCGCAAGCCTGACCCAGCAACGCCGCGTGAAGGAAGAAGGCTTTCGGGTTGTAAACTTCTTTTATGAGGGACGAAGGACGTGACGGTACCTCATGAATAAGCCACGGCTAACTACGTGCCAGCAGCCGCGGTAATACGTAGGTGGCAAGCGTTGTCCGGATTTACTGGGTGTAAAGGGCGCGTAGGCGGGTAGGCAAGTCAGATGTGAAATCTCCGGGCTCAACCCGGAAACTGCATTTGAAACTGTCTATCTTGAGTATCGGAGAGGCAAGCGGAATTCCGTGTGTAGCGGTGAAATGCGTAGATATACGGAGGAACACCAGTGGCGAAGGCGGCTTGCTGGACGACAACTGACGCTGAGGCGCGAAAGCGTGGGGAGCAAACAGGATTAGATACCCCAGTAGTC
>00870cd880aa225cd768a2b78f2c2677
CCTACGGGTGGCTGCAGTGGGGAATCTTGCGCAATGGGGGCAACCCTGACGCAGCGACGCCGCGTGCGGGATGAAGGTCTTCGGATCGTAAACCGCTTTCAGCAGGGACGAGGGCGAAAGCTGACGGTACCTGCAGAAGAAGCTCCGGCTAACTACGTGCCAGCAGCCGCGGTAACACGTAGGGGGCGAGCGTTATCCGGATTCATTGGGCGTAAAGCGCGCGTAGGCGGCCTGTTAGGTCGAGGGTCTAATCCCGGGGCTCAACCCCGGGCCGCTCTCGATACCGGCAGGCTTGAGTCTGGTAGGGGAAGGCGGAACTCCCGGTGTAGCGGTGGAATGCGCAGATATCGGGAGGAACACCGGTGGCGAAGGCGGCCTTCTGGGCCACGACTGACGCTCAGGCGCGAAAGCTAGGGGAGCAAACAGGATTAGATACCCCAGTAGTC
>ed98ed92978354d3f0a765c8ad73b223
CCTACGGGTGGCAGCAGTGGGGAATATTGCGCAATGGAGGAAACTCTGACGCAGCGATGCCGCGTGAGTGAAGAAGGGATTCGTTCTGTAAAGCTCTGTTACCGGGGAAGAGAGTGACGGTACCCGGTAAGCAAGCCCCAGCCAACTACGTGCCAGCAGCTGCGGTAATACGTAGGGGGCGAGCGTTATCCGGAATTATTGGGCGTAAAGGGCACGCAGGCGGCTGTTTAGGTGCGGTGTAAAAGTTCAGGGCTCAACCCTGTGAGGTTCACCGCAAACCGGGCAGCTAGAGTATTGTCGAGGCAGGCAGAATTCCTGGTGTAGCGGTGAAATGCGCAGAGATCAGGAGGAATACCGGAGGCGAAGGCGGTCTGCCAGGCTTATACTGACGCTCAGGTGCGAAAGCGTGGGGAGCGAACAGGATTAGATACCCCAGTAGTC
>7539e5f16320a44856a91468cea08bd3
CCTACGGGTGGCTGCAGTGGGGAATATTGGGCAATGGGCGAAAGCCTGACCCAGCAACGCCGCGTGAGGGAAGAAGGTTTTCGGATTGTAAACCTCTGTCCTAAGGGACGAAGGAAGTGACGGTACCTTAGGAGGAAGCCCCGGCTAACTACGTGCCAGCAGCCGCGGTAATACGTAGGGGGCGAGCGTTGTCCGGAATGACTGGGCGTAAAGGGCGTGTAGGCGGCCGATTAAGTCTGGAGTGAAAGTCCTGCTTTCAAGGTGGGAATTGCTTTGGAGACTGGTTGGCTTGAGTGCGGAAGAGGTAAGTGGAATTCCCAGTGTAGCGGTGAAATGCGTAGAGATTGGGAGGAACACCAGTGGCGAAGGCGACTTACTGGGCCGTAACTGACGCTGAGGCGCGAAAGCGTGGGGAGCGAACAGGATTAGATACCCCGGTAGTC
>9c2bcbd8f0ae799c5e1ca85e3540f41d
CCTACGGGTGGCAGCAGTGGGGGATATTGCACAATGGGGGAAACCCTGATGCAGCGACGCCGCGTGAGTGAAGAAGTATTTCGGTATGTAAAGCTCTATCAGCAGGGAAGAAAGAGACGGTACCTGAGTAAGAAGCCCCGGCTAACTACGTGCCAGCAGCCGCGGTAATACGTAGGGGGCAAGCGTTATCCGGATTTACTGGGTGTAAAGGGAGCGTAGACGGCATGGCAAGTCTGAAGTGAAAGCCCGGCGCTTAACGCGGGGACTGCTTTGGAAACTGCGGTGCTGGAGTGCCGGAGAGGCAGGCGGAATTCCTAGTGTAGCGGTGAAATGCGTAGATATTAGGAAGAACACCAGTGGCGAAGGCGGCCTGCTGGACGGTAACTGACGTTGAGGCTCGAAAGCGTGGGGAGCAAACAGGATTAGATACCCCGGTAGTC
>6f481c68b45d7d695a41ccfd54dfd17a
CCTACGGGTGGCAGCAGTGAGGAATATTGGACAATGGATGGAAATCTGATCCAGCCATGCCGCGTGCAGGAAGGCGGTCCTATGGATTGTAAACTGCTTTTGTACGGGAGCAATAATTTCTACGGGATAGGGAGATGAGAGTACCGTACGAATCAGCATCGGCTAACTCCGTGCCAGCAGCCGCGGTAATACGGAGGATGCGAGCGTTATCCGGATTTATTGGGTTTAAAGGGTGCGTAGGCTGTAATTTAAGTCAGTGGTGAAATGTACGGGCTTAACCGGTGATATGCCATTGATACTGGATTGCTGGAATACGGATGCGGTATGCGGAATGTGTAGTGTAGCGGTGAAATGCATAGATATTACACAGAACACCGATTGCGAAGGCAGCATACCAAGGCGGGATTGACGCTGAAGCACGAAAGTGTGGGGATCGAACAGGATTAGATACCCCAGTAGTC
>fc1f1eb56ea191a40dbb6c4092f57758
CCTACGGGTGGCAGCAGTGGGGGATATTGCGCAATGGGGGAAACCCTGACGCAGCAACGCCGCGTGAAGGAAGAAGGCCTTCGGGTTGTAAACTTCTTTAAGTGTGGAAGATAATGACGGTACACACAGAATAAGCCACGGCTAACTACGTGCCAGCAGCCGCGGTAATACGTAGGTGGCAAGCGTTGTCCGGATTTACTGGGTGTAAAGGGCGTGTAGGCGGGATTACAAGTCAGATGTGAAATACCGGGGCTTAACTCCGGGGCTGCATTTGAAACTGTAGTTCTTGAGTGTCGGAGAGGAAAGCGGAATTCCTAGTGTAGCGGTGAAATGCGTAGATATTAGGAGGAACACCAGTGGCGAAGGCGGCTTTCTGGACGATAACTGACGCTGAGGCGCGAAAGCGTGGGGAGCAAACAGGATTAGATACCCCTGTAGTC
>a6614946ccd541a327d8e9671ab6212a
CCTACGGGTGGCTGCAGTGGGGAATATTGCGCAATGGGGGGAACCCTGACGCAGCAACGCCGCGTGCAGGAAGAAGGTCTTCGGATTGTAAACTGTTGTCGCAGGGGAAGAAGAAAGTGACGGTACCCTGTGAGAAAGCCACGGCTAACTACGTGCCAGCAGCCGCGGTAATACGTAGGTGGCAAGCGTTGTCCGGATTTACTGGGTGTAAAGGGCGCGTAGGCGGGTGAGCAAGTCAGTCGTGAAATACCGAGGCTTAACTTCGGGGCTGCGATTGAAACTGTTCATCTTGAGTATCGGAGAGGAAAGCGGAATTCCCAGTGTAGCGGTGAAATGCGTAGATATTGGGAGGAACACCAGTGGCGAAGGCGGCTTTCTGGACGACAACTGACGCTGAGGCGCGAAAGTGTGGGGAGCAAACAGGATTAGATACCCCAGTAGTC
>5974e26b68b7ca8cd4eb81969d027242
CCTACGGGTGGCAGCAGTGGGGAATATTGCACAATGGGGGGAACCCTGATGCAGCGACGCCGCGTGAGCGAAGAAGTATTTCGGTATGTAAAGCTCTATCAGCAGGGAAGAAAATGACGGTACCTGACTAAGAAGCCCCGGCTAAATACGTGCCAGCAGCCGCGGTAATACGTATGGGGCAAGCGTTATCCGGATTTACTGGGTGTAAAGGGAGCGTAGACGGACGTGCAAGTCTGATGTGAAAGGCGGGGGCCCAACCCCCGGACTGCATTGGAAACTGCAGGTCTTGAGTGCCGGAGAGGTAAGCGGAATTCCTAGTGTAGCGGTGAAATGCGTAGATATTAGGAGGAACACCAGTGGCGAAGGCGGCTTACTGGACGGTAACTGACGTTGAGGCTCGAAAGCGTGGGGAGCAAACAGGATTAGATACCCCGGTAGTC
>2d6f80459d52ecfc6ba3cb39891865ba
CCTACGGGTGGCAGCAGTGGGGAATATTGGGCAATGGGCGCAAGCCTGACCCAGCAACGCCGCGTGAAGGAAGAAGGCTTTCGGGTTGTAAACTTCTTTTATGAGGGACGAAGGATGTGACGGTACCTCATGAATAAGCCACGGCTAACTACGTGCCAGCAGCCGCGGTAATACGTAGGTGGCGAGCGTTGTCCGGATTTACTGGGTGTAAAGGGCGCGTAGGCGGGTAGGCAAGTCAGATGTGAAATCTCCGGGCTCAACCCGGAAACTGCATTTGAAACTGTCTATCTTGAGTATCGGAGAGGCAAGCGGAATTCCGTGTGTAGCGGTGAAATGCGTAGATATACGGAGGAACACCAGTGGCGAAGGCGGCTTGCTGGACGACAACTGACGCTGAGGCGCGAAAGCGTGGGGAGCAAACAGGATTAGATACCCCGGTAGTC
>bdfabe4e9ab8e2e5d778ce276ca7a000
CCTACGGGTGGCTGCAGTGGGGAATCTTGCGCAATGGGGGCAACCCTGACGCAGCGACGCCGCGTGCGGGATGAAGGTCTTCGGATCGTAAACCGCTTTCAGCAGGGACGAGGGCGAAAGCTGACGGTACCTGCAGAAGAAGCTCCGGCTAACTACGTGCCAGCAGCCGCGGTAACACGTAGGGGGCGAGCGTTATCCGGATTCATTGGGCGTAAAGCGCGCGTAGGCGGCCTGTTAGGTCGAGGGTCTAATCTCGGGGCTCAACCTCGAGCCGCTCTCGATACCGGCAGGCTTGAGTCTGGTAGGGGAAGGCGGAACTCCCGGTGTAGCGGTGGAATGCGCAGATATCGGGAGGAACACCGGTGGCGAAGGCGGCCTTCTGGGCCATGACTGACGCTCAGGCGCGAAAGCTAGGGGAGCAAACAGGATTAGATACCCCAGTAGTC
>d0c11e59b4634f06769b2d797c20bb84
CCTACGGGTGGCAGCAGTGGGGAATATTGCGCAATGGGGGGAACCCTGACGCAGCAACGCCGCGTGCAGGAAGAAGGTCTTCGGATTGTAAACTGTTGTCGCAAGGGAAGAAGACAGTGACGGTACCTTGTGAGAAAGTCACGGCTAACTACGTGCCAGCAGCCGCGGTAATACGTAGGTGACAAGCGTTGTCCGGATTTACTGGGTGTAAAGGGCGCGTAGGCGGGCTGTCAAGTCAGCCGTGAAATGCCGGGGCTTAACCCCGGAGCTGCGGTTGAAACTGACAGTCTTGAGTATCGGAGAGGAAAGCGGAATTCCCAGTGTAGCGGTGAAATGCGTAGATATTGGGAGGAACACCAGTGGCGAAGGCGGCTTTCTGGACGACAACTGACGCTCAGGCGCGAAAGTGTGGGGAGCAAACAGGATTAGATACCCCTGTAGTC
>a854c6dcf8171a1e947ad07123430c8e
CCTACGGGTGGCAGCAGTGGGGAATATTGCGCAATGGAGGCAACTCTGACGCAGCAATGCCGCGTGAGTGAAGAAGGGATTCGTTCTGTAAAGCTCTGTTATCGGGGAAGAGTTGACGGTACCCGATGAGCAAGCCCCAGCCAACTACGTGCCAGCAGCTGCGGTAATACGTAGGGGGCGAGCGTTATCCGGATTTATTGGGCGTAAAGGGCACGCAGGCGGCTGTTTAGGTGTGATGTGAAAGCCCGGGGCTTAACTCCGTGGTAGCATTGCAAACCGGGCAGCTAGAGTGAGGTAGAGGCAGACAGAATTTCTGGTGTAGCGGTGAAATGCGCAGAGATCAGGAGGAATACCGGAGGCGAAGGCGGTCTGCCGGGCCTTTAACTGACGCTGAGGTGCGAAAGCGTGGGGAGCGAACAGGATTAGATACCCCAGTAGTC
>e629e13ab0d1e98f5aefe81b38565a7c
CCTACGGGTGGCAGCAGTGGGGAATATTGCGCAATGGGGGGAACCCTGACGCAGCGATGCCGCATGAGTGAAGAAGGGATTCGTTTCGTAAAGCTTTGTCCCGGGGGAAGAGAGAAGACGGTACCCCGGTAATAGCCCCAGCTAACTACGTGCCAGCAGCTGCGGTAACACGTGGGGGGCGAGCGTTGTCCGGAATTATTGGGCGTAAAGGGCACGCAGGCGGTTCTTTAGGCTGTTGATGAAAGTGCTGGGCCCAACCCAGTGATGTTTAACAGAACCGAGGGACTCGAGTGCCAGAGAGGCAGGCAGAATTCCTGGTGTAGCGGTGAAATGCGCAGAGATCAGGAGGAATACCGGAGGCGAAGGCGGCCTGCTGGCTGGCAACTGACGCTCAGGTGCGAAAGCGTGGGGAGCGAACAGGATTAGATACCCCGGTAGTC
>6ccea4b15c86458b4154bec89f0d9d47
CCTACGGGTGGCTGCAGTGGGGAATATTGCACAATGGGGGGAACCCTGATGCAGCAACGCCGCGTGAGTGAAGAAGTATTTCGGTATGTAAAGCTCTGTCAGCAGGGAAGATAATGACGGTACCTGACCAAGAAGCCCCGGCTAACTACGTGCCAGCAGCCGCGGTAATACGTAGGGGGCAAGCGTTATCCGGATTTACTGGGTGTAAAGGGAGCGCAGGCGGCAGGGCAAGTCAGATGTGAAAGCCCGGGGCTCAACCCCGGGACTGCATTTGAAACTGTCCGGCTGGAGTGCAGGAGAGGCAGGCGGAATTCCTAGTGTAGCGGTGAAATGCGTAGATATTAGGAGGAACACCAGTGGCGAAGGCGGCCTGCTGGACTGTAACTGACGCTGAGGCTCGAAAGCGTGGGGAGCAAACAGGATTAGATACCCCAGTAGTC
>bd2dc58c689bf62386f181c0b0e5151b
CCTACGGGTGGCAGCAGTGGGGAATATTGCGCAATGGGGGGAACCCTGACGCAGCAACGCCGCGTGCAGGAAGAAGGTCTTCGGATTGTAAACTGTTGTCGCAGGGGAAGAAGACAGTGACGGTACCCTGTGAGAAAGTCACGGCTAACTACGTGCCAGCAGCCGCGGTAATACGTAGGTGACAAGCGTTGTCCGGATTTACTGGGTGTAAAGGGCGCGTAGGCGGGCTGTCAAGTCAGCCGTGAAATGCCGGGGCTTAACCCCGGAGCTGCGGTTGAAACTGACAGTCTTGAGTATCGGAGAGGAAAGCGGAATTCCCAGTGTAGCGGTGAAATGCGTAGATATTGGGAGGAACACCAGTGGCGAAGGCGGCTTTCTGGACGACAACTGACGCTCAGGCGCGAAAGTGTGGGGAGCAAACAGGATTAGATACCCCGGTAGTC
>91ea414bf3e80ae72312db1006297972
CCTACGGGTGGCTGCAGTGGGGAATATTGCGCAATGGGGGAGACCCTGACGCAGCAATGCCGCGTGAGCGAAGAAGGGACTCGTTCCGTAAAGCTCTGTCGCCGGGGAAGACAATGACGGTACCCGGCCAGGAGCCCCAGCCAACCACGTGCCAGCAGCTGCGGTAAGACGTGGGGGGCAAGCGTTGTCCGGAATCATTGGGCGTAAAGGGCGCGCAGGCGGCCGTTTAGGCCGCCGGTGAAACCGCCGGGCCCAACCCGGCGGCTGCCGGCGGAACCGGGCGGCTCGAGTGCCAGAGAGGCAGGCGGAATTCCTGGTGTAGCGGTGAAATGCGCAGAGATCAGGAGGAACACCGGAGGCGAAGGCGGCCTGCTGGCTGGCGACTGACGCTCAGGCGCGAAAGCGTGGGGAGCGAACAGGATTAGATACCCCAGTAGTC
>6d8c79e51dfa03c6ad9f95e785b02d02
CCTACGGGTGGCAGCAGTGGGGAATATTGCGCAATGGAGGCAACTCTGACGCAGCAATGCCGCGTGAGTGAAGAAGGGATTCGTTCTGTAAAGCTCTGTTATCGGGGAAGAGGAAGACGGTACCCGATGAGCAAGCCCCAGCCAACTACGTGCCAGCAGCTGCGGTAATACGTAGGGGGCGAGCGTTATCCGGATTTATTGGGCGTAAAGGGCACGCAGGCGGCTGTTTAGGTGTGATGTGAAAGCCCGGGGCTTAACCCTGAGGTAGCATTGCAAACCGGGCAGCTAGAGTGAGGTAGAGGCAGACAGAATTTCTGGTGTAGCGGTGAAATGCGCAGAGATCAGGAGGAATACCGGAGGCGAAGGCGGTCTGCCGGGCCTTTACTGACGCTGAGGTGCGAAAGCGTGGGGAGCGAACAGGATTAGATACCCCAGTAGTC
>da9bf441167e38b7f459daff6d12ca0d
CCTACGGGTGGCAGCAGTGGGGAATATTGCGCAATGGAGGAAACTCTGACGCAGCGATGCCGCGTGGGCGAGGAAGGGCCTCGGCCCGTAAAGCCCCGTAGCCAGGGAAGAGCAGAGACGGTACCTGGCGCGAAAGCCCCGGCCAACCACGTGCCAGCAGCCGCGGCAATACGTGGGGGGCGAGCGTTGTCCGGAATCACTGGGCGTAAAGCGCGCGCAGGCGGCCGCTAGGGCGGGGTGTGAAAATCCGGGGCCCAACCCCGGGAAAGCGCCCCGAACCGAGCGGCTGGAGTGCCGGAGGGGCGGGCGGAACTCCCGGCGTAGCGGTGAAATGCGCAGAGGCCGGGAGGAACACCAGAGGCGAAGGCGGCCCGCCGGACGGACACTGACGCTGAGGCGCGAGAGCGTGGGGAGCGAACAGGATTAGATACCCCGGTAGTC
>a6ffd832ccad40111da45b5e6fd63fdd
CCTACGGGTGGCTGCAGTGGGGAATATTGCGCAATGGGGGGAACCCTGACGCAGCAACGCCGCGTGCAGGAAGAAGGTCTTCGGATTGTAAACTGTTGTCGCAAGGGAAGAAGACAGTGACGGTACCTTGTGAGAAAGTCACGGCTAACTACGTGCCAGCAGCCGCGGTAATACGTAGGTGACAAGCGTTGTCCGGATTTACTGGGTGTAAAGGGCGCGTAGGCGGGCTGTCAAGTCAGCCGTGAAATGCCGGGGCTTAACCCCGGAGCTGCGGTTGAAACTGACAGTCTTGAGTATCGGAGAGGAAAGCGGAATTCCCAGTGTAGCGGTGAAATGCGTAGATATTGGGAGGAACACCAGTGGCGAAGGCGGCTTTCTGGACGACAACTGACGCTCAGGCGCGAAAGTGTGGGGAGCAAACAGGATTAGATACCCCAGTAGTC
>9a2ec1b234d099903b467f563b1ff63d
CCTACGGGTGGCTGCAGTGGGGGATATTGCGCAATGGGGGAAACCCTGACGCAGCAACGCCGCGTGAAGGAAGAAGGCCTTCGGGTTGTAAACTTCTTTAAGTGTGGAAGATAATGACGGTACACACAGAATAAGCCACGGCTAACTACGTGCCAGCAGCCGCGGTAATACGTAGGTGGCAAGCGTTGTCCGGATTTACTGGGTGTAAAGGGCGTGTAGGCGGGATTACAAGTCAGATGTGAAATACCGGGGCTTAACTCCGGGGCTGCATTTGAAACTGTAGTTCTTGAGTGTCGGAGAGGAAAGCGGAATTCCTAGTGTAGCGGTGAAATGCGTAGATATTAGGAGGAACACCAGTGGCGAAGGCGGCTTTCTGGACGATAACTGACGCTGAGGCGCGAAAGCGTGGGGAGCAAACAGGATTAGATACCCCAGTAGTC
>f6bf9727af955b200a9b53164c562df6
CCTACGGGTGGCTGCAGTGGGGAATCTTGCGCAATGGGGGCAACCCTGACGCAGCGACGCCGCGTGCGGGATGAAGGTCTTCGGATCGTAAACCGCTTTCAGCAGGGACGAGGGCGAAAGCTGACGGTACCTGCAGAAGAAGCTCCGGCTAACTACGTGCCAGCAGCCGCGGTAACACGTAGGGGGCGAGCGTTATCCGGATTCATTGGGCGTAAAGCGCGCGTAGGCGGCCTGTTAGGTCGAGGGTCTAATCCCGGGGCTCAACCCCGGGCCGCTCTCGATACCGGCAGGCTTGAGTCTGGTAGGGGAAGGCGGAACTCCCGGTGTAGCGGTGGAATGCGCAGATATCGGGAGGAACACCGGTGGCGAAGGCGGCCTTCTGGGCCATGACTGACGCTCAGGCGCGAAAGCTAGGGGAGCAAACAGGATTAGATACCCCAGTAGTC
>1280a12802d690aca67ff8b2bcc0a2ed
CCTACGGGTGGCTGCAGTGGGGAATCTTGCGCAATGGGGGCAACCCTGACGCAGCGACGCCGCGTGCGGGATGAAGGTCTTCGGATCGTAAACCGCTTTCAGCAGGGACGAGGGCGAAAGCTGACGGTACCTGCAGAAGAAGCTCCGGCTAACTACGTGCCAGCAGCCGCGGTAACACGTAGGGGGCGAGCGTTATCCGGATTCATTGGGCGTAAAGCGCGCGTAGGCGGCCTGTTAGGTCGAGGGTCTAATCCCGGGGCTCAACCCCGGGCCGCTCTCGATACCGGCAGGCTTGAGTCTGGTAGGGGAAGGCGGAACTCCCGGTGTAGCGGTGGAATGCGCAGATATCGGGAGGAACACCGGTGGCGAAGGCGGCCTTCTGGGCCACGACTGACGCTCAGGCGCGAAAGCTAGGGGAGCAAACAGGATTAGATACCCCGGTAGTC
>73ee64422e41f15100b250d82c868df2
CCTACGGGTGGCTGCAGTGGGGAATATTGCGCAATGGGGGGAACCCTGACGCAGCAACGCCGCGTGCAGGAAGAAGGTCTTCGGATTGTAAACTGTTGTCGCAGGGGAAGAAGAAAGTGACGGTACCCTGTGAGAAAGCCACGGCTAACTACGTGCCAGCAGCCGCGGTAATACGTAGGTGGCAAGCGTTGTCCGGATTTACTGGGTGTAAAGGGCGCGTAGGCGGGTGAGCAAGTCAGTCGTGAAATACCGAGGCTTAACTTCGGGGCTGCGATTGAAACTGTTCATCTTGAGTATCGGAGAGGAAAGCGGAATTCCCAGTGTAGCGGTGAAATGCGTAGATATTGGGAGGAACACCAGTGGCGAAGGCGGCTTTCTGGACGACAACTGACGCTGAGGCGCGAAAGTGTGGGGAGCAAACAGGATTAGATACCCCGGTAGTC
>99e912d97fc1b06738b22f7a4488eed1
CCTACGGGTGGCAGCAGTGGGGAATATTGCACAATGGGGGGAACCCTGATGCAGCGACGCCGCGTGAGTGAAGAAGTATTTCGGTATGTAAAGCTCTATCAGCAGGAAAGATAATGACGGTACCTGACTAAGAAGCTCCGGCTAAATACGTGCCAGCAGCCGCGGTAATACGTATGGAGCAAGCGTTATCCGGATTTACTGGGTGTAAAGGGAGCGTAGGCGGCCAGGCAAGTCTGATGTGAAATCCCGGGGCCCAACCCCGGAGCTGCATTGGAAACTGCAGGGCTGGAGTGCCGGAGGGGTAAGCGGAATTCCTAGTGTAGCGGTGAAATGCGTAGATATTAGGAGGAACACCGGTGGCGAAGGCGGCTTACTGGACGGCAACTGACGCTGAGGCTCGAAAGCGTGGGGAGCAAACAGGATTAGATACCCCAGTAGTC
>7637f4460a5a7a3ae21c22c2b35edfa1
CCTACGGGTGGCAGCAGTGGGGAATATTGCACAATGGGGGGAACCCTGATGCAGCGACGCCGCGTGAGCGAAGAAGTATTTCGGTATGTAAAGCTCTATCAGCAGGGAAGAAAATGACGGTACCTGAGTAAGAAGCCCCGGCTAAATACGTGCCAGCAGCCGCGGTAATACGTATGGGGCAAGCGTTATCCGGATTTACTGGGTGTAAAGGGAGCGTAGACGGAGAGGCAAGTCTGATGTGAAAGGCGGGGGCCCAACCCCCGGACTGCATTGGAAACTGTCCCTCTTGAGTGCCGGAGAGGTAAGCGGAATTCCTAGTGTAGCGGTGAAATGCGTAGATATTAGGAGGAACACCAGTGGCGAAGGCGGCTTACTGGACGGTAACTGACGTTGAGGCTCGAAAGCGTGGGGAGCAAACAGGATTAGATACCCCGGTAGTC
>fea45c4fca1ade05a8fc732100a7c4f9
CCTACGGGTGGCAGCAGTGGGGAATATTGCGCAATGGAGGCAACTCTGACGCAGCAATGCCGCGTGAGTGAAGAAGGGATTCGTTCTGTAAAGCTCTGTTACCGGGGAAGAGGAAGACGGTACCCGGTGAGCAAGCCCCAGCCAACTACGTGCCAGCAGCTGCGGTAACACGTAGGGGGCGAGCGTTATCCGGATTTATTGGGCGTAAAGGGCACGCAGGCGGTTATTTAGGTGTGATGTGAAAGCCCGGGGCTTAACCCTGAGGTAGCATGGCAAACCGGATAACTGGAGTGAAGTAGAGGCAGACAGAATTCCTGGTGTAGCGGTGAAATGCGCAGAGATCAGGAGGAATACCGGAGGCGAAGGCGGTCTGCCGGACTTTTACTGACGCTCAGGTGCGAAAGCGTGGGGAGCGAACAGGATTAGATACCCCAGTAGTC
>ef6962aa9b274e68f7f64863fc1290d0
CCTACGGGTGGCTGCAGTGGGGAATATTGCGCAATGGAGGCAACTCTGACGCAGCAATGCCGCGTGGGTGAAGAAGGGATTCGTTCCGTAAAGCCCTGTTGTCGGGGAAGAGTTAAGACGGTACCCGGCGAGCAAGCCCCAGCCAACTACGTGCCAGCAGCTGCGGTAATACGTAGGGGGCGAGCGTTATCCGGATTTATTGGGCGTAAAGGGCACGCAGGCGGTTAGGCAGGCGCGTTGTCAAAGCCCGGGGCTCAACCCCGGAAGGTCAGCGCGAACCGTTTAACTCGAGTACCGGAGAGGCAGACAGAATTCCTGGTGTAGCGGTGAAATGCGCAGAGATCAGGAGGAATACCGGAGGCGAAGGCGGTCTGCCGGCCGGAGACTGACGCTGAGGTGCGAAAGCGTGGGGAGCGAACAGGATTAGATACCCCGGTAGTC
>1689985f4ad4fb8c007fc46c4fdd0f16
CCTACGGGTGGCTGCAGTGGGGAATCTTGCGCAATGGGGGCAACCCTGACGCAGCGACGCCGCGTGCGGGATGAAGGTCTTCGGATCGTAAACCGCTTTCAGCAGGGACGAGGGCGAAAGCTGACGGTACCTGCAGAAGAAGCTCCGGCTAACTACGTGCCAGCAGCCGCGGTAACACGTAGGGGGCGAGCGTTATCCGGATTCATTGGGCGTAAAGCGCGCGTAGGCGGCCTGTTAGGTCGAGGGTCTAATCCCGGGGCTCAACCCCGGGCCGCTCTCGATACCGGCAGGCTTGAGTCTGGTAGGGGAAGGCGGAACTCCCGGTGTAGCGGTGGAATGCGCAGATATCGGGAGGAACACCGGTGGCGAAGGCGGCCTTCTGGGCCATGACTGACGCTCAGGCGCGAAAGCTAGGGGAGCAAACAGGATTAGATACCCCGGTAGTC
>e115ceb4d2d52856d0c23c91aecf3e8e
CCTACGGGTGGCAGCAGTGGGGAATATTGCACAATGGGGGAAACCCTGATGCAGCGACGCCGCGTGAGCGAGGAAGTATTTCGGTATGTAAAGCTCTATCAGCAGGGAAGAAAATGACGGTACCTGCACAAGAAGCCCCGGCTAACTACGTGCCAGCAGCCGCGGTAATACGTAGGGGGCAAGCGTTATCCGGATTTACTGGGTGTAAAGGGAGCGTAGACGGGAATGCAAGTCTGATGTGAAAGGCAGGGGCTTAACCCCTGGACTGCATTGGAAACTGTGTACCTTGAGTGCCGGAGAGGTAAGCGGAATTCCTAGTGTAGCGGTGAAATGCGTAGATATTAGGAGGAACACCAGTGGCGAAGGCGGCTTACTGGACGGTAACTGACGTTGAGGCTCGAAAGCGTGGGGAGCAAACAGGATTAGATACCCCTGTAGTC
>717f7623ae11d9a893391d671936bd48
CCTACGGGTGGCAGCAGTGAGGAATATTGGACAATGGATGGAAATCTGATCCAGCCATGCCGCGTGCAGGAAGGCGGTCCTATGGATTGTAAACTGCTTTTGTACGGGAGCAATAATTTCTACGGGATAGGGAGATGAGAGTACCGTACGAATCAGCATCGGCTAACTCCGTGCCAGCAGCCGCGGTAATACGGAGGATGCGAGCGTTATCCGGATTTATTGGGTTTAAAGGGTGCGTAGGCTGTAATTTAAGTCAGTGGTGAAATGTACGGGCTTAACCGGTGATATGCCATTGATACTGGATTGCTGGAATACGGATGCGGTATGCGGAATGTGTAGTGTAGCGGTGAAATGCATAGATATTACACAGAACACCGATTGCGAAGGCAGCATACCAAGGCGGGATTGACGCTGAAGCACGAAAGTGTGGGGATCGAACAGGATTAGATACCCCGGTAGTC
>14fb0eda76044ed15dacd5cf67750934
CCTACGGGTGGCTGCAGTGGGGGATATTGCGCAATGGGGGAAACCCTGACGCAGCAACGCCGCGTGAAGGAAGAAGGCCTTCGGGTTGTAAACTTCTTTAAGTGTGGAAGATAATGACGGTACACACAGAATAAGCCACGGCTAACTACGTGCCAGCAGCCGCGGTAATACGTAGGTGGCAAGCGTTGTCCGGATTTACTGGGTGTAAAGGGCGTGTAGGCGGGATTACAAGTCAGATGTGAAATACCGGGGCTTAACTCCGGGGCTGCATTTGAAACTGTAGTTCTTGAGTGTCGGAGAGGAAAGCGGAATTCCTAGTGTAGCGGTGAAATGCGTAGATATTAGGAGGAACACCAGTGGCGAAGGCGGCTTTCTGGACGATAACTGACGCTGAGGCGCGAAAGCGTGGGGAGCAAACAGGATTAGATACCCCGGTAGTC
>72e9ef3eb5ea73dadd4bf7da6c411bbd
CCTACGGGTGGCTGCAGTGGGGAATATTGCGCAATGGGGGGAACCCTGACGCAGCAACGCCGCGTGCAGGAAGAAGGTCTTCGGATTGTAAACTGTTGTCGCAAGGGAAGAAGACAGTGACGGTACCTTGTGAGAAAGTCACGGCTAACTACGTGCCAGCAGCCGCGGTAATACGTAGGTGACAAGCGTTGTCCGGATTTACTGGGTGTAAAGGGCGCGTAGGCGGGCTGTCAAGTCAGCCGTGAAATGCCGGGGCTTAACCCCGGAGCTGCGGTTGAAACTGACAGTCTTGAGTATCGGAGAGGAAAGCGGAATTCCCAGTGTAGCGGTGAAATGCGTAGATATTGGGAGGAACACCAGTGGCGAAGGCGGCTTTCTGGACGACAACTGACGCTCAGGCGCGAAAGTGTGGGGAGCAAACAGGATTAGATACCCCGGTAGTC
>d071a39ab70a74c0766493603b852f56
CCTACGGGTGGCAGCAGTGGGGAATATTGGGCAATGGGCGCAAGCCTGACCCAGCAACGCCGCGTGAAGGAAGAAGGCTTTCGGGTTGTAAACTTCTTTTATGAGGGACGAAGGACGTGACGGTACCTCATGAATAAGCCACGGCTAACTACGTGCCAGCAGCCGCGGTAATACGTAGGTGGCAAGCGTTGTCCGGATTTACTGGGTGTAAAGGGCGCGTAGGCGGGTAGGCAAGTCAGATGTGAAATCTCCGGGCTCAACCCGGAAACTGCATTTGAAACTGTCTATCTTGAGTATCGGAGAGGCAAGCGGAATTCCGTGTGTAGCGGTGAAATGCGTAGATATACGGAGGAACACCAGTGGCGAAGGCGGCTTGCTGGACGACAACTGACGCTGAGGCGCGAAAGCGTGGGGAGCAAACAGGATTAGATACCCCGGTAGTC
>be08c5efa22ca21ff9cc7f90f3e60bfc
CCTACGGGTGGCAGCAGTGGGGAATATTGTGCAATGGGGGAAACCCTGACACAGCGATGCCGCACGGGTGAAGAAGGGATTCGTTTTGTAAAGCCCTGTCCCCGGGGAAGAGAGTGACGGTACCCGGGTAAGAGCCCCAGCTAACTACGTGCCAGCAGCTGCGGTAACACGTGGGGGGCGAGCGTTGTCCGGAATTATTGGGCGTAAAGGGCACGCAGGCGGCCCCTTAGGCTGTTGATGAAAGTGCTGGGCCCAACCCAGTGATGTTCAACAGGACCGAGGGGCTCGGGTGCCAGAGAGGCAGGCAGAATTCCTGGTGTAGCGGTGAAATGCGCAGAGATCAGGAGGAATACCAGAGGCGAAGGCGGCCTGCTGGCTGGCAACCGACGCTCAGGTGCGAAAGCGTGGGGAGCGAACAGGATTAGATACCCCAGTAGTC
>45dbdb920a84829de2b7a69a2dbb7d4c
CCTACGGGTGGCAGCAGTGGGGAATATTGCACAATGGGGGGAACCCTGATGCAGCGACGCCGCGTGAGTGAAGAAGTATTTCGGTATGTAAAGCTCTATCAGCAGGAAAGATAATGACGGTACCTGACTAAGAAGCTCCGGCTAAATACGTGCCAGCAGCCGCGGTAATACGTATGGAGCAAGCGTTATCCGGATTTACTGGGTGTAAAGGGAGCGTAGGCGGCCAGGCAAGTCTGATGTGAAATCCCGGGGCCCAACCCCGGAGCTGCATTGGAAACTGCAGGGCTGGAGTGCCGGAGGGGTAAGCGGAATTCCTAGTGTAGCGGTGAAATGCGTAGATATTAGGAGGAACACCGGTGGCGAAGGCGGCTTACTGGACGGCAACTGACGCTGAGGCTCGAAAGCGTGGGGAGCAAACAGGATTAGATACCCCGGTAGTC
>8c32bc5f12b0652df4b0c7a1528775a5
CCTACGGGTGGCAGCAGTGGGGAATCTTGCGCAATGGGGGAAACCCTGACGCAGCAACGCCGCGTGCGGGACGAAGGCCTTCGGGTCGTAAACCGCTTTCAGCAGGAAAGATCATGACGGTACCTGCAGAAGAAGCCCCGGCTAACTACGTGCCAGCAGCCGCGGTAATACGTAGGGGGCGAGCGTTATCCGGATTCATTGGGCGTAAAGCGCGCGCAGGCGGATGCCCAAGCGGGACCTCTAATCTCGGGGCTCAACCCCGAGCCGGGTCCCGAACTGGGCGTCTCGAGTGCGGTAGGGGAGGTCGGAATTCCCGGTGTAGCGGTGAAATGCGCAGATATCGGGAAGAACACCGATGGCGAAGGCAGACCTCTGGGCCGCCACTGACGCTGAGGCGCGAAAGCTGGGGGAGCGAACAGGATTAGATACCCCAGTAGTC
>91564f281a0752636b47ba88bc8de999
CCTACGGGTGGCTGCAGTGGGGAATATTGCGCAATGGAGGAAACTCTGACGCAGCGATGCCGCGTGAGTGAAGAAGGGATTCGTTCTGTAAAGCTCTGTTACCGGGGAAGATAATGACGGTACCCGGTAAGCAAGCCCCAGCCAACTACGTGCCAGCAGCTGCGGTAATACGTAGGGGGCGAGCGTTATCCGGAATTATTGGGCGTAAAGGGCACGCAGGTGGTTATTTAGGTGCGGTGTAAAAGTCCAGGGCTCAACCCTGGGAGGCCACCGCAAACCGGATAGCTGGAGTATTGTCGAGGCAGGCAGAATTCCTGGTGTAGCGGTGAAATGCGCAGAGATCAGGAGGAATACCGGAGGCGAAGGCGGTCTGCCAGGCTTATACTGACACTGAGGTGCGAAAGCGTGGGGAGCGAACAGGATTAGATACCCCGGTAGTC
>143eb007f72b43b6e77c93aa7c094b58
CCTACGGGTGGCAGCAGTGGGGAATATTGCACAATGGGCGCAAGCCTGATGCAGCGATGCCGCGTGAGGGAAGAAGGTTTTCGGATTGTAAACCTCTGTCTTCGGGGACGAATAATGACGGTACCCGAGGAGGAAGCTCCGGCTAACTACGTGCCAGCAGCCGCGGTAATACGTAGGGAGCAAGCGTTATCCGGAATTACTGGGTGTAAAGGGAGTGTAGGCGGGACTGCAAGTCAGATGTGAAAATTATGGGCTCAACTCATAACCTGCATTTGAAACTGTGGTTCTTGAGTGAAGTAGAGGTAAGCGGAATTCCTTGTGTAGCGGTGAAATGCGTAGATATAAGGAGGAACATCAGTGGCGAAGGCGGCTTACTGGGCTTTTACTGACGCTGAGGCTCGAAAGCGTGGGGAGCAAACAGGATTAGATACCCCAGTAGTC
>a54da4ee459b6069776ab2b591b2bb48
CCTACGGGTGGCAGCAGTGGGGAATATTGGGCAATGGGCGCAAGCCTGACCCAGCAACGCCGCGTGAGGGAAGAAGGCTTTCGGGTTGTAAACCTCTTTTACCAGGGACGAAGGACGTGACGGTACCTGGAGAAAAAGCAACGGCTAACTACGTGCCAGCAGCCGCGGTAATACGTAGGTTGCAAGCGTTGTCCGGATTTACTGGGTGTAAAGGGCGTGTAGGCGGAACTGCAAGTCAGATGTGAAATACCGGGGCTCAACCCCGGGGCTGCATTTGAAACTGTAGTCCTTGAGTATCGGAGAGGCAAGCGGAATTCCTAGTGTAGCGGTGAAATGCGTAGATATTAGGAGGAACACCAGTGGCGAAGGCGGCTTGCTGGACGACAACTGACGCTGAGGCGCGAAAGCGTGGGGAGCAAACAGGATTAGATACCCCAGTAGTC
>bb00a963215db9b1bca4f6c317032ee6
CCTACGGGTGGCAGCAGTAGGGAATCTTTCACAATGGGCGAAAGCCTGATGGAGCAACGCCGCGTGCAGGATGACGGCCTTCGGGTTGTAAACTGCTTTTATATCCGAGAAATATGATGGTAAGATATGAATAAGGACCGGCTAACTACGTGCCAGCAGCCGCGGTCATACGTAGGGTCCAAGCATTATCCGGATTGACTGGGTGTAAAGAGTTGCGTAGGTGGCAGGGTAAGTAGATAGTGAAATCTGGTGGCTCAACCATTCAGGCTATTATCTAAACTGCTCAGCTCGAGACTGTTAGGGGTAACTGGAATTTCTAGTGTAGGAGTGAAATCCGTAGATATTAGAAAGAACACCGATAGCGTAGGCAGGTTACTGGGACAGTTCTGACACTAAGGCACGAAAGCGTGGGGAGCAAACGGGATTAGATACCCCGGTAGTC
>b91ed8766fbf063c864912a2e824a12a
CCTACGGGTGGCAGCAGTGGGGAATATTGCACAATGGGCGCAAGCCTGATGCAGCGATGCCGCGTGAGGGAAGAAGGTTTTCGGATTGTAAACCTCTGTCTTCGGGGACGAATAATGACGGTACCCGAGGAGGAAGCTCCGGCTAACTACGTGCCAGCAGCCGCGGTAATACGTAGGGAGCAAGCGTTATCCGGAATTACTGGGTGTAAAGGGAGTGTAGGCGGGACTGCAAGTCAGATGTGAAAATTATGGGCTCAACTCATAACCTGCATTTGAAACTGTGGTTCTTGAGTGAAGTAGAGGTAAGCGGAATTCCTTGTGTAGCGGTGAAATGCGTAGATATAAGGAGGAACATCAGTGGCGAAGGCGGCTTACTGGGCTTTTACTGACGCTGAGGCTCGAAAGCGTGGGGAGCAAACAGGATTAGATACCCCGGTAGTC
>ef8994226dbc1fa1821166bc8e787465
CCTACGGGTGGCAGCAGTGGGGAATATTGCGCAATGGAGGCAACTCTGACGCAGCGATGCCGCGTGAGTGAGGAAGGGATTCGTCCCGCAGAGCTCAGTCGTCAGGCAAGAGAGAGACTACCTGACTTTAAGCCCCGGCTAACTACGTGCCAGCAGCCGCGGCAATACGTAGGGGGCGAGCGTTGTCCGGAATCATTGGGCGTAAAGCGCGCGCAGGCGGTCAGAGAGGCTTTTTGTAAAAGGCCCGGGCCCACCCCGGGTAAGCAGGAAGAACCAGCTGACTAGAGTGCTCTAGAGGCAGGCAGAATTCCTGGTGTAGTGGTGAAATACGCAGAGATCAGGAGGAATACCGGAGGCGAAGGCGGCCTGCTGGAGAGAGACTGACGCTCAGGCGCGAGAGCGTGGGGAGCAAACAGGATTAGATACCCCTGTAGTC
>ba39f82a58aeaa85563c46cd063ab164
CCTACGGGTGGCAGCAGTGGGGAATATTGGGCAATGGGCGCAAGCCTGACCCAGCAACGCCGCGTGAAGGAAGAAGGCTTTCGGGTTGTAAACTTCTTTTATGAGGGACGAAGGACGTGACGGTACCTCATGAATAAGCCACGGCTAACTACGTGCCAGCAGCCGCGGTAATACGTAGGTGGCAAGCGTTGTCCGGATTTACTGGGTGTAAAGGGCGCGTAGGCGGGCATGCAAGTCAGATGTGAAATCTCCGGGCTCAACCCGGAAACTGCATTTGAAACTGTATGTCTTGAGTATCGGAGAGGCAAGCGGAATTCCGTGTGTAGCGGTGAAATGCGTAGATATACGGAGGAACACCAGTGGCGAAGGCGGCTTGCTGGACGACAACTGACGCTGAGGCGCGAAAGCGTGGGGAGCAAACAGGATTAGATACCCCAGTAGTC
>499be0dc38419c7e39ec9a833ca243ff
CCTACGGGTGGCAGCAGTGGGGAATATTGCGCAATGGAGGAAACTCTGACGCAGCGATGCCGCGTGAGTGAAGAAGGGATTCGTTCTGTAAAGCTCTGTTACCGGGGAAGAGAGTGACGGTACCCGGTAAGCAAGCCCCAGCCAACTACGTGCCAGCAGCTGCGGTAATACGTAGGGGGCGAGCGTTATCCGGAATTATTGGGCGTAAAGGGCACGCAGGCGGCTGTTTAGGTGCGGTGTAAAAGTTCAGGGCTCAACCCTGTGAGGTTCACCGCAAACCGGGCAGCTAGAGTATTGTCGAGGCAGGCAGAATTCCTGGTGTAGCGGTGAAATGCGCAGAGATCAGGAGGAATACCGGAGGCGAAGGCGGTCTGCCAGGCTTATACTGACGCTCAGGTGCGAAAGCGTGGGGAGCGAACAGGATTAGATACCCCGGTAGTC
>bff3c9dbb694d3b2759b56609b21bda7
CCTACGGGTGGCTGCAGTGGGGAATATTGCACAATGGGGGGAACCCTGATGCAGCAACGCCGCGTGAGTGAAGAAGTATTTCGGTATGTAAAGCTCTGTCAGCAGGGAAGATAATGACGGTACCTGACCAAGAAGCCCCGGCTAACTACGTGCCAGCAGCCGCGGTAATACGTAGGGGGCAAGCGTTATCCGGATTTACTGGGTGTAAAGGGAGCGCAGGCGGCAGGGCAAGTCAGATGTGAAAGCCCGGGGCTCAACCCCGGGACTGCATTTGAAACTGTCCGGCTGGAGTGCAGGAGAGGCAGGCGGAATTCCTAGTGTAGCGGTGAAATGCGTAGATATTAGGAGGAACACCAGTGGCGAAGGCGGCCTGCTGGACTGTAACTGACGCTGAGGCTCGAAAGCGTGGGGAGCAAACAGGATTAGATACCCCGGTAGTC
>455eaaeb353ce4739c3416707258b892
CCTACGGGTGGCAGCAGTAGGGAATCTTTCACAATGGGCGAAAGCCTGATGGAGCAACGCCGCGTGCAGGATGACGGCCTTCGGGTTGTAAACTGCTTTTATGTCCGAGAAATATGATGGTAAGACATGAATAAGGACCGGCTAACTACGTGCCAGCAGCCGCGGTCATACGTAGGGTCCAAGCATTATCCGGATTGACTGGGTGTAAAGAGTTGCGTAGGTGGCAGGGTAAGTAGATAGTGAAATCTGGTGGCTCAACCATTCAGGCTATTATCTAAACTGCTCCGCTCGAGACTGTTAGGGGTAACTGGAATTTCTAGTGTAGGAGTGAAATCCGTAGATATTAGAAAGAACACCAATAGCGTAGGCAGGTTACTGGGACAGTTCTGACACTAAGGCACGAAAGCGTGGGGAGCAAACGGGATTAGATACCCCAGTAGTC
>f3648cc0f06401ee3f8b1dbac98c6c7c
CCTACGGGTGGCAGCAGTGGGGAATATTGCGCAATGGAGGCAACTCTGACGCAGCAATGCCGCGTGAGTGAAGAAGGGATTCGTTCCGTAAAGCTCTGTTGCCGGGGAAGAGAGAGACGGTACCCGGCGAGCAAGCCCCAGCCAACCACGTGCCAGCAGCTGCGGTAATACGTGGGGGGCGAGCGTTATCCGGATTGATTGGGCGTAAAGGGCGCGCAGGCGGCTGTTTAGGCGCGATGTGAAAGACCGGGGCTCAACCCCGGGGCGTCATCGCGAACCGGGCAGCTGGAGTTCCGGCGGGGCAGACAGAATTCCTGGTGTAGCGGTGAAATGCGCAGAGATCAGGAGGAATACCGGAGGCGAAGGCGGTCTGCTGGCCGGGGACTGACGCTCAGGCGCGAAAGCGTGGGGAGCGAACAGGATTAGATACCCCAGTAGTC
>d3f3ad5ccb16ae1517a319e176bbe229
CCTACGGGTGGCTGCAGTGGGGAATCTTGCGCAATGGGGGCAACCCTGACGCAGCGACGCCGCGTGCGGGATGAAGGTCTTCGGATCGTAAACCGCTTTCAGCAGGGACGAGGGCGAAAGCTGACGGTACCTGCAGAAGAAGCTCCGGCTAACTACGTGCCAGCAGCCGCGGTAACACGTAGGGGGCGAGCGTTATCCGGATTCATTGGGCGTAAAGCGCGCGTAGGCGGCCTGTTAGGTCGAGGGTCTAATCTCGGGGCTCAACCTCGAGCCGCTCTCGATACCGGCAGGCTTGAGTCTGGTAGGGGAAGGCGGAACTCCCGGTGTAGCGGTGGAATGCGCAGATATCGGGAGGAACACCGGTGGCGAAGGCGGCCTTCTGGGCCATGACTGACGCTCAGGCGCGAAAGCTAGGGGAGCAAACAGGATTAGATACCCCGGTAGTC
>0b33dbfceefde3877e2f367dbf5ffc21
CCTACGGGTGGCAGCAGTGGGGGATATTGCACAATGGGGGGAACCCTGATGCAGCGACGCCGCGTGAGCGATGAAGTATTTCGGTATGTAAAGCTCTATCAGCAGGGAAGAAGATGACGGTACCTGACTAAGAAGCCCCGGCTAACTACGTGCCAGCAGCCGCGGTAATACGTAGGGGGCAAGCGTTATCCGGATTTACTGGGTGTAAAGGGAGCGTAGACGGCATGGCAAGTCTGGAGTGAAAGGCGGGGGCTCAACCCCCGGACTGCTTTGGAAACTGTCAGGCTGGAGTGTCGGAGAGGCAAGTGGAATTCCCAGTGTAGCGGTGAAATGCGTAGATATTGGGAGGAACACCAGTGGCGAAGGCGGCTTGCTGGACGATGACTGACGTTGAGGCTCGAAAGCGTGGGGAGCAAACAGGATTAGATACCCCAGTAGTC
>dae5819bdfec0f56977370faf2088e82
CCTACGGGTGGCAGCAGTAGGGAATCTTTCACAATGGGCGAAAGCCTGATGGAGCAACGCCGCGTGCAGGATGACGGCCTTCGGGTTGTAAACTGCTTTTATATCCGAGAAATATGATGGTAAGATATGAATAAGGACCGGCTAACTACGTGCCAGCAGCCGCGGTCATACGTAGGGTCCAAGCATTATCCGGATTGACTGGGTGTAAAGAGTTGCGTAGGTGGCAGGGTAAGTAGATAGTGAAATCTGGTGGCTCAACCATTCAGGCTATTATCTAAACTGCTCAGCTCGAGACTGTTAGGGGTAACTGGAATTTCTAGTGTAGGAGTGAAATCCGTAGATATTAGAAAGAACACCGATAGCGTAGGCAGGTTACTGGGACAGTTCTGACACTAAGGCACGAAAGCGTGGGGAGCAAACGGGATTAGATACCCCAGTAGTC
>ba2299e7bd748b3bf7c7de78fbdc6d14
CCTACGGGTGGCTGCAGTGGGGAATATTGCGCAATGGAGGAAACTCTGACGCAGCGATGCCGCGTGAGTGAAGAAGGGATTCGTTCTGTAAAGCTCTGTTACCGGGGAAGATAATGACGGTACCCGGTAAGCAAGCCCCAGCCAACTACGTGCCAGCAGCTGCGGTAATACGTAGGGGGCGAGCGTTATCCGGAATTATTGGGCGTAAAGGGCACGCAGGTGGTTATTTAGGTGCGGTGTAAAAGTCCAGGGCTCAACCCTGGGAGGCCACCGCAAACCGGATAGCTGGAGTATTGTCGAGGCAGGCAGAATTCCTGGTGTAGCGGTGAAATGCGCAGAGATCAGGAGGAATACCGGAGGCGAAGGCGGTCTGCCAGGCTTATACTGACACTGAGGTGCGAAAGCGTGGGGAGCGAACAGGATTAGATACCCCAGTAGTC
>ff46fa6b620752923c36234d545c0068
CCTACGGGTGGCAGCAGTGGGGAATATTGCGCAATGGAGGAAACTCTGACGCAGCAATGCCGCGTGGGTGAAGAAGGGATTCGTCCTGTAAAGCCCTGTTGTCGGGGAAGAGGAAGACGGTACCCGGCGAGCAAGCCCCAGCCAACTACGTGCCAGCAGCTGCGGTAACACGTGGGGGGCGAGCGTTATCCGGATTTATTGGGCGTAAAGGGCACGCAGGCGGTTAGACAGGTGTGGTGTGAAAGACCGGGGCTCAACCTCGGGAGGCCACCGCAAACCGTTTAGCTAGAGTGGAGCAGGGGCAGGCAGAATTCCTGGTGTAGCGGTGAAATGCGCAGAGATCAGGAAGAACACCAGAGGCGAAGGCGGCCTGCCGGACTTTTACTGACGCTGAGGTGCGAAAGCGTGGGGAGCGAACAGGATTAGATACCCCTGTAGTC
>231ef856e2dcee0e4d1da8ebc0476929
CCTACGGGTGGCAGCAGTGGGGAATATTGGGCAATGGGCGCAAGCCTGACCCAGCGATGCCGCGTGAGGGAAGAAGGTTTTCGGATTGTAAACCTCTGTCTTTAGGGACGATAATGACGGTACCTAAGGAGGAAGCTCCGGCTAACTACGTGCCAGCAGCCGCGGTAATACGTAGGGAGTAAGCGTTATCCGGAATTACTGGGTGTAAAGGGAGTGTAGGCGGGACTTTAAGTCAGATGTGAAAATTATGGGCTCAACCCATAAACTGCATTTGAAACTGAGGTTCTTGAGTGAAGTAGAGGTAAGCGGAATTCCTAGTGTAGCGGTGAAATGCGTAGATATTAGGAGGAACATCAGTGGCGAAGGCGGCTTACTGGGCTTTAACTGACGCTGAGGCTCGAAAGCGTGGGGAGCAAACAGGATTAGATACCCCAGTAGTC
>487cf4f07125d0c51ac6d4baef426b0e
CCTACGGGTGGCAGCAGTGGGGAATATTGCGCAATGGAGGCAACTCTGACGCAGCAATGCCGCGTGAGTGAAGAAGGGATTCGTTCTGTAAAGCTCTGTTGCCGGGAAAGAGATTGACGGTACCCGGCGAGCAAGCCCCAGCCAACTACGTGCCAGCAGCTGCGGTAATACGTAGGGGGCGAGCGTTATCCGGATTTATTGGGCGTAAAGGGCGCGCAGGCGGTTGTTTAGGCGCGATGTGAAAGCCCGGGGCTCAACCCCGGAGGGTCATCGCGAACCGGGCAGCTCGAGTGCCGGAGGGGCAGACAGAATTCCTGGTGTAGCGGTGAAATGCGCAGAGATCAGGAGGAATACCGGAGGCGAAGGCGGTCTGCCGGCCGGAGACTGACGCTGAGGCGCGAAAGCGTGGGGAGCGAACAGGATTAGATACCCCAGTAGTC
>0ca75799f13ff1d6fd117f7d94692dae
CCTACGGGTGGCAGCAGTGGGGAATATTGCGCAATGGAGGCAACTCTGACGCAGCAATGCCGCGTGAGTGAAGAAGGGATTCGTTCCGTAAAGCTCTGTTGCCGGGGAAGAGAGAGACGGTACCCGGCGAGCAAGCCCCAGCCAACCACGTGCCAGCAGCTGCGGTAATACGTGGGGGGCGAGCGTTATCCGGATTGATTGGGCGTAAAGGGCGCGCAGGCGGCTGTTTAGGCGCGATGTGAAAGACCGGGGCTCAACCCCGGGGCGTCATCGCGAACCGGGCAGCTGGAGTTCCGGCGGGGCAGACAGAATTCCTGGTGTAGCGGTGAAATGCGCAGAGATCAGGAGGAATACCGGAGGCGAAGGCGGTCTGCTGGCCGGGGACTGACGCTCAGGCGCGAAAGCGTGGGGAGCGAACAGGATTAGATACCCCGGTAGTC
>e82cae4234f149711f3686c2ffdbd0f1
CCTACGGGTGGCAGCAGTAGGGAATCTTTCACAATGGGCGAAAGCCTGATGGAGCAACGCCGCGTGCAGGATGACGGCCTTCGGGTTGTAAACTGCTTTTATGTCCGAGAAATATGATGGTAAGACATGAATAAGGACCGGCTAACTACGTGCCAGCAGCCGCGGTCATACGTAGGGTCCAAGCATTATCCGGATTGACTGGGTGTAAAGAGTTGCGTAGGTGGCAGGGTAAGTAGATAGTGAAATCTGGTGGCTCAACCATTCAGGCTATTATCTAAACTGCTCAGCTCGAGACTGTTAGGGGTAACTGGAATTTCTAGTGTAGGAGTGAAATCCGTAGATATTAGAAAGAACACCGATAGCGTAGGCAGGTTACTGGGACAGTTCTGACACTAAGGCACGAAAGCGTGGGGAGCAAACGGGATTAGATACCCCGGTAGTC
>0c08dbe1d422eedb922c648335193636
CCTACGGGTGGCAGCAGTGGGGAATATTGGGCAATGGGCGCAAGCCTGACCCAGCAACGCCGCGTGAAGGAAGAAGGCTTTCGGGTTGTAAACTTCTTTTATGAGGGACGAAGGACGTGACGGTACCTCATGAATAAGCCACGGCTAACTACGTGCCAGCAGCCGCGGTAATACGTAGGTGGCAAGCGTTGTCCGGATTTACTGGGTGTAAAGGGCGCGTAGGCGGGCATGCAAGTCAGATGTGAAATCTCCGGGCTCAACCCGGAAACTGCATTTGAAACTGTATGTCTTGAGTATCGGAGAGGCAAGCGGAATTCCGTGTGTAGCGGTGAAATGCGTAGATATACGGAGGAACACCAGTGGCGAAGGCGGCTTGCTGGACGACAACTGACGCTGAGGCGCGAAAGCGTGGGGAGCAAACAGGATTAGATACCCCGGTAGTC
>742347b6b7641dd19e04edd31ccd8348
CCTACGGGTGGCAGCAGTGGGGAATATTGCGCAATGGAGGCAACTCTGACGCAGCAATGCCGCGTGAGTGAAGAAGGGATTCGTCCTGTAAAGCTCTGTTACCGGGGAAGAGAGAGACGGTACCCGGTGAGCAAGCCCCAGCCAACTACGTGCCAGCAGCTGCGGTAACACGTAGGGGGCGAGCGTTATCCGGATTTATTGGGCGTAAAGGGCACGCAGGCGGCTATTCAGGTGTGGTGTCAAAGTCCGGGGCTCAACCCCGTGGTTGCACTGCAAACCGGGTAGCTGGAGTGAAGTAGAGGCAGACAGAATTTCTGGTGTAGCGGTGAAATGCGCAGAGATCAGGAGGAATACCGGAGGCGAAGGCGGTCTGCTGGGCTTTTACTGACGCTGAGGTGCGAAAGCGTGGGGAGCGAACAGGATTAGATACCCCAGTAGTC
>8d4611d608d7e85b0d8c93ed8d55b6cf
CCTACGGGTGGCAGCAGTGGGGAATATTGCGCAATGGAGGCAACTCTGACGCAGCGATGCCGCGTGAGTGAAGAAGGGATTCGTTCTGTAAAGCTCTGTTACCGGGGAAGACGATGACGGTACCCGGTAAGCAAGCCCCAGCCAACTACGTGCCAGCAGCTGCGGTAATACGTAGGGGGCGAGCGTTATCCGGAATTATTGGGCGTAAAGGGCACGCAGGTGGTTGTTTAGGTGCGGTGTAAAAGTCCAGGGCTCAACCCTGGGAGGTCACCGCAAACCGGGCAGCTGGAGTATTGTCGAGGCAGGCAGAATTCCTGGTGTAGCGGTGAAATGCGCAGAGATCAGGAGGAATACCGGAGGCGAAGGCGGTCTGCCAGGCTTATACTGACACTGAGGTGCGAAAGCGTGGGGAGCGAACAGGATTAGATACCCCGGTAGTC
>8286aa058cb51453fcdc8d101130c923
CCTACGGGTGGCAGCAGTGGGGAATCTTGCGCAATGGAGGCAACTCTGACGCAGCGATGCCGCGTGCGCGAAGAAGGTATTCGTACCGTAAAGCGCTGTAGCCGGGGAAGAGAGAGACGGTACCCGGCAAGCAAGCCCCGGCCAACTACGTGCCAGCAGCCGCGGTAATACGTAGGGGGCGAGCGTTGTCCGGAATCACTGGGCTTAAAGCGTCTGAAGGCGGCTAAGGGGAGTGGGCATTAAAAGACTGGTGAAACATCAGGGCGGTGCCCAGGACCCCCTAGCTAGAGAGCCGAAGAGGCAGGCAGAATTCCTGGTGTAGCGGTGAAATGCGCAGAGATCAGGAGGAATACCAGAGGCGAAGGCGGCCTGCTGGGCGGACTCGGACGCTAAAGGACGAAAGCGTGGGGAGCGAACAGGATTAGATACCCCAGTAGTC
>3a2559e178dd70bb2a0c2e18ab4c86ce
CCTACGGGTGGCAGCAGTGGGGAATATTGGGCAATGGGCGCAAGCCTGACCCAGCAACGCCGCGTGAGGGAAGAAGGCTTTCGGGTTGTAAACCTCTTTTACCAGGGACGAAGGACGTGACGGTACCTGGAGAAAAAGCAACGGCTAACTACGTGCCAGCAGCCGCGGTAATACGTAGGTTGCAAGCGTTGTCCGGATTTACTGGGTGTAAAGGGCGTGTAGGCGGAACTGCAAGTCAGATGTGAAATACCGGGGCTCAACCCCGGGGCTGCATTTGAAACTGTAGTCCTTGAGTATCGGAGAGGCAAGCGGAATTCCTAGTGTAGCGGTGAAATGCGTAGATATTAGGAGGAACACCAGTGGCGAAGGCGGCTTGCTGGACGACAACTGACGCTGAGGCGCGAAAGCGTGGGGAGCAAACAGGATTAGATACCCCGGTAGTC
>e730198d462026883980ac0b6018dd20
CCTACGGGTGGCAGCAGTGGGGAATCTTGCGCAATGGGGGCAACCCTGACGCAGCGACGCCGCGTGCGGGATGAAGGTCTTCGGATCGTAAACCGCTTTCAGCAGGGACGAGGGCGAAAGCTGACGGTACCTGCAGAAGAAGCTCCGGCTAACTACGTGCCAGCAGCCGCGGTAACACGTAGGGGGCGAGCGTTATCCGGATTCATTGGGCGTAAAGCGCGCGTAGGCGGCCTGTTAGGTCGAGGGTCTAATCTCGGGGCTCAACCTCGAGCCGCTCTCGATACCGGCAGGCTTGAGTCTGGTAGGGGAAGGCGGAACTCCCGGTGTAGCGGTGGAATGCGCAGATATCGGGAGGAACACCGGTGGCGAAGGCGGCCTTCTGGGCCATGACTGACGCTCAGGCGCGAAAGCTAGGGGAGCAAACAGGATTAGATACCCCTGTAGTC
>bc76b80696117cd231ebd84d546bfc61
CCTACGGGTGGCAGCAGTGGGGAATATTGGGCAATGGGCGCAAGCCTGACCCAGCGATGCCGCGTGAGGGAAGAAGGTTTTCGGATTGTAAACCTCTGTCTTTAGGGACGATAATGACGGTACCTAAGGAGGAAGCTCCGGCTAACTACGTGCCAGCAGCCGCGGTAATACGTAGGGAGTAAGCGTTATCCGGAATTACTGGGTGTAAAGGGAGTGTAGGCGGGACTTTAAGTCAGATGTGAAAATTATGGGCTCAACCCATAAACTGCATTTGAAACTGAGGTTCTTGAGTGAAGTAGAGGTAAGCGGAATTCCTAGTGTAGCGGTGAAATGCGTAGATATTAGGAGGAACATCAGTGGCGAAGGCGGCTTACTGGGCTTTAACTGACGCTGAGGCTCGAAAGCGTGGGGAGCAAACAGGATTAGATACCCCGGTAGTC
>dbe2a7c6b80d41530cff862e3f0b8de9
CCTACGGGTGGCTGCAGTGGGGGATATTGCGCAATGGGGGAAACCCTGACGCAGCAATGCCGCGTGAAGGAAGAAGGTCTTCGGATTGTAAACTTCTTTTATCGGGGACGAAAAATGACGGTACCCGAAGAATAAGCTCCGGCTAACTACGTGCCAGCAGCCGCGGTAATACGTAGGGAGCAAGCGTTGTCCGGATTTACTGGGTGTAAAGGGTGTGTAGGCGGCTTGGCAAGTCAGCTGTGAAATCTGAGGGCTCAACCCTCAAACTGCAGTTGAAACTGTCGAGCTTGAGTGAAGTAGAGGCAGGCGGAATTCCCGGTGTAGCGGTGAAATGCGTAGAGATCGGGAGGAACACCAGTGGCGAAGGCGGCCTGCTGGGCTTTAACTGACGCTGAGGCACGAAAGCATGGGTAGCAAACAGGATTAGATACCCCAGTAGTC
>bf0d107bdf0d3215bc1a80904f55e2dc
CCTACGGGTGGCAGCAGTGGGGAATCTTGCGCAATGGGGGCAACCCTGACGCAGCGACGCCGCGTGCGGGATGAAGGTCTTCGGATCGTAAACCGCTTTCAGCAGGGACGAGGGCGAAAGCTGACGGTACCTGCAGAAGAAGCTCCGGCTAACTACGTGCCAGCAGCCGCGGTAACACGTAGGGGGCGAGCGTTATCCGGATTCATTGGGCGTAAAGCGCGCGTAGGCGGCCTGTTAGGTCGAGGGTCTAATCCCGGGGCTCAACCCCGGGCCGCTCTCGATACCGGCAGGCTTGAGTCTGGTAGGGGAAGGCGGAACTCCCGGTGTAGCGGTGGAATGCGCAGATATCGGGAGGAACACCGGTGGCGAAGGCGGCCTTCTGGGCCACGACTGACGCTCAGGCGCGAAAGCTAGGGGAGCAAACAGGATTAGATACCCCTGTAGTC
>c43c661a6cc98f14826e0d02948d7c23
CCTACGGGTGGCAGCAGTGGGGAATATTGCGCAATGGAGGCAACTCTGACGCAGCAATGCCGCGTGAGTGAAGAAGGGATTCGTTCTGTAAAGCTCTGTTATCGGGGAAGAGGAAGACGGTACCCGATGAGCAAGCCCCAGCCAACTACGTGCCAGCAGCTGCGGTAATACGTAGGGGGCGAGCGTTATCCGGATTTATTGGGCGTAAAGGGCACGCAGGCGGCTGTTTAGGTGTGATGTGAAAGCCCGGGGCTTAACCCTGAGGTAGCATTGCAAACCGGGCAGCTAGAGTGAGGTAGAGGCAGACAGAATTTCTGGTGTAGCGGTGAAATGCGCAGAGATCAGGAGGAATACCGGAGGCGAAGGCGGTCTGCCGGGCCTTTACTGACGCTGAGGTGCGAAAGCGTGGGGAGCGAACAGGATTAGATACCCCGGTAGTC
>97f9a60c728b50c39b4cfa0a6ca2a6f0
CCTACGGGTGGCAGCAGTGGGGAATATTGCGCAATGGAGGAAACTCTGACGCAGCAATGCCGCGTGAGTGAAGAAGGGATTCGTTCCGTAAAGCTCTGCCGTTGGGGAAGAAAGAAGACGGTACCCAACAAGCAAGCCCCGGCTAACTACGTGCCAGCAGCCGCGGTAACACGTAGGGGGCGAGCGTTGTCCGGAATTACTGGGCGTAAAGGGCACGCAGGCGGCTGTGCAGGCAGGATGTGAAAAGTCAGGGCCCAACCCTGAAGGTGCATCCTGAACCACGCAGCTAGAGTGCTGGAGAGGCAGGCAGAATTCCTGGTGTAGCGGTGAAATGCGCAGATATCAGGAGGAATACCGGAGGCGAAGGCGGCCTGCCGGACAGACACTGACGCTCAGGTGCGAAAGCGTGGGGAGCAAACAGGATTAGATACCCCAGTAGTC
>b1b8224012f931c18262fe025c316403
CCTACGGGTGGCAGCAGTGGGGAATATTGCGCAATGGGGGAGACCCTGACGCAGCAATGCCGCGTGAGCGAAGAAGGGACTCGTTCCGTAAAGCTCTGTCGCCGGGGAAGACAATGACGGTACCCGGCCAGGAGCCCCAGCCAACCACGTGCCAGCAGCTGCGGTAAGACGTGGGGGGCAAGCGTTGTCCGGAATCATTGGGCGTAAAGGGCGCGCAGGCGGCCGTTTAGGCCGCCGGTGAAACCGCCGGGCCCAACCCGGCGGCTGCCGGCGGAACCGGGCGGCTCGAGTGCCAGAGAGGCAGGCGGAATTCCTGGTGTAGCGGTGAAATGCGCAGAGATCAGGAGGAACACCGGAGGCGAAGGCGGCCTGCTGGCTGGCGACTGACGCTCAGGCGCGAAAGCGTGGGGAGCGAACAGGATTAGATACCCCTGTAGTC
>ae7e44667b4fe81efbcf3198c3b124e0
CCTACGGGTGGCAGCAGTGGGGAATCTTGCGCAATGGGGGCAACCCTGACGCAGCGACGCCGCGTGCGGGATGAAGGTCTTCGGATCGTAAACCGCTTTCAGCAGGGACGAGGGCGAAAGCTGACGGTACCTGCAGAAGAAGCTCCGGCTAACTACGTGCCAGCAGCCGCGGTAACACGTAGGGGGCGAGCGTTATCCGGATTCATTGGGCGTAAAGCGCGCGTAGGCGGCCTGTTAGGTCGAGGGTCTAATCCCGGGGCTCAACCCCGGGCCGCTCTCGATACCGGCAGGCTTGAGTCTGGTAGGGGAAGGCGGAACTCCCGGTGTAGCGGTGGAATGCGCAGATATCGGGAGGAACACCGGTGGCGAAGGCGGCCTTCTGGGCCATGACTGACGCTCAGGCGCGAAAGCTAGGGGAGCAAACAGGATTAGATACCCCTGTAGTC
>7efcb86b1533255d8bb97f207ae2fcea
CCTACGGGTGGCAGCAGTGGGGAATATTGCACAATGGGGGGAACCCTGATGCAGCGACGCCGCGTGAGTGAAGAAGTATTTCGGTATGTAAAGCTCTATCAGCAGGGAAGAAAATGACGGTACCTGACTAAGAAGCCCCGGCTAACTACGTGCCAGCAGCCGCGGTAATACGTAGGGGGCAAGCGTTATCCGGATTTACTGGGTGTAAAGGGAGCGTAGACGGGCATGCAAGTCTGATGTGAAAGGCGGGGGCTCAACCCCTGGACTGCATTGGAAACTGTAAGTCTTGAGTGCCGGAGAGGTAAGCGGAATTCCTAGTGTAGCGGTGAAATGCGTAGATATTAGGAGGAACACCAGTGGCGAAGGCGGCTTACTGGACGGCAACTGACGTTGAGGCTCGAAGGCGTGGGGAGCAAACAGGATTAGATACCCCAGTAGTC
>92eb5a38444b05f919b71e74bc17013a
CCTACGGGTGGCAGCAGTGAGGAATATTGGTCAATGGACGGAAGTCTGAACCAGCCATGCCGCGTGCAGGAAGACGGCTCTATGAGTTGTAAACTGCTTTTGTACGAGGGTAAACTCGGGTACGTGTACCCGACTGAAAGTATCGTACGAATAAGGATCGGCTAACTCCGTGCCAGCAGCCGCGGTAATACGGAGGATTCAAGCGTTATCCGGATTTATTGGGTTTAAAGGGTGCGTAGGCGGTTTGATAAGTTGGAGGTGAAATGTTAGGGCTTAACCCTGAAACTGCCTCCAATACTGTTGAGCTAGAGAGTAGTTGCGGTAGGCGGAATGTATGGTGTAGCGGTGAAATGCATAGAGATCATACAGAACACCGATTGCGAAGGCAGCTTACCAAACTATATCTGACGTTGAGGCACGAAAGCGTGGGGAGCGAACAGGATTAGATACCCCAGTAGTC
>830635fbc0621cca5908bf16c358535e
CCTACGGGTGGCAGCAGTGGGGAATATTGCGCAATGGAGGAAACTCTGACGCAGCAATGCCGCGTGGGTGAAGACGGGATTCGTCCTGTAAAGCCCTGTTGCCGGGAAAGAGTTAAGACGGTACCCGGCGAGCAAGCCCCAGCCAACTACGTGCCAGCAGCTGCGGTAATACGTAGGGGGCGAGCGTTATCCGGATTGATTGGGCGTAAAGGGCGCGCAGGCGGTTGTTTAGGCGCGGTGTGAAAGTCCGGGGCTCAACCCCGGCCGGTCATCGCGGACCGGGCAACTAGAGTGCCGGCGGGGCAGACAGAATTCCTGGTGTAGCGGTGAAATGCGCAGAGATCAGGAGGAATACCAGAGGCGAAGGCGGTCTGCTAGCCGGATACTGACGCTCAGGCGCGAAAGCGTGGGGAGCGAACAGGATTAGATACCCCAGTAGTC
>5ba744ee0501afc3ed3bd49733fe2cf4
CCTACGGGTGGCAGCAGTGGGGAATATTGCACAATGGGGGAAACCCTGATGCAGCAACGCCGCGTGAGTGAAGAAGTATTTCGGTATGTAAAGCTCTATCAGCAGGGAAGAAGATGACGGTACCTGAGTAAGAAGCCCCGGCTAACTACGTGCCAGCAGCCGCGGTAATACGTAGGGGGCAAGCGTTATCCGGATTTACTGGGTGTAAAGGGAGCGTAGACGGCGGAGCAAGTCTGAAGTGAAAGCCCGGGGCTCAACCCCGGGACTGCTTTGGAAACTGCCCTGCTGGAGTGCTGGAGAGGTAAGCGGAATTCCTAGTGTAGCGGTGAAATGCGTAGATATTAGGAAGAACACCAGTGGCGAAGGCGGCTTACTGGACAGTAACTGACGTTGAGGCTCGAAAGCGTGGGGAGCAAACAGGATTAGATACCCCAGTAGTC
>ad51e16ec506f1a451d2959f654d97ee
CCTACGGGTGGCAGCAGTAGGGAATCTTCGTCAATGGGCGCAAGCCTGAACGAGCGATGCCGCGTGGGTGAAGGAGCTTTTCGGAGTGTAAAGCCCTGTTGTGGATGAAAAAGGAAGGAGACAGGAAATGGTCTGCTTTTGATGGAAGTCCACGAGGAAGTCACGGCTAACTACGTGCCAGCAGCCGCGGTAATACGTAGGTGGCGAGCGTTATCCGGAATGATTGGGCGTAAAGGGTGCGCAGGCGGCCTGTTAAGTCTGCAGTAAAAGGGCGAAGCTCAACTTTGCCAGGCTGTGGAAACTGGCAGGCTGGAGGCCAGCAGAGGACGGCGGAACTCCATGTGTAGCGGTAAAATGCATAGAGATATGGAAGAACACCAGCGGCGAAGGCGGCCGTCTGGGCTGGAGCTGACGCTGAGGCACGAAAGCGTGGGGAGCAAACAGGATTAGATACCCCAGTAGTC
>0bc1066345466baf85c733aad4575549
CCTACGGGTGGCAGCAGTGGGGGATATTGCACAATGGGGGAAACCCTGATGCAGCGACGCCGCGTGAGTGAAGAAGTATTTCGGTATGTAAAGCTCTATCAGCAGGGAAGAAAGAGACGGTACCTGAGTAAGAAGCCCCGGCTAACTACGTGCCAGCAGCCGCGGTAATACGTAGGGGGCAAGCGTTATCCGGATTTACTGGGTGTAAAGGGAGCGTAGACGGCATGGCAAGTCTGAAGTGAAAGCCCGGCGCTTAACGCGGGGACTGCTTTGGAAACTGCGGTGCTGGAGTGCCGGAGAGGCAGGCGGAATTCCTAGTGTAGCGGTGAAATGCGTAGATATTAGGAAGAACACCAGTGGCGAAGGCGGCCTGCTGGACGGTAACTGACGTTGAGGCTCGAAAGCGTGGGGAGCAAACAGGATTAGATACCCCTGTAGTC
>be82d6b3bf5e3acf2ce702a4477b5fa0
CCTACGGGTGGCAGCAGTGGGGAATATTGCGCAATGGAGGCAACTCTGACGCAGCAATGCCGCGTGAGTGAAGAAGGGATTCGTCCCGTAAAGCTCTGTTGTCGGGGAAGAGAGAGACGGTACCCGACGAGCAAGCCCCAGCCAACCACGTGCCAGCAGCTGCGGTAATACGTGGGGGGCGAGCGTTATCCGGATTTATTGGGCGTAAAGGGCGCGCAGGCGGCCATTTAGGCGCGGTGTAAAAGACCGGGGCTCAACCCCGGGGCGACAGTGCGAACCGGATGGCTCGAGTGCTGGAGAGGCAGACAGAATTCCTGGTGTAGCGGTGAAATGCGCAGAGATCAGGAGGAATACCGGAGGCGAAGGCGGTCTGCCGGCCAGGCACTGACGCTCAGGCGCGAAAGCGTGGGGAGCGAACAGGATTAGATACCCCGGTAGTC
>d17e00e964ff9912107ee63e047e334a
CCTACGGGTGGCAGCAGTGGGGAATATTGCGCAATGGAGGCAACTCTGACGCAGCAATGCCGCGTGAGTGAAGAAGGGATTCGTTCCGTAAAGCTCTGTTACCGGGGAAGAAGAGTGACGGTACCCGGTGAGCAAGCCCCAGCCAACTACGTGCCAGCAGCTGCGGTAATACGTAGGGGGCGAGCGTTATCCGGATTTATTGGGCGTAAAGGGCACGCAGGCGGTTATTCAGGTGTGATGTTCAAGGGTGGGGCTCAACCCCGCAGGTCATGGCAAACCGGATAACTCGAGTAATGTCGGGGCAGACAGAATTCCTGGTGTAGCGGTGAAATGCGCAGAGATCAGGAGGAATACCGGAGGCGAAGGCGGTCTGCCAGGCACTTACTGACGCTCAGGTGCGAAAGCGTGGGGAGCAAACAGGATTAGATACCCCGGTAGTC
>32a4eb769c2512d5270cc02805836450
CCTACGGGTGGCTGCAGTGGGGAATATTGCGCAATGGAGGCAACTCTGACGCAGCAATGCCGCGTGGGTGAAGAAGGGATTCGTTCCGTAAAGCCCTGTTGTCGGGGAAGAGTTAAGACGGTACCCGGCGAGCAAGCCCCAGCCAACTACGTGCCAGCAGCTGCGGTAATACGTAGGGGGCGAGCGTTATCCGGATTTATTGGGCGTAAAGGGCACGCAGGCGGTTAGGCAGGCGCGTTGTCAAAGCCCGGGGCTCAACCCCGGAAGGTCAGCGCGAACCGTTTAACTCGAGTACCGGAGAGGCAGACAGAATTCCTGGTGTAGCGGTGAAATGCGCAGAGATCAGGAGGAATACCGGAGGCGAAGGCGGTCTGCCGGCCGGAGACTGACGCTGAGGTGCGAAAGCGTGGGGAGCGAACAGGATTAGATACCCCTGTAGTC
>c7f5ecbdb5424aed9634824bca8a4db9
CCTACGGGTGGCAGCAGTGGGGAATATTGGGCAATGGGCGAAAGCCTGACCCAGCAACGCCGCGTGAAGGAAGAAGGTCTTCGGATTGTAAACTTCTTTTATGAGGGACGAAGGACGTGACGGTACCTCATGAATAAGCCACGGCTAACTACGTGCCAGCAGCCGCGGTAATACGTAGGTGGCGAGCGTTATCCGGATTTACTGGGTGTAAAGGGCGCGTAGGCGGGCGTGCAAGTCAGATGTGAAATCTATGGGCTTAACCCATAAACTGCATTTGAAACTGTATGTCTTGAGTGCTGGAGAGGTAGACGGAATTCCTTGTGTAGCGGTGAAATGCGTAGATATAAGGAAGAACACCAGTGGCGAAGGCGGTCTACTGGACAGTAACTGACGCTGAGGCGCGAAAGCGTGGGGAGCAAACAGGATTAGATACCCCAGTAGTC
>b7255bae5fb5b98aac776ba25d41125a
CCTACGGGTGGCTGCAGTGGGGAATATTGCGCAATGGAGGAAACTCTGACGCAGCAATGCCGCGTGGGTGAAGAAGGGATTCGTCCTGTAAAGCCCTGTTGTCGGGGAAGAGGAAGACGGTACCCGGCGAGCAAGCCCCAGCCAACTACGTGCCAGCAGCTGCGGTAACACGTGGGGGGCGAGCGTTATCCGGATTTATTGGGCGTAAAGGGCACGCAGGCGGTTAGACAGGTGTGGTGTGAAAGACCGGGGCTCAACCTCGGGAGGCCACCGCAAACCGTTTAGCTAGAGTGGAGCAGGGGCAGGCAGAATTCCTGGTGTAGCGGTGAAATGCGCAGAGATCAGGAAGAACACCAGAGGCGAAGGCGGCCTGCCGGACTTTTACTGACGCTGAGGTGCGAAAGCGTGGGGAGCGAACAGGATTAGATACCCCGGTAGTC
>fe1797440fa376faa90ce69dc4821de7
CCTACGGGTGGCAGCAGTGGGGAATATTGCGCAATGGAGGCAACTCTGACGCAGCAATGCCGCGTGAGTGAAGAAGGGATTCGTTCTGTAAAGCTCTGTTATCGGGGAAGAGGTGACGGTACCCGATGAGCAAGCCCCAGCCAACTACGTGCCAGCAGCTGCGGTAATACGTAGGGGGCGAGCGTTATCCGGATTTATTGGGCGTAAAGGGCACGCAGGCGGCTGTTTAGGTGTGATGTGAAAGCCCGGGGCTTAACCCTGAGGTAGCATTGCAAACCGGGCAGCTAGAGTGAGGTAGAGGCAGACAGAATTTCTGGTGTAGCGGTGAAATGCGCAGAGATCAGGAGGAATACCGGAGGCGAAGGCGGTCTGCTGAGCCTTTAACTGACGCTCAGGTGCGAAAGCGTGGGGAGCGAACAGGATTAGATACCCCAGTAGTC
>0585805ef3edd9085f6bd19c6c2c2b82
CCTACGGGTGGCAGCAGTGGGGAATATTGGGCAATGGGCGCAAGCCTGACCCAGCAACGCCGCGTGAAGGAAGAAGGCTTTCGGGTTGTAAACTTCTTTTATGAGGGACGAAGGACGTGACGGTACCTCATGAATAAGCCACGGCTAACTACGTGCCAGCAGCCGCGGTAATACGTAGGTGGCGAGCGTTGTCCGGATTTACTGGGTGTAAAGGGCGCGTAGGCGGGTAGGCAAGTCAGATGTGAAATCTCTGGGCTTAACCCAGAAACTGCATTTGAAACTGTCTATCTTGAGTATCGGAGAGGCAAGCGGAATTCCGTGTGTAGCGGTGAAATGCGTAGATATACGGAGGAACACCAGTGGCGAAGGCGGCTTGCTGGACGACAACTGACGCTGAGGCGCGAAAGCGTGGGGAGCAAACAGGATTAGATACCCCAGTAGTC
>ac4e78cc4170fd056f5407d40e42cb98
CCTACGGGTGGCAGCAGTGGGGAATATTGCGCAATGGGGGGAACCCTGACGCAGCAACGCCGCGTGCAGGAAGACGGTCTTCGGATTGTAAACTGTTGTCGCAGGGGAAGAAAAAGATGACGGTACCCTGTGAGAAAGTCACGGCTAACTACGTGCCAGCAGCCGCGGTAATACGTAGGTGACAAGCGTTGTCCGGATTTACTGGGTGTAAAGGGCGCGTAGGCGGGTAAGCAAGTCAGAAGTGAAATACCGGAGCTTAACTCCGGAGCTGCTTTTGAAACTGTTTATCTTGAGTATCGGAGAGGAAAGCGGAATTCCCAGTGTAGCGGTGAAATGCGTAGATATTGGGAGGAACACCAGTGGCGAAGGCGGCTTTCTGGACGACAACTGACGCTGAGGCGCGAAAGTGTGGGGAGCAAACAGGATTAGATACCCCAGTAGTC
>46dde61b9787d6c8a598dec74682bf02
CCTACGGGTGGCAGCAGTGGGGAATATTGCGCAATGGAGGAAACTCTGACGCAGCGATGCCGCGTGGGCGAAGAAGGGCTCCGGCCCGTAAAGCCCTGCCGCCGGGGAAGAGAGAAGACGGTACCCGGCAAGCAAGCCCCGGCCAATCACGTGCCAGCAGCCGCGGTAAGACGTGAGGGGCGAGCGTTGTCCGGAATCACTGGGCGTAAAGGGCGCGCAGGCGGCTGCGCGGGTGGGATGTCAAAGCCCGGGGCCCAACCCCGGAGAGGCCTTCCAAACCGCGCGGCTCGGGTGCTGGAGGGGCAGGCAGAATTCCTGGTGTAGCGGTGAAATGCGCAGAGATCAGGAGGAATACCAGAGGCGAAGGCGGCCTGCCGGACAGACACTGACGCTTAGGCGCGAAAGCGCGGGGAGCAAACAGGATTAGATACCCCAGTAGTC
>b1957de08cc690b1e422a04b520012ec
CCTACGGGTGGCAGCAGTGGGGAATATTGCGCAATGGAGGCAACTCTGACGCAGCAATGCCGCGTGGGTGAAGAAGGGATTCGTTCCGTAAAGCCCTGTTGTCGGGGAAGAGAAAGACGGTACCCGGCGAGCAAGCCCCAGCCAACTACGTGCCAGCAGCTGCGGTAATACGTAGGGGGCGAGCGTTATCCGGATTTATTGGGCGTAAAGGGCACGCAGGCGGTTAATCAGGCGCGTTGTCAAAGCCCGGGGCTCAACCCCGGAAGGTCAGCGCGAACCGATTAACTCGAGTACCGGAGAGGCAGACAGAATTCCTGGTGTAGCGGTGAAATGCGCAGAGATCAGGAGGAATACCAGAGGCGAAGGCGGTCTGCCGGTCGGAGACTGACGCTGAGGTGCGAAAGCGTGGGGAGCGAACAGGATTAGATACCCCAGTAGTC
>101b9a433ce1fcc9a84b4f9df628ef5c
CCTACGGGTGGCTGCAGTGGGGAATATTGCGCAATGGAGGAAACTCTGACGCAGCAATGCCGCGTGGGTGAAGAAGGGATTCGTCCTGTAAAGCCCTGTTGTCGGGGAAGAGGAAGACGGTACCCGGCGAGCAAGCCCCAGCCAACTACGTGCCAGCAGCTGCGGTAACACGTGGGGGGCGAGCGTTATCCGGATTTATTGGGCGTAAAGGGCACGCAGGCGGTTAGACAGGTGTGGTGTGAAAGACCGGGGCTCAACCTCGGGAGGCCACCGCAAACCGTTTAGCTAGAGTGGAGCAGGGGCAGGCAGAATTCCTGGTGTAGCGGTGAAATGCGCAGAGATCAGGAAGAACACCAGAGGCGAAGGCGGCCTGCCGGACTTTTACTGACGCTGAGGTGCGAAAGCGTGGGGAGCGAACAGGATTAGATACCCCAGTAGTC
>ff7cfab452b5f72e3ad159b4b34336e7
CCTACGGGTGGCAGCAGTGGGGGATATTGCGCAATGGGGGAAACCCTGACGCAGCAATGCCGCGTGAAGGAAGAAGGTCTTCGGATTGTAAACTTCTTTTATCGGGGACGAAAAATGACGGTACCCGAAGAATAAGCTCCGGCTAACTACGTGCCAGCAGCCGCGGTAATACGTAGGGAGCAAGCGTTGTCCGGATTTACTGGGTGTAAAGGGTGTGTAGGCGGCTTGGCAAGTCAGCTGTGAAATCTGAGGGCTCAACCCTCAAACTGCAGTTGAAACTGTCGAGCTTGAGTGAAGTAGAGGCAGGCGGAATTCCCGGTGTAGCGGTGAAATGCGTAGAGATCGGGAGGAACACCAGTGGCGAAGGCGGCCTGCTGGGCTTTAACTGACGCTGAGGCACGAAAGCATGGGTAGCAAACAGGATTAGATACCCCTGTAGTC
>7086e3064ccb0ac2f9f1a3572e4fd6f2
CCTACGGGTGGCAGCAGTGGGGAATATTGCGCAATGGAGGCAACTCTGACGCAGCAATGCCGCGTGAGTGAGGAAGGGATTCGTCCCGTAAAGCTCTGTTGCCGGGGAAGAGGCAGACGGTACCCGGCGAGCAAGCCCCAGCCAACTACGTGCCAGCAGCTGCGGTAATACGTAGGGGGCGAGCGTTATCCGGATTTATTGGGCGTAAAGGGCACGCAGGCGGCTGTTTAGGCGCAGTGTAAAAGACCGGGGCCCAACCCCGGGAGGTCACGGCGAACCGGGCAGCTCGAGTACTGGAGAGGCAGGCAGAATTCCTGGTGTAGCGGTGAAATGCGCAGAGATCAGGAGGAATACCGGAGGCGAAGGCGGCCTGCCGGCCAGCTACTGACGCTCAGGTGCGAAAGCGTGGGGAGCGAACAGGATTAGATACCCCAGTAGTC
>47ef609a15edb1b1b8241517a257c06b
CCTACGGGTGGCTGCAGTGGGGAATATTGGGCAATGGGCGCAAGCCTGACCCAGCAACGCCGCGTGAAGGAAGAAGGCTTTCGGGTTGTAAACTTCTTTTATGAGGGACGAAGGATGTGACGGTACCTCATGAATAAGCCACGGCTAACTACGTGCCAGCAGCCGCGGTAATACGTAGGTGGCGAGCGTTGTCCGGATTTACTGGGTGTAAAGGGCGCGTAGGCGGGTAGGCAAGTCAGATGTGAAATCTCCGGGCTCAACCCGGAAACTGCATTTGAAACTGTCTATCTTGAGTATCGGAGAGGCAAGCGGAATTCCGTGTGTAGCGGTGAAATGCGTAGATATACGGAGGAACACCAGTGGCGAAGGCGGCTTGCTGGACGACAACTGACGCTGAGGCGCGAAAGCGTGGGGAGCAAACAGGATTAGATACCCCAGTAGTC
>f04ff616d9e8762c9bd516ae8ec365b2
CCTACGGGTGGCAGCAGTGGGGAATATTGCACAATGGGGGGAACCCTGATGCAGCAACGCCGCGTGAGTGAAGAAGTATTTCGGTATGTAAAGCTCTATCAGCAGGGAAGATAATGACGGTACCTGACTAAGAAGCCCCGGCTAACTACGTGCCAGCAGCCGCGGTAATACGTAGGGGGCAAGCGTTATCCGGATTTACTGGGTGTAAAGGGAGCGCAGGCGGCAGGGCAAGTCAGATGTGAAAGCCCGCGGCTTAACCGCGGGACTGCATTTGAAACTGTCCGGCTGGAGTGCAGGAGAGGCAGGCGGAATTCCTAGTGTAGCGGTGAAATGCGTAGATATTAGGAGGAACACCAGTGGCGAAGGCGGCCTGCTGGACTGTAACTGACGCTGAGGCTCGAAAGCGTGGGGAGCAAACAGGATTAGATACCCCAGTAGTC
>953bff685ce1f16c0872e740ce3626c4
CCTACGGGTGGCTGCAGTGGGGAATATTGCGCAATGGGGGGAACCCTGACGCAGCAACGCCGCGTGCAGGAAGAAGGTCTTCGGATTGTAAACTGTTGTCGCAGGGGAAGAAGACAGTGACGGTACCCTGTGAGAAAGTCACGGCTAACTACGTGCCAGCAGCCGCGGTAATACGTAGGTGACAAGCGTTGTCCGGATTTACTGGGTGTAAAGGGCGCGTAGGCGGGCTGTCAAGTCAGCCGTGAAATGCCGGGGCTTAACCCCGGAGCTGCGGTTGAAACTGACAGTCTTGAGTATCGGAGAGGAAAGCGGAATTCCCAGTGTAGCGGTGAAATGCGTAGATATTGGGAGGAACACCAGTGGCGAAGGCGGCTTTCTGGACGACAACTGACGCTCAGGCGCGAAAGTGTGGGGAGCAAACAGGATTAGATACCCCAGTAGTC
>4ca0c52da0f23a41b2851b2524627946
CCTACGGGGGGCAGCAGTGGGGGATATTGCACAATGGGGGAAACCCTGATGCAGCGACGCCGCGTGAGTGAAGAAGTATTTCGGTATGTAAAGCTCTATCAGCAGGGAAGAAAGAGACGGTACCTGAGTAAGAAGCCCCGGCTAACTACGTGCCAGCAGCCGCGGTAATACGTAGGGGGCAAGCGTTATCCGGATTTACTGGGTGTAAAGGGAGCGTAGACGGCATGGCAAGTCTGAAGTGAAAGCCCGGCGCTTAACGCGGGGACTGCTTTGGAAACTGCGGTGCTGGAGTGCCGGAGAGGCAGGCGGAATTCCTAGTGTAGCGGTGAAATGCGTAGATATTAGGAAGAACACCAGTGGCGAAGGCGGCCTGCTGGACGGTAACTGACGTTGAGGCTCGAAAGCGTGGGGAGCAAACAGGATTAGATACCCCAGTAGTC
>4b9dbb4012d98d96b922671f32117f55
CCTACGGGTGGCAGCAGTGGGGAATCTTGCGCAATGGGGGAAACCCTGACGCAGCAACGCCGCGTGCGGGACGAAGGCCTTCGGGTCGTAAACCGCTTTCAGCAGGAAAGATCATGACGGTACCTGCAGAAGAAGCCCCGGCTAACTACGTGCCAGCAGCCGCGGTAATACGTAGGGGGCGAGCGTTATCCGGATTCATTGGGCGTAAAGCGCGCGCAGGCGGATGCCCAAGCGGGACCTCTAATCTCGGGGCTCAACCCCGAGCCGGGTCCCGAACTGGGCGTCTCGAGTGCGGTAGGGGAGGTCGGAATTCCCGGTGTAGCGGTGAAATGCGCAGATATCGGGAAGAACACCGATGGCGAAGGCAGACCTCTGGGCCGCCACTGACGCTGAGGCGCGAAAGCTGGGGGAGCGAACAGGATTAGATACCCCGGTAGTC
>f14c24174e8a3d364d7d9efd90e565a4
CCTACGGGTGGCAGCAGTGGGGAATATTGCGCAATGGAGGCAACTCTGACGCAGCAATGCCGCGTGAGTGAAGAAGGGATTCGTTCTGTAAAGCTCTGTTACCGGGGAAGAGGAAGACGGTACCCGGTGAGCAAGCCCCAGCCAACTACGTGCCAGCAGCTGCGGTAACACGTAGGGGGCGAGCGTTATCCGGATTTATTGGGCGTAAAGGGCACGCAGGCGGTTATTTAGGTGTGATGTGAAAGCCCGGGGCTTAACCCTGAGGTAGCATGGCAAACCGGATAACTGGAGTGAAGTAGAGGCAGACAGAATTCCTGGTGTAGCGGTGAAATGCGCAGAGATCAGGAGGAATACCGGAGGCGAAGGCGGTCTGCCGGACTTTTACTGACGCTCAGGTGCGAAAGCGTGGGGAGCGAACAGGATTAGATACCCCGGTAGTC
>d40b2a79d8fdca2508721038781ea997
CCTACGGGTGGCTGCAGTGGGGGATATTGCGCAATGGGGGAAACCCTGACGCAGCAATGCCGCGTGAAGGAAGAAGGTCTTCGGATTGTAAACTTCTTTTATCGGGGACGAAAAATGACGGTACCCGAAGAATAAGCTCCGGCTAACTACGTGCCAGCAGCCGCGGTAATACGTAGGGAGCAAGCGTTGTCCGGATTTACTGGGTGTAAAGGGTGTGTAGGCGGCTTGGCAAGTCAGCTGTGAAATCTGAGGGCTCAACCCTCAAACTGCAGTTGAAACTGTCGAGCTTGAGTGAAGTAGAGGCAGGCGGAATTCCCGGTGTAGCGGTGAAATGCGTAGAGATCGGGAGGAACACCAGTGGCGAAGGCGGCCTGCTGGGCTTTAACTGACGCTGAGGCACGAAAGCATGGGTAGCAAACAGGATTAGATACCCCGGTAGTC
>5c90710bb79a0b69e7c000a09e0c49cd
CCTACGGGTGGCAGCAGTGGGGAATATTGCGCAATGGGGGGAACCCTGACGCAGCAACGCCGCGTGCAGGAAGAAGGTCTTCGGATTGTAAACTGTTGTCGCAGGGGAAGAAGACAGTGACGGTACCCTGTGAGAAAGTCACGGCTAACTACGTGCCAGCAGCCGCGGTAATACGTAGGTGACAAGCGTTGTCCGGATTTACTGGGTGTAAAGGGCGCGTAGGCGGGCTGTCAAGTCAGCCGTGAAATGCCGGGGCTTAACCCCGGAGCTGCGGTTGAAACTGACAGTCTTGAGTATCGGAGAGGAAAGCGGAATTCCCAGTGTAGCGGTGAAATGCGTAGATATTGGGAGGAACACCAGTGGCGAAGGCGGCTTTCTGGACGACAACTGACGCTCAGGCGCGAAAGTGTGGGGAGCAAACAGGATTAGATACCCCTGTAGTC
>c8dd358225b1f182c47f4cae09a86561
CCTACGGGTGGCTGCAGTGGGGAATATTGCGCAATGGGGGGAACCCTGACGCAGCAACGCCGCGTGCAGGAAGAAGGTCTTCGGATTGTAAACTGTTGTCGCAGGGGAAGAAGAAAGTGACGGTACCCTGTGAGAAAGCCACGGCTAACTACGTGCCAGCAGCCGCGGTAATACGTAGGTGGCAAGCGTTGTCCGGATTTACTGGGTGTAAAGGGCGCGTAGGCGGGTGAGCAAGTCAGTCGTGAAATACCGAGGCTTAACTTCGGGGCTGCGATTGAAACTGTTCATCTTGAGTATCGGAGAGGAAAGCGGAATTCCCAGTGTAGCGGTGAAATGCGTAGATATTGGGAGGAACACCAGTGGCGAAGGCGGCTTTCTGGACGACAACTGACGCTGAGGCGCGAAAGTGTGGGGAGCAAACAGGATTAGATACCCCTGTAGTC
>063d0eb749700906c8d10df5d32c83f3
CCTACGGGTGGCTGCAGTGGGGAATATTGCGCAATGGAGGAAACTCTGACGCAGCGATGCCGCGTGGGCGAGGAAGGGCCTCGGCCCGTAAAGCCCCGTAGCCAGGGAAGAGCAGAGACGGTACCTGGCGCGAAAGCCCCGGCCAACCACGTGCCAGCAGCCGCGGCAATACGTGGGGGGCGAGCGTTGTCCGGAATCACTGGGCGTAAAGCGCGCGCAGGCGGCCGCTAGGGCGGGGTGTGAAAATCCGGGGCCCAACCCCGGGAAAGCGCCCCGAACCGAGCGGCTGGAGTGCCGGAGGGGCGGGCGGAACTCCCGGCGTAGCGGTGAAATGCGCAGAGGCCGGGAGGAACACCAGAGGCGAAGGCGGCCCGCCGGACGGACACTGACGCTGAGGCGCGAGAGCGTGGGGAGCGAACAGGATTAGATACCCCAGTAGTC
>dafc444c3a084fdce2b23c40fdc88247
CCTACGGGTGGCTGCAGTGGGGAATATTGCACAATGGGGGGAACCCTGATGCAGCGACGCCGCGTGAGCGAAGAAGTATTTCGGTATGTAAAGCTCTATCAGCAGGGAAGAAAATGACGGTACCTGACTAAGAAGCCCCGGCTAAATACGTGCCAGCAGCCGCGGTAATACGTATGGGGCAAGCGTTATCCGGATTTACTGGGTGTAAAGGGAGCGTAGACGGACGTGCAAGTCTGATGTGAAAGGCGGGGGCCCAACCCCCGGACTGCATTGGAAACTGCAGGTCTTGAGTGCCGGAGAGGTAAGCGGAATTCCTAGTGTAGCGGTGAAATGCGTAGATATTAGGAGGAACACCAGTGGCGAAGGCGGCTTACTGGACGGTAACTGACGTTGAGGCTCGAAAGCGTGGGGAGCAAACAGGATTAGATACCCCAGTAGTC
>ad6a57697ed6c505c245a8621616dd9d
CCTACGGGTGGCAGCAGTGGGGAATATTGCGCAATGGAGGCAACTCTGACGCAGCAATGCCGCGTGAGTGAAGACGGGATTCGTTCTGTAAAGCTCTGTTATTGGGGAAGAGGAAGACGGTACCCAATGAGCAAGCCCCAGCCAACTACGTGCCAGCAGCTGCGGTAATACGTAGGGGGCGAGCGTTATCCGGATTTATTGGGCGTAAAGGGCACGCAGGCGGCTATTCAGGTGTCGTGTTTAAGTCCGGGGCTCAACCCCGGGAGGAAGCGACAAACCGGGTAGCTCGAGTATGGTCGAGGCAGGCAGAATTCCTGGTGTAGCGGTGAAATGCGCAGAGATCAGGAGGAATACCGGAGGCGAAGGCGGTTTGCCAGGCTTATACTGACGCTGAGGTGCGAAAGCGTGGGGAGCGAACAGGATTAGATACCCCGGTAGTC
>ec5bea1c946fc39b614bfa4e2aec2656
CCTACGGGTGGCTGCAGTGGGGAATATTGCGCAATGGAGGAAACTCTGACGCAGCAATGCCGCGTGAGTGAAGAAGGGATTCGTTCTGTAAAGCTCTGTTATCGGGGAAGAGAGAGACGGTACCCGATGAGCAAGCCCCAGCCAACTACGTGCCAGCAGCTGCGGTAATACGTAGGGGGCGAGCGTTATCCGGATTTATTGGGCGTAAAGGGCACGCAGGCGGCTGTTTAGGTGTGATGTGAAAGCCCGGGGCTTAACCCTGAGGTAGCATTGCAAACCGGGCAGCTAGAGTGAGGTAGAGGCAGACAGAATTTCTGGTGTAGCGGTGAAATGCGCAGAGATCAGGAGGAATACCGGAGGCGAAGGCGGTCTGCTGAGCCTTTGACTGACGCTGAGGTGCGAAAGCGTGGGGAGCGAACAGGATTAGATACCCCAGTAGTC
>5afbdd60339e650d38a5a7f4c0c2c258
CCTACGGGTGGCAGCAGTGGGGAATATTGCACAATGGGGGGAACCCTGATGCAGCAACGCCGCGTGAGTGAAGAAGTATTTCGGTATGTAAAGCTCTATCAGCAGGGAAGATAATGACGGTACCTGACTAAGAAGCCCCGGCTAACTACGTGCCAGCAGCCGCGGTAATACGTAGGGGGCAAGCGTTATCCGGATTTACTGGGTGTAAAGGGAGCGCAGGCGGCAGGGCAAGTCAGATGTGAAAGCCCGCGGCTTAACCGCGGGACTGCATTTGAAACTGTCCGGCTGGAGTGCAGGAGAGGCAGGCGGAATTCCTAGTGTAGCGGTGAAATGCGTAGATATTAGGAGGAACACCAGTGGCGAAGGCGGCCTGCTGGACTGTAACTGACGCTGAGGCTCGAAAGCGTGGGGAGCAAACAGGATTAGATACCCCGGTAGTC
>9d62c81fcd187bf05d3eeb41d66bf3ea
CCTACGGGTGGCTGCAGTGGGGAATATTGCACAATGGGGGAAACCCTGATGCAGCGACGCCGCGTGAGCGAGGAAGTATTTCGGTATGTAAAGCTCTATCAGCAGGGAAGAAAATGACGGTACCTGCACAAGAAGCCCCGGCTAACTACGTGCCAGCAGCCGCGGTAATACGTAGGGGGCAAGCGTTATCCGGATTTACTGGGTGTAAAGGGAGCGTAGACGGGAATGCAAGTCTGATGTGAAAGGCAGGGGCTTAACCCCTGGACTGCATTGGAAACTGTGTACCTTGAGTGCCGGAGAGGTAAGCGGAATTCCTAGTGTAGCGGTGAAATGCGTAGATATTAGGAGGAACACCAGTGGCGAAGGCGGCTTACTGGACGGTAACTGACGTTGAGGCTCGAAAGCGTGGGGAGCAAACAGGATTAGATACCCCGGTAGTC
>9f9506a5315a11483739d058f3e07c33
CCTACGGGTGGCAGCAGTGGGGAATATTGCACAATGGGGGGAACCCTGATGCAGCGACGCCGCGTGAGTGAAGAAGTATTTCGGTATGTAAAGCTCTATCAGCAGGGAAGAAAATGACGGTACCTGACCAAGAAGCCCCGGCTAACTACGTGCCAGCAGCCGCGGTAATACGTAGGGGGCAAGCGTTATCCGGATTTACTGGGTGTAAAGGGAGCGTAGACGGACATGCAAGTCTGGTGTGAAAGGCGGGGGCTCAACCCCCGGACTGCATTGGAAACTGTGTATCTTGAGTGCCGGAGAGGTAAGCGGAATTCCTAGTGTAGCGGTGAAATGCGTAGATATTAGGAGGAACACCAGTGGCGAAGGCGGCTTACTGGACGGCAACTGACGTTGAGGCTCGAAGGCGTGGGGAGCAAACAGGATTAGATACCCCGGTAGTC
>279bf4ddfb1d386e7c703be3d88d3a6b
CCTACGGGTGGCAGCAGTGGGGAATATTGCGCAATGGAGGCAACTCTGACGCAGCAATGCCGCGTGAGTGAAGACGGGATTCGTTCTGTAAAGCTCTGTTATTGGGGAAGAGGAAGACGGTACCCAATGAGCAAGCCCCAGCCAACTACGTGCCAGCAGCTGCGGTAATACGTAGGGGGCGAGCGTTATCCGGATTTATTGGGCGTAAAGGGCACGCAGGCGGCTATTCAGGTGTCGTGTTTAAGTCCGGGGCTCAACCCCGGGAGGAAGCGACAAACCGGGTAGCTCGAGTATGGTCGAGGCAGGCAGAATTCCTGGTGTAGCGGTGAAATGCGCAGAGATCAGGAGGAATACCGGAGGCGAAGGCGGTTTGCCAGGCTTATACTGACGCTGAGGTGCGAAAGCGTGGGGAGCGAACAGGATTAGATACCCCAGTAGTC
>c5adbcbcc6b6ff2f52d5eeb35800b90c
CCTACGGGTGGCAGCAGTGGGGGATATTGCACAATGGGGGGAACCCTGATGCAGCGACGCCGCGTGAGTGAAGAAGTATTTCGGTATGTAAAGCTCTATCAGCAGGGAAGAAGATGACGGTACCTGACTAAGAAGCCCCGGCTAACTACGTGCCAGCAGCCGCGGTAATACGTAGGGGGCAAGCGTTATCCGGATTTACTGGGTGTAAAGGGAGCGTAGACGGGAGAGCAAGTCTGATGTGAAAGGCGGGGGCTTAACCCCTGGACTGCATTGGAAACTGTCCTTCTTGAGTGCCGGAGAGGTAAGCGGAATTCCTAGTGTAGCGGTGAAATGCGTAGATATTAGGAGGAACACCAGTGGCGAAGGCGGCTTACTGGACGGTAACTGACGTTGAGGCTCGAAAGCGTGGGGAGCAAACAGGATTAGATACCCCAGTAGTC
>8401410af73338a7d70fc6e50e540ef1
CCTACGGGTGGCAGCAGTGGGGAATATTGCGCAATGGAGGCAACTCTGACGCAGCAATGCCGCGTGAGTGAAGAAGGGATTCGTCCCGTAAAGCTCTGTTGTCGGGGAAGAGAGAGACGGTACCCGACGAGCAAGCCCCAGCCAACCACGTGCCAGCAGCTGCGGTAATACGTGGGGGGCGAGCGTTATCCGGATTTATTGGGCGTAAAGGGCGCGCAGGCGGCCATTTAGGCGCGGTGTAAAAGACCGGGGCTCAACCCCGGGGCGACAGTGCGAACCGGATGGCTCGAGTGCTGGAGAGGCAGACAGAATTCCTGGTGTAGCGGTGAAATGCGCAGAGATCAGGAGGAATACCGGAGGCGAAGGCGGTCTGCCGGCCAGGCACTGACGCTCAGGCGCGAAAGCGTGGGGAGCGAACAGGATTAGATACCCCAGTAGTC
>4c21a601de6e05bfd0d7a34245af4d42
CCTACGGGTGGCTGCAGTGGGGGATATTGCACAATGGGGGAAACCCTGATGCAGCGACGCCGCGTGAGTGAAGAAGTATTTCGGTATGTAAAGCTCTATCAGCAGGGAAGAAAGAGACGGTACCTGAGTAAGAAGCCCCGGCTAACTACGTGCCAGCAGCCGCGGTAATACGTAGGGGGCAAGCGTTATCCGGATTTACTGGGTGTAAAGGGAGCGTAGACGGCATGGCAAGTCTGAAGTGAAAGCCCGGCGCTTAACGCGGGGACTGCTTTGGAAACTGCGGTGCTGGAGTGCCGGAGAGGCAGGCGGAATTCCTAGTGTAGCGGTGAAATGCGTAGATATTAGGAAGAACACCAGTGGCGAAGGCGGCCTGCTGGACGGTAACTGACGTTGAGGCTCGAAAGCGTGGGGAGCAAACAGGATTAGATACCCCGGTAGTC
>8d8298e349cdce5aa0279d8674b0d7bc
CCTACGGGTGGCTGCAGTGGGGAATATTGCGCAATGGGGGGAACCCTGACGCAGCAACGCCGCGTGCAGGAAGAAGGTCTTCGGATTGTAAACTGTTGTCGCAGGGGAAGAAGACAGTGACGGTACCCTGTGAGAAAGTCACGGCTAACTACGTGCCAGCAGCCGCGGTAATACGTAGGTGACAAGCGTTGTCCGGATTTACTGGGTGTAAAGGGCGCGTAGGCGGGCTGTCAAGTCAGCCGTGAAATGCCGGGGCTTAACCCCGGAGCTGCGGTTGAAACTGACAGTCTTGAGTATCGGAGAGGAAAGCGGAATTCCCAGTGTAGCGGTGAAATGCGTAGATATTGGGAGGAACACCAGTGGCGAAGGCGGCTTTCTGGACGACAACTGACGCTCAGGCGCGAAAGTGTGGGGAGCAAACAGGATTAGATACCCCGGTAGTC
>8ea15ece4d1fac16eb07d21eae372a94
CCTACGGGTGGCAGCAGTGGGGAATATTGCACAATGGGCGCAAGCCTGATGCAGCGATGCCGCGTGAGGGAAGAAGGTTTTCGGATTGTAAACCTCTGTCTTCAGGGACGAATAATGACGGTACCTGAGGAGGAAGCTCCGGCTAACTACGTGCCAGCAGCCGCGGTAATACGTAGGGAGCGAGCGTTATCCGGAATTACTGGGTGTAAAGGGAGTGTAGGCGGGACTGTAAGTCAGATGTGAAAATTATGGGCTCAACCCATAACCTGCATTTGAAACTGTAGTTCTTGAGTGAAGTAGAGGTAAGCGGAATTCCTTGTGTAGCGGTGAAATGCGTAGATATAAGGAGGAACATCAGTGGCGAAGGCGGCTTACTGGGCTTTTACTGACGCTGAGGCTCGAAAGCGTGGGGAGCAAACAGGATTAGATACCCCAGTAGTC
>90ab693cf99b9817952af628e9d1e1f8
CCTACGGGTGGCAGCAGTAGGGAATCTTTCACAATGGGCGAAAGCCTGATGGAGCAACGCCGCGTGCAGGATGACGGCCTTCGGGTTGTAAACTGCTTTTATATCCGAGAAATATGATGGTAAGATATGAATAAGGACCGGCTAACTACGTGCCAGCAGCCGCGGTCATACGTAGGGTCCAAGCATTATCCGGATTGACTGGGTGTAAAGAGTTGCGTAGGTGGCAGGGTAAGTAGATAGTGAAATCTGGTGGCTCAACCATTCAGGCTATTATCTAAACTGCTCAGCTCGAGACTGTTAGGGGTAACTGGAATTTCTAGTGTAGGAGTGAAATCCGTAGATATTAGAAAGAACACCGATAGCGTAGGCAGGTTACTGGGACAGTTCTGACACTAAGGCACGAAAGCGTGGGGAGCAAACGGGATTAGATACCCCTGTAGTC
>2b6ffc3ea620d88c81b63605dcbe91e5
CCTACGGGTGGCAGCAGTGGGGGATATTGGACAATGGGGGAAACCCTTATCCAGCGACGCCGCGTGAGGGAAGAAGGTTTTCGGATTGTAAACCTCTGTCAGTGGGGACGATAATGACGGTACCCACGGAGGAAGCCACGGCTAACTACGTGCCAGCAGCCGCGGTAATACGTAGGTGGCAAGCGTTGTCCGGAATTACTGGGTGTAAAGGGAGCGTAGGCGGGGCATTAAGTCAGAAGTGAAAATTATGGGCTCAACTCATAACCTGCTTTTGAAACTGAAGCTCTTGAGTGAAGTAGAGGCAAGCGGAATTCCTAGTGTAGCGGTGAAATGCGTAGATATTAGGAGGAACACCAGTGGCGAAGGCGGCTTGCTGGGCTTTTACTGACGCTGAGGCTCGAAAGCGTGGGGAGCAAACAGGATTAGATACCCCAGTAGTC
>0c95355b9a2eaea92084c8978333566a
CCTACGGGTGGCAGCAGTAGGGAATCTTTCACAATGGGCGAAAGCCTGATGGAGCAACGCCGCGTGCAGGATGACGGCCTTCGGGTTGTAAACTGCTTTTATGTCCGAGAAATATGATGGTAAGACATGAATAAGGACCGGCTAACTACGTGCCAGCAGCCGCGGTCATACGTAGGGTCCAAGCATTATCCGGATTGACTGGGTGTAAAGAGTTGCGTAGGTGGCAGGGTAAGTAGATAGTGAAATCTGGTGGCTCAACCATTCAGGCTATTATCTAAACTGCTCCGCTCGAGACTGTTAGGGGTAACTGGAATTTCTAGTGTAGGAGTGAAATCCGTAGATATTAGAAAGAACACCAATAGCGTAGGCAGGTTACTGGGACAGTTCTGACACTAAGGCACGAAAGCGTGGGGAGCAAACGGGATTAGATACCCCGGTAGTC
>b57ef9edcd2d6e6cc488de52d5310111
CCTACGGGGGGCAGCAGTGGGGAATATTGGGCAATGGGCGCAAGCCTGACCCAGCAACGCCGCGTGAAGGAAGAAGGCTTTCGGGTTGTAAACTTCTTTTATGAGGGACGAAGGATGTGACGGTACCTCATGAATAAGCCACGGCTAACTACGTGCCAGCAGCCGCGGTAATACGTAGGTGGCGAGCGTTGTCCGGATTTACTGGGTGTAAAGGGCGCGTAGGCGGGTAGGCAAGTCAGATGTGAAATCTCCGGGCTCAACCCGGAAACTGCATTTGAAACTGTCTATCTTGAGTATCGGAGAGGCAAGCGGAATTCCGTGTGTAGCGGTGAAATGCGTAGATATACGGAGGAACACCAGTGGCGAAGGCGGCTTGCTGGACGACAACTGACGCTGAGGCGCGAAAGCGTGGGGAGCAAACAGGATTAGATACCCCAGTAGTC
>d9f8995163d8f61f8c23e72a90563887
CCTACGGGTGGCAGCAGTGGGGAATATTGCGCAATGGAGGAAACTCTGACGCAGCAATGCCGCGTGAGTGAAGAAGGGATTCGTTCTGTAAAGCTCTGTTATCGGGGAAGAGAGAGACGGTACCCGATGAGCAAGCCCCAGCCAACTACGTGCCAGCAGCTGCGGTAATACGTAGGGGGCGAGCGTTATCCGGATTTATTGGGCGTAAAGGGCACGCAGGCGGCTGTTTAGGTGTGATGTGAAAGCCCGGGGCTTAACCCTGAGGTAGCATTGCAAACCGGGCAGCTAGAGTGAGGTAGAGGCAGACAGAATTTCTGGTGTAGCGGTGAAATGCGCAGAGATCAGGAGGAATACCGGAGGCGAAGGCGGTCTGCTGAGCCTTTGACTGACGCTGAGGTGCGAAAGCGTGGGGAGCGAACAGGATTAGATACCCCGGTAGTC
>9031eccac37484291d8102de307d88bc
CCTACGGGTGGCTGCAGTGGGGAATATTGCACAATGGGGGAAACCCTGATGCAGCGACGCCGCGTGAGCGAGGAAGTATTTCGGTATGTAAAGCTCTATCAGCAGGGAAGAAAATGACGGTACCTGCACAAGAAGCCCCGGCTAACTACGTGCCAGCAGCCGCGGTAATACGTAGGGGGCAAGCGTTATCCGGATTTACTGGGTGTAAAGGGAGCGTAGACGGGAATGCAAGTCTGATGTGAAAGGCAGGGGCTTAACCCCTGGACTGCATTGGAAACTGTGTACCTTGAGTGCCGGAGAGGTAAGCGGAATTCCTAGTGTAGCGGTGAAATGCGTAGATATTAGGAGGAACACCAGTGGCGAAGGCGGCTTACTGGACGGTAACTGACGTTGAGGCTCGAAAGCGTGGGGAGCAAACAGGATTAGATACCCCAGTAGTC
>83f8b9b4df9d00ee943f8e9f9ac6cd8c
CCTACGGGTGGCTGCAGTGGGGAATATTGGGCAATGGGCGCAAGCCTGACCCAGCAACGCCGCGTGAAGGAAGAAGGCTTTCGGGTTGTAAACTTCTTTTATGAGGGACGAAGGACGTGACGGTACCTCATGAATAAGCCACGGCTAACTACGTGCCAGCAGCCGCGGTAATACGTAGGTGGCAAGCGTTGTCCGGATTTACTGGGTGTAAAGGGCGCGTAGGCGGGTAGGCAAGTCAGATGTGAAATCTCCGGGCTCAACCCGGAAACTGCATTTGAAACTGTCTATCTTGAGTATCGGAGAGGCAAGCGGAATTCCGTGTGTAGCGGTGAAATGCGTAGATATACGGAGGAACACCAGTGGCGAAGGCGGCTTGCTGGACGACAACTGACGCTGAGGCGCGAAAGCGTGGGGAGCAAACAGGATTAGATACCCCAGTAGTC
>f382ac337a96e1ceb1776b15687815a7
CCTACGGGGGGCAGCAGTGGGGGATATTGCACAATGGGGGAAACCCTGATGCAGCGACGCCGCGTGAGTGAAGAAGTATTTCGGTATGTAAAGCTCTATCAGCAGGGAAGAAAGAGACGGTACCTGAGTAAGAAGCCCCGGCTAACTACGTGCCAGCAGCCGCGGTAATACGTAGGGGGCAAGCGTTATCCGGATTTACTGGGTGTAAAGGGAGCGTAGACGGCATGGCAAGTCTGAAGTGAAAGCCCGGCGCTTAACGCGGGGACTGCTTTGGAAACTGCGGTGCTGGAGTGCCGGAGAGGCAGGCGGAATTCCTAGTGTAGCGGTGAAATGCGTAGATATTAGGAAGAACACCAGTGGCGAAGGCGGCCTGCTGGACGGTAACTGACGTTGAGGCTCGAAAGCGTGGGGAGCAAACAGGATTAGATACCCCGGTAGTC
>7f06f9fce18a35c9816cd021dc805e0d
CCTACGGGTGGCTGCAGTGAGGAATATTGGACAATGGATGGAAATCTGATCCAGCCATGCCGCGTGCAGGAAGGCGGTCCTATGGATTGTAAACTGCTTTTGTACGGGAGCAATAATTTCTACGGGATAGGGAGATGAGAGTACCGTACGAATCAGCATCGGCTAACTCCGTGCCAGCAGCCGCGGTAATACGGAGGATGCGAGCGTTATCCGGATTTATTGGGTTTAAAGGGTGCGTAGGCTGTAATTTAAGTCAGTGGTGAAATGTACGGGCTTAACCGGTGATATGCCATTGATACTGGATTGCTGGAATACGGATGCGGTATGCGGAATGTGTAGTGTAGCGGTGAAATGCATAGATATTACACAGAACACCGATTGCGAAGGCAGCATACCAAGGCGGGATTGACGCTGAAGCACGAAAGTGTGGGGATCGAACAGGATTAGATACCCCAGTAGTC
>049e8891613988c9f2b1d90bafdcf674
CCTACGGGGGGCTGCAGTGGGGGATATTGCACAATGGGGGAAACCCTGATGCAGCGACGCCGCGTGAGTGAAGAAGTATTTCGGTATGTAAAGCTCTATCAGCAGGGAAGAAAGAGACGGTACCTGAGTAAGAAGCCCCGGCTAACTACGTGCCAGCAGCCGCGGTAATACGTAGGGGGCAAGCGTTATCCGGATTTACTGGGTGTAAAGGGAGCGTAGACGGCATGGCAAGTCTGAAGTGAAAGCCCGGCGCTTAACGCGGGGACTGCTTTGGAAACTGCGGTGCTGGAGTGCCGGAGAGGCAGGCGGAATTCCTAGTGTAGCGGTGAAATGCGTAGATATTAGGAAGAACACCAGTGGCGAAGGCGGCCTGCTGGACGGTAACTGACGTTGAGGCTCGAAAGCGTGGGGAGCAAACAGGATTAGATACCCCAGTAGTC
>aa1308d006e726d10be2f291b68b7a5c
CCTACGGGTGGCAGCAGTGGGGAATATTGCGCAATGGAGGCAACTCTGACGCAGCAATGCCGCGTGAGTGAAGAAGGACTTCGGTTTGTAAAGCTCTGTTATTGGGGAAGAGTAAGACGGTACCCAAAGATTAAGCCCCGGCTAACTACGTGCCAGCAGCCGCGGTAACACGTAGGGGGCGAGCGTTGTCCGGAATAACTGGGCGTAAAGGGCACGCAGGCGGATAGACAGGCCAGAGGTAAAAGCAGAGGGCTTAACCCTTATGAGGCAGCTGGAACCGTTTATCTAGAGTGCTGGAGAGGCAGGCAGAATTCCTGGTGTAGCGGTGAAATGCGCAGATATCAGGAGGAATACCGGAGGCGAAGGCGGCTTGCCGGACAGACACTGACGCTGAGGTGCGAAAGCGTGGGGAGCAAACAGGATTAGATACCCCAGTAGTC
>acb070474e4a42c357ef028d12f9ddd0
CCTACGGGTGGCAGCAGTGGGGGATATTGCACAATGGGGGGAACCCTGATGCAGCGACGCCGCGTGAAGGAAGAAGTATTTCGGTATGTAAACTTCTATCAGCAGGGAAGAAAATGACGGTACCTGAATAAGAAGCCCCGGCTAACTACGTGCCAGCAGCCGCGGTAATACGTAGGGGGCAAGCGTTATCCGGATTTACTGGGTGTAAAGGGAGCGTAGGCGGTCGAACAAGTCAGATGTGAAAATTCACTGCTCAACGGTGAAACTGCATTTGAAACTGTTCAACTAGAGTATCGGAGAGGTAAGTGGAATTCCTAGTGTAGCGGTGAAATGCGTAGATATTAGGAGGAACACCAGTGGCGAAGGCGGCTTACTGGACGATAACTGACGCTGAGACTCGAAAGCGTGGGGAGCAAACAGGATTAGATACCCCGGTAGTC
>25098d4e408ecc011986cf05a9a2bba9
CCTACGGGTGGCAGCAGTGGGGAATATTGCGCAATGGAGGCAACTCTGACGCAGCAATGCCGCGTGAGTGAAGAAGGGATTCGTTCTGTAAAGCTCTGTTATCGGGGAAGAGTTGACGGTACCCGATGAGCAAGCCCCAGCCAACTACGTGCCAGCAGCTGCGGTAATACGTAGGGGGCGAGCGTTATCCGGATTTATTGGGCGTAAAGGGCACGCAGGCGGCTGTTTAGGTGTGATGTGAAAGCCCGGGGCTTAACTCCGTGGTAGCATTGCAAACCGGGCAGCTAGAGTGAGGTAGAGGCAGACAGAATTTCTGGTGTAGCGGTGAAATGCGCAGAGATCAGGAGGAATACCGGAGGCGAAGGCGGTCTGCCGGGCCTTTAACTGACGCTGAGGTGCGAAAGCGTGGGGAGCGAACAGGATTAGATACCCCTGTAGTC
>71dc85d76d2eed5da5d1278f07ea92ef
CCTACGGGTGGCAGCAGTGGGGAATATTGCGCAATGGAGGAAACTCTGACGCAGCGATGCCGCGTGGGCGAGGAAGGGCCTCGGCCCGTAAAGCCCCGTAGCCAGGGAAGAGCAGAGACGGTACCTGGCGCGAAAGCCCCGGCCAACCACGTGCCAGCAGCCGCGGCAATACGTGGGGGGCGAGCGTTGTCCGGAATCACTGGGCGTAAAGCGCGCGCAGGCGGCCGCTAGGGCGGGGTGTGAAAATCCGGGGCCCAACCCCGGGAAAGCGCCCCGAACCGAGCGGCTGGAGTGCCGGAGGGGCGGGCGGAACTCCCGGCGTAGCGGTGAAATGCGCAGAGGCCGGGAGGAACACCAGAGGCGAAGGCGGCCCGCCGGACGGACACTGACGCTGAGGCGCGAGAGCGTGGGGAGCGAACAGGATTAGATACCCCTGTAGTC
>9e6b9f1ef6b64f92c029ebe2a15cf02f
CCTACGGGTGGCAGCAGTGGGGAATATTGCGCAATGGAGGCAACTCTGACGCAGCGATGCCGCGTGAGTGAGGAAGGGATTCGTCCCGCAGAGCTCAGTCGAAGGGGAAAAGAGAGATTCAACCCTTTTTTCAAGCCCCGGCTAACTACGTGCCAGCAGCCGCGGTAATACGTAGGGGGCGAGCGTTGTCCGGAATTACTGGGCGTAAAGGGCGCGTAGGCGGCGGCGAAGGCCTGTTGTAAAATATCCGGGCTCAACCCGGAGAGGCGACAGGAACCGAGTCAGCTGGAGTGCTGGAGAGGCAGGCAGAATTCCTGGTGTAGCGGTGAAATGCGCAGAGATCAGGAGGAATACCGGAGGCGAAGGCGGCCTGCTGGACAGCAACTGACGCTAAGGCGCGAGAGCGTGGGGAGCAAACAGGATTAGATACCCCTGTAGTC
>48e7ff12e7bc28e9c4f4cada88f0f133
CCTACGGGTGGCAGCAGTGGGGGATATTGCACAATGGGGGGAACCCTGATGCAGCGACGCCGCGTGAGTGAAGAAGTATTTCGGTATGTAAAGCTCTATCAGCAGGGAAGAAGATGACGGTACCTGACTAAGAAGCCCCGGCTAACTACGTGCCAGCAGCCGCGGTAATACGTAGGGGGCAAGCGTTATCCGGATTTACTGGGTGTAAAGGGAGCGTAGACGGGAGAGCAAGTCTGATGTGAAAGGCGGGGGCTTAACCCCTGGACTGCATTGGAAACTGTCCTTCTTGAGTGCCGGAGAGGTAAGCGGAATTCCTAGTGTAGCGGTGAAATGCGTAGATATTAGGAGGAACACCAGTGGCGAAGGCGGCTTACTGGACGGTAACTGACGTTGAGGCTCGAAAGCGTGGGGAGCAAACAGGATTAGATACCCCGGTAGTC
>346de14564371b46c059e64d3914a728
CCTACGGGTGGCAGCAGTGGGGAATATTGCGCAATGGAGGCAACTCTGACGCAGCAATGCCGCGTGAGTGAAGAAGGAATTCGTTCCGTAAAGCTCTGCCGTTAGGGAAGAGAGAAGACGGTACCTAACAAGCAAGCCCCGGCTAACTACGTGCCAGCAGCCGCGGTAACACGTAGGGGGCGAGCGTTGTCCGGAATGACTGGGCGTAAAGGGCACGCAGGCGGCCGTGTAGGCGGGATGTGAAAGATCAGGGCCCAACCCTGGAAGGGCATCCCGAACCATGCGGCTAGAGTACTGGAGAGGCAGGCAGAATTCCTGGTGTAGCGGTGAAATGCGCAGATATCAGGAGGAATACCAGAGGCGAAGGCGGCCTGCCGGACAGATACTGACGCTCAGGTGCGAGAGCGTGGGGAGCAAACAGGATTAGATACCCCAGTAGTC
>b64d7b0cd04e60c0734518546f87284f
CCTACGGGTGGCTGCAGTGGGGAATATTGCGCAATGGAGGCAACTCTGACGCAGCAATGCCGCGTGAGTGAAGAAGGGATTCGTTCTGTAAAGCTCTGTTATCGGGGAAGAGGAAGACGGTACCCGATGAGCAAGCCCCAGCCAACTACGTGCCAGCAGCTGCGGTAATACGTAGGGGGCGAGCGTTATCCGGATTTATTGGGCGTAAAGGGCACGCAGGCGGCTGTTTAGGTGTGATGTGAAAGCCCGGGGCTTAACCCTGAGGTAGCATTGCAAACCGGGCAGCTAGAGTGAGGTAGAGGCAGACAGAATTTCTGGTGTAGCGGTGAAATGCGCAGAGATCAGGAGGAATACCGGAGGCGAAGGCGGTCTGCCGGGCCTTTACTGACGCTGAGGTGCGAAAGCGTGGGGAGCGAACAGGATTAGATACCCCAGTAGTC
>746be3fbfe41fe2a170f6d7b416277db
CCTACGGGTGGCAGCAGTGGGGAATATTGCACAATGGGGGGAACCCTGATGCAGCGACGCCGCGTGAGTGAAGAAGTATTTCGGTATGTAAAGCTCTATCAGCAGGGAAGAAAATGACGGTACCTGACTAAGAAGCCCCGGCTAACTACGTGCCAGCAGCCGCGGTAATACGTAGGGGGCAAGCGTTATCCGGATTTACTGGGTGTAAAGGGAGCGTAGACGGGTGTGCAAGTCTGATGTGAAAGGCGGGGGCTCAACCCCCGGACTGCATTGGAAACTGTGCGTCTTGAGTGCCGGAGAGGTAAGCGGAATTCCTAGTGTAGCGGTGAAATGCGTAGATATTAGGAGGAACACCAGTGGCGAAGGCGGCTTACTGGACGGCAACTGACGTTGAGGCTCGAAGGCGTGGGGAGCAAACAGGATTAGATACCCCAGTAGTC
>1d442f8a2c6aa30df89301d787e34d1a
CCTACGGGTGGCAGCAGTGAGGAATATTGGTCAATGGGCGGGAGCCTGAACCAGCCAAGTCGCGTGAGGGAAGACGGCCCTATGGGTTGTAAACCTCTTTTGCCGGGGAGCAAAGCGCCGCACGTGTGCGGTCTGGAGAGTACCCGGAGAAAAAGCATCGGCTAACTCCGTGCCAGCAGCCGCGGTAATACGGAGGATGCGAGCGTTATCCGGATTTATTGGGTTTAAAGGGTGCGTAGGCGGTCTGTTAAGTCAGCGGTAAAATTGCGGGGCTCAACCTCGCCGAGCCGTTGAAACTGGCTGACTTGAGTGGGCGAGAAGTACGCGGAATGCGTGGTGTAGCGGTGAAATGCATAGATATCACGCAGAACTCCGATTGCGAAGGCAGCGTACCGGCGCCCGACTGACGCTGAAGCACGAAGGCGTGGGTATCGAACAGGATTAGATACCCCAGTAGTC
>35b7fe49fbff096c3d0c7e3eb2fe8cc6
CCTACGGGTGGCAGCAGTCGGGAATATTGCGCAATGGAGGAAACTCTGACGCAGTGACGCCGCGTGCAGGAAGAAGGTTTTCGGATTGTAAACTGCTTTAGACAGGGAAGAGGAAGGACAGTACCTGTAGAATAAGCTCCGGCTAACTACGTGCCAGCAGCCGCGGTAATACGTAGGGAGCAAGCGTTATCCGGATTTATTGGGTGTAAAGGGTGCGTAGACGGGGAGTCAAGTTGGTTGTGAAATCCCTCGGCTTAACTGAGGAACTGCAACCAAAACTGATTTTCTTGAGTGCTGGAGAGGAAAGTGGAATTCCTAGTGTAGCGGTGAAATGCGTAGATATTAGGAGGAACACCAGTGGCGAAGGCGACTTTCTGGACAGTAACTGACGTTGAGGCACGAAAGTGTGGGGAGCAAACAGGATTAGATACCCCAGTAGTC
>f2ce40df61ba1e20cc4ab6d200735f96
CCTACGGGTGGCAGCAGTGGGGAATCTTGCGCAATGGGCGAAAGCCTGACGCAGCGACGCCGCGTGCGGGAGGAAGGCCTTCGGGTCGTAAACCGCTTTCAGCAGGGACGAGGGCGAAAGCTGACGGTACCTGCAGAAGAAGCCCCGGCTAACTACGTGCCAGCAGCCGCGGTAACACGTAGGGGGCGAGCGTTATCCGGATTCATTGGGCGTAAAGCGCGCGTAGGCGGCTTATTTGGTCGAGGGTCTAAGCCCGGGGCTCAACCCCGGATCGCTCTCGATACCGATAGGCTTGAGTCTGGTAGGGGAAGGCGGAACTCCCAGTGTAGCGGTGGAATGCGCAGATATTGGGAGGAACACCGGTGGCGAAGGCGGCCTTCTGGGCCATGACTGACGCTCAGGCGCGAAAGCTAGGGGAGCAAACAGGATTAGATACCCCAGTAGTC
>fcb81d07302824185dc7f9584cb8b97c
CCTACGGGTGGCAGCAGTGGGGAATATTGCGCAATGGAGGCAACTCTGACGCAGCAATGCCGCGTGAGTGAAGAAGGGATTCGTTCTGTAAAGCTCTGTTGCCGGGAAAGAGATTGACGGTACCCGGCGAGCAAGCCCCAGCCAACTACGTGCCAGCAGCTGCGGTAATACGTAGGGGGCGAGCGTTATCCGGATTTATTGGGCGTAAAGGGCGCGCAGGCGGTTGTTTAGGCGCGATGTGAAAGCCCGGGGCTCAACCCCGGAGGGTCATCGCGAACCGGGCAGCTCGAGTGCCGGAGGGGCAGACAGAATTCCTGGTGTAGCGGTGAAATGCGCAGAGATCAGGAGGAATACCGGAGGCGAAGGCGGTCTGCCGGCCGGAGACTGACGCTGAGGCGCGAAAGCGTGGGGAGCGAACAGGATTAGATACCCCGGTAGTC
>eda00bd4fd0a960af5052d327def8e11
CCTACGGGTGGCAGCAGTGGGGAATATTGCGCAATGGAGGAAACTCTGACGCAGCAATGCCGCGTGGGTGAAGACGGGATTCGTCCTGTAAAGCCCTGTTGCCGGGAAAGAGTTAAGACGGTACCCGGCGAGCAAGCCCCAGCCAACTACGTGCCAGCAGCTGCGGTAATACGTAGGGGGCGAGCGTTATCCGGATTGATTGGGCGTAAAGGGCGCGCAGGCGGTTGTTTAGGCGCGGTGTGAAAGTCCGGGGCTCAACCCCGGCCGGTCATCGCGGACCGGGCAACTAGAGTGCCGGCGGGGCAGACAGAATTCCTGGTGTAGCGGTGAAATGCGCAGAGATCAGGAGGAATACCAGAGGCGAAGGCGGTCTGCTAGCCGGATACTGACGCTCAGGCGCGAAAGCGTGGGGAGCGAACAGGATTAGATACCCCGGTAGTC
>85526d7618961bb2e161d6ed90b35809
CCTACGGGTGGCTGCAGTGGGGAATATTGCGCAATGGGGGAGACCCTGACGCAGCAATGCCGCGTGAGCGAAGAAGGGACTCGTTCCGTAAAGCTCTGTCGCCGGGGAAGACAATGACGGTACCCGGCCAGGAGCCCCAGCCAACCACGTGCCAGCAGCTGCGGTAAGACGTGGGGGGCAAGCGTTGTCCGGAATCATTGGGCGTAAAGGGCGCGCAGGCGGCCGTTTAGGCCGCCGGTGAAACCGCCGGGCCCAACCCGGCGGCTGCCGGCGGAACCGGGCGGCTCGAGTGCCAGAGAGGCAGGCGGAATTCCTGGTGTAGCGGTGAAATGCGCAGAGATCAGGAGGAACACCGGAGGCGAAGGCGGCCTGCTGGCTGGCGACTGACGCTCAGGCGCGAAAGCGTGGGGAGCGAACAGGATTAGATACCCCGGTAGTC
>2b8e75347ec46b76c16b9855a1b8e544
CCTACGGGTGGCAGCAGTGGGGAATATTGCACAATGGGGGGAACCCTGATGCAGCGACGCCGCGTGAGTGAAGAAGTATTTCGGTATGTAAAGCTCTATCAGCAGGGAAGAAAATGACGGTACCTGACCAAGAAGCCCCGGCTAACTACGTGCCAGCAGCCGCGGTAATACGTAGGGGGCAAGCGTTATCCGGATTTACTGGGTGTAAAGGGAGCGTAGACGGACATGCAAGTCTGGTGTGAAAGGCGGGGGCTCAACCCCCGGACTGCATTGGAAACTGTGTATCTTGAGTGCCGGAGAGGTAAGCGGAATTCCTAGTGTAGCGGTGAAATGCGTAGATATTAGGAGGAACACCAGTGGCGAAGGCGGCTTACTGGACGGCAACTGACGTTGAGGCTCGAAGGCGTGGGGAGCAAACAGGATTAGATACCCCAGTAGTC
>f4b1d54f64e8d5cb971ff8e82421c68f
CCTACGGGTGGCAGCAGTGGGGAATATTGCGCAATGGAGGCAACTCTGACGCAGCAATGCCGCGTGAGTGAAGAAGGGATTCGTTCCGTAAAGCTCTGTTATCGGGGAAGAGGGAGACGGTACCCGATGAGCAAGCCCCAGCCAACCACGTGCCAGCAGCTGCGGTAATACGTGGGGGGCGAGCGTTATCCGGATTTATTGGGCGTAAAGGGCACGCAGGCGGCTGTTTAGGCGCAGTGTGAAAGACCGGGGCTCAACCCCGGAGAGCCACTGTGAACCGGGCAGCTCGAGTGCTGGAGAGGCAGACAGAATTCCTGGTGTAGCGGTGAAATGCGCAGAGATCAGGAGGAATACCGGAGGCGAAGGCGGTCTGCCGGCCAGATACTGACGCTCAGGTGCGAAAGCGTGGGGAGCGAACAGGATTAGATACCCCAGTAGTC
>206dae83b4f2db7297c3df3b6e8e4f4f
CCTACGGGTGGCAGCAGTGGGGAATATTGCACAATGGGGGAAACCCTGATGCAGCAACGCCGCGTGAGTGAAGAAGTATTTCGGTATGTAAAGCTCTATCAGCAGGGAAGAAGATGACGGTACCTGAGTAAGAAGCCCCGGCTAACTACGTGCCAGCAGCCGCGGTAATACGTAGGGGGCAAGCGTTATCCGGATTTACTGGGTGTAAAGGGAGCGTAGACGGCGGAGCAAGTCTGAAGTGAAAGCCCGGGGCTCAACCCCGGGACTGCTTTGGAAACTGCCCTGCTGGAGTGCTGGAGAGGTAAGCGGAATTCCTAGTGTAGCGGTGAAATGCGTAGATATTAGGAAGAACACCAGTGGCGAAGGCGGCTTACTGGACAGTAACTGACGTTGAGGCTCGAAAGCGTGGGGAGCAAACAGGATTAGATACCCCGGTAGTC
>83a67d64cc9c0d84aacf110b2e35001b
CCTACGGGTGGCAGCAGTGGGGAATATTGCACAATGGGCGCAAGCCTGATGCAGCGATGCCGCGTGAGGGAAGAAGGTTTTCGGATTGTAAACCTCTGTCTTCGGGGACGAATAATGACGGTACCCGAGGAGGAAGCTCCGGCTAACTACGTGCCAGCAGCCGCGGTAATACGTAGGGAGCAAGCGTTATCCGGAATTACTGGGTGTAAAGGGAGTGTAGGCGGGACTGCAAGTCAGATGTGAAAATTATGGGCTCAACTCATAACCTGCATTTGAAACTGTGGTTCTTGAGTGAAGTAGAGGTAAGCGGAATTCCTTGTGTAGCGGTGAAATGCGTAGATATAAGGAGGAACATCAGTGGCGAAGGCGGCTTACTGGGCTTTTACTGACGCTGAGGCTCGAAAGCGTGGGGAGCAAACAGGATTAGATACCCCTGTAGTC
>ee976849050a379d7d22fa80a45474d6
CCTACGGGTGGCAGCAGTGGGGAATTTTCCGCAATGGGCGAAAGCCTGACGGAGCAATGCCGCGTGAATGAAGAAGGTCTTCGGATCGTAAAGTTCTGTCATCAGGGAAGAACAGTATTGGTGTGAATAATGCTAATACCTGACGGTACCTGAGGAGGAAGCCACGGCTAACTACGTGCCAGCAGCCGCGGTAATACGTAGGTGGCGAGCGTTGTCCGGAATTACTGGGCGTAAAGGGCGTGTAGGCGGGAATTTAAGTCAGATGTGAAAGACCCGGGCTCAACTTGGGGGTTGCATTTGATACTGGATTTCTTGAGGACAGGAGAGGAAAGCGGAATTCCTAGTGTAGCGGTGAAATGCGTAGATATTAGGAGGAACACCAGTGGCGAAGGCGGCTTTCTGGACTGTAACTGACGCTGAGGCGCGAAAGCGTGGGGAGCGAACGGGATTAGATACCCCAGTAGTC
>5b030eaeb715c4555f78b6ed2093c147
CCTACGGGTGGCAGCAGTGGGGAATATTGGGCAATGGGCGCAAGCCTGACCCAGCAACGCCGCGTGAAGGAAGAAGGCTTTCGGGTTGTAAACTTCTTTTATGAGGGACGAAGGACGTGACGGTACCTCATGAATAAGCCACGGCTAACTACGTGCCAGCAGCCGCGGTAATACGTAGGTGGCGAGCGTTGTCCGGATTTACTGGGTGTAAAGGGCGCGTAGGCGGGTAGGCAAGTCAGATGTGAAATCTCTGGGCTTAACCCAGAAACTGCATTTGAAACTGTCTATCTTGAGTATCGGAGAGGCAAGCGGAATTCCGTGTGTAGCGGTGAAATGCGTAGATATACGGAGGAACACCAGTGGCGAAGGCGGCTTGCTGGACGACAACTGACGCTGAGGCGCGAAAGCGTGGGGAGCAAACAGGATTAGATACCCCGGTAGTC
>16b4a06f2c41fa48e81d623f2523dd50
CCTACGGGTGGCAGCAGTGGGGGATATTGCACAATGGGGGAAACCCTGATGCAGCGACGCCGCGTGGAGGAAGAAGGTTTTCGGATTGTAAACTCCTGTCGTGCGGGACGATAATGACGGTACCGCACAAGAAAGCCACGGCTAACTACGTGCCAGCAGCCGCGGTAAAACGTAGGTGGCAAGCGTTGTCCGGAATTACTGGGTGTAAAGGGAGCGCAGGCGGGCTGACAAGTTGGAAGTGAAATCCATAGGCTCAACCTATGAATTGCTTTCAAAACTGCCGGTCTTGAGTAGTGCAGAGGTAAGCGGAATTCCCGGTGTAGCGGTGGAATGCGTAGATATCGGGAGGAACACCAGTGGCGAAGGCGGCTTACTGGGCACCAACTGACGCTGAGGCTCGAAAGCATGGGTAGCAAACAGGATTAGATACCCCAGTAGTC
>b52a49738a1bbc6959638336906d13f4
CCTACGGGTGGCTGCAGTAGGGAATCTTTCACAATGGGCGAAAGCCTGATGGAGCAACGCCGCGTGCAGGATGACGGCCTTCGGGTTGTAAACTGCTTTTATGTCCGAGAAATATGATGGTAAGACATGAATAAGGACCGGCTAACTACGTGCCAGCAGCCGCGGTCATACGTAGGGTCCAAGCATTATCCGGATTGACTGGGTGTAAAGAGTTGCGTAGGTGGCAGGGTAAGTAGATAGTGAAATCTGGTGGCTCAACCATTCAGGCTATTATCTAAACTGCTCCGCTCGAGACTGTTAGGGGTAACTGGAATTTCTAGTGTAGGAGTGAAATCCGTAGATATTAGAAAGAACACCAATAGCGTAGGCAGGTTACTGGGACAGTTCTGACACTAAGGCACGAAAGCGTGGGGAGCAAACGGGATTAGATACCCCAGTAGTC
>cd6826e023137960bdb79c0961a862c4
CCTACGGGTGGCAGCAGTGGGGAATATTGGGCAATGGGCGAAAGCCTGACCCAGCAACGCCGCGTGAGGGAAGAAGGTTTTCGGATTGTAAACCTCTGTCCTAGGGGACGAAGGAAGTGACGGTACCCTAGGAGGAAGCCCCGGCTAACTACGTGCCAGCAGCCGCGGTAATACGTAGGGGGCGAGCGTTGTCCGGAATGACTGGGCGTAAAGGGCGTGTAGGCGGCCGATTAAGTCTGGAGTGAAAGTCCTGCTTTCAAGGTGGGAATTGCTTTGGAGACTGGTTGGCTTGAGTGCGGAAGAGGTAAGTGGAATTCCCAGTGTAGCGGTGAAATGCGTAGAGATTGGGAGGAACACCAGTGGCGAAGGCGACTTACTGGGCCGTAACTGACGCTGAGGCGCGAAAGCGTGGGGAGCGAACAGGATTAGATACCCCAGTAGTC
>ef39b8eba47af914ca2f624ba1535992
CCTACGGGTGGCAGCAGTGAGGAATATTGGACAATGGATGGAAATCTGATCCAGCCATGCCGCGTGCAGGAAGGCGGTCCTATGGATTGTAAACTGCTTTTGTACGGGAGCAATAATTTCTACGGGATAGGGAGATGAGAGTACCGTACGAATCAGCATCGGCTAACTCCGTGCCAGCAGCCGCGGTAATACGGAGGATGCGAGCGTTATCCGGATTTATTGGGTTTAAAGGGTGCGTAGGCTGTAATTTAAGTCAGTGGTGAAATGTACGGGCTTAACCGGTGATATGCCATTGATACTGGATTGCTGGAATACGGATGCGGTATGCGGAATGTGTAGTGTAGCGGTGAAATGCATAGATATTACACAGAACACCGATTGCGAAGGCAGCATACCAAGGCGGGATTGACGCTGAAGCACGAAAGTGTGGGGATCGAACAGGATTAGATACCCCTGTAGTC
>611702097a76636f3be3ce810bc43ebe
CCTACGGGTGGCAGCAGTGAGGGATATTGGTCAATGGGGGAAACCCTGAACCAGCAACGCCGCGTGAGGGAAGACGGTTTTCGGATTGTAAACCTCTGTCCTCTGTGAAGACAATGACGGTAGCAGAGGAGGAAGCTCCGGCTAACTACGTGCCAGCAGCCGCGGTAATACGTAGGGAGCGAGCGTTGTCCGGATTTACTGGGTGTAAAGGGTGCGTAGGCGGTTTGGCAAGTCAGAAGTGAAATCCATGGGCTTAACCCATGAACTGCTTTTGAAACTGCCAGACTTGAGTGGAGTAGAGGCAGGCGGAATTCCCGGTGTAGCGGTGAAATGCGTAGAGATCGGGAGGAACACCAGTGGCGAAGGCGGCCTGCTGGGCTTTAACTGACGCTGAAGCACGAAAGCGTGGGTAGCAAACAGGATTAGATACCCCAGTAGTC
>56b6ef18727915ce28ec66f3fb5cdd87
CCTACGGGTGGCAGCAGTGGGGAATATTGCACAATGGGGGGAACCCTGATGCAGCGACGCCGCGTGAGCGAAGAAGTATTTCGGTATGTAAAGCTCTATCAGCAGGGAAGAAAATGACGGTACCTGACTAAGAAGCCCCGGCTAAATACGTGCCAGCAGCCGCGGTAATACGTATGGGGCAAGCGTTATCCGGATTTACTGGGTGTAAAGGGAGCGTAGACGGACGTGCAAGTCTGATGTGAAAGGCGGGGGCCCAACCCCCGGACTGCATTGGAAACTGCAGGTCTTGAGTGCCGGAGAGGTAAGCGGAATTCCTAGTGTAGCGGTGAAATGCGTAGATATTAGGAGGAACACCAGTGGCGAAGGCGGCTTACTGGACGGTAACTGACGTTGAGGCTCGAAAGCGTGGGGAGCAAACAGGATTAGATACCCCTGTAGTC
>b2ad3ec9c101d31ee5588266d2d1d6e5
CCTACGGGTGGCAGCAGTGGGGAATATTGCGCAATGGAGGAAACTCTGACGCAGCGATGCCGCGTGAGTGAAGAAGGGATTCGTTCTGTAAAGCTCTGTTACCGGGGAAGAGAGTGACGGTACCCGGTAAGCAAGCCCCAGCCAACTACGTGCCAGCAGCTGCGGTAATACGTAGGGGGCGAGCGTTATCCGGAATTATTGGGCGTAAAGGGCACGCAGGCGGCTGTTTAGGTGCGGTGTAAAAGTTCAGGGCTCAACCCTGTGAGGTTCACCGCAAACCGGGCAGCTAGAGTATTGTCGAGGCAGGCAGAATTCCTGGTGTAGCGGTGAAATGCGCAGAGATCAGGAGGAATACCGGAGGCGAAGGCGGTCTGCCAGGCTTATACTGACGCTCAGGTGCGAAAGCGTGGGGAGCGAACAGGATTAGATACCCCTGTAGTC
>6971c67edb9651c16de76a017505d122
CCTACGGGTGGCAGCAGTGGGGAATATTGCACAATGGGGGGAACCCTGATGCAGCGACGCCGCGTGAGTGAAGAAGTATTTCGGTATGTAAAGCTCTATCAGCAGGGAAGAAAATGACGGTACCTGACTAAGAAGCCCCGGCTAACTACGTGCCAGCAGCCGCGGTAATACGTAGGGGGCAAGCGTTATCCGGATTTACTGGGTGTAAAGGGAGCGCAGGCGGCGATGCAAGCCAGAAGTGAAAACCCGGGGCCCAACCCCGCGGATTGCTTTTGGAACTGTGTTGCTGGAGTGCAGGAGAGGCAAGCGGAATTCCTGGTGTAGCGGTGAAATGCGTAGATATCAGGAGGAACACCGGTGGCGAAGGCGGCTTGCTGGACTGTAACTGACGCTGAGGCTCGAAAGCGTGGGGAGCAAACAGGATTAGATACCCCGGTAGTC
>1390b377f1f44ddeaec7b187d64470c3
CCTACGGGTGGCAGCAGTGGGGGATATTGCACAATGGGGGGAACCCTGATGCAGCGACGCCGCGTGAGCGATGAAGTATTTCGGTATGTAAAGCTCTATCAGCAGGGAAGAAGATGACGGTACCTGACTAAGAAGCCCCGGCTAACTACGTGCCAGCAGCCGCGGTAATACGTAGGGGGCAAGCGTTATCCGGATTTACTGGGTGTAAAGGGAGCGTAGACGGCATGGCAAGTCTGGAGTGAAAGGCGGGGGCTCAACCCCCGGACTGCTTTGGAAACTGTCAGGCTGGAGTGTCGGAGAGGCAAGTGGAATTCCCAGTGTAGCGGTGAAATGCGTAGATATTGGGAGGAACACCAGTGGCGAAGGCGGCTTGCTGGACGATGACTGACGTTGAGGCTCGAAAGCGTGGGGAGCAAACAGGATTAGATACCCCGGTAGTC
>019a1f0e3677b446210d5caf0dc3f408
CCTACGGGTGGCTGCAGTGGGGAATATTGCACAATGGGCGCAAGCCTGATGCAGCGATGCCGCGTGAGGGAAGAAGGTTTTCGGATTGTAAACCTCTGTCTTCGGGGACGAATAATGACGGTACCCGAGGAGGAAGCTCCGGCTAACTACGTGCCAGCAGCCGCGGTAATACGTAGGGAGCAAGCGTTATCCGGAATTACTGGGTGTAAAGGGAGTGTAGGCGGGACTGCAAGTCAGATGTGAAAATTATGGGCTCAACTCATAACCTGCATTTGAAACTGTGGTTCTTGAGTGAAGTAGAGGTAAGCGGAATTCCTTGTGTAGCGGTGAAATGCGTAGATATAAGGAGGAACATCAGTGGCGAAGGCGGCTTACTGGGCTTTTACTGACGCTGAGGCTCGAAAGCGTGGGGAGCAAACAGGATTAGATACCCCGGTAGTC
>55667ba16a79158eaf3390bb3c42bf91
CCTACGGGTGGCAGCAGTGAGGGATATTGGGCAATGGGGGAAACCCTGACCCAGCAACGCCGCGTGAGGGAAGACGGTTTTCGGATTGTAAACCTCTGTCCTCTGTGAAGATGATGACGGTAGCAGAGGAGGAAGCTCCGGCTAACTACGTGCCAGCAGCCGCGGTAATACGTAGGGAGCGAGCGTTGTCCGGATTTACTGGGTGTAAAGGGTGCGTAGGCGGATTGGCAAGTCAGAAGTGAAATGCATGGGCTTAACCCATGAACTGCTTTTGAAACTGTTGGTCTTGAGTGAAGTAGAGGTAGGCGGAATTCCCGGTGTAGCGGTGAAATGCGTAGAGATCGGGAGGAACACCAGTGGCGAAGGCGGCCTACTGGGCTTTAACTGACGCTGAGGCACGAAAGTGTGGGTAGCAAACAGGATTAGATACCCCAGTAGTC
>3142044f9f3c7c741ea4b4b3ea872bff
CCTACGGGTGGCAGCAGTGGGGAATATTGCGCAATGGAGGCAACTCTGACGCAGCAATGCCGCGTGAGTGAGGAAGGGATTCGTCCCGTAAAGCTCTGTTGCCGGGGAAGAGGCAGACGGTACCCGGCGAGCAAGCCCCAGCCAACTACGTGCCAGCAGCTGCGGTAATACGTAGGGGGCGAGCGTTATCCGGATTTATTGGGCGTAAAGGGCACGCAGGCGGCTGTTTAGGCGCAGTGTAAAAGACCGGGGCCCAACCCCGGGAGGTCACGGCGAACCGGGCAGCTCGAGTACTGGAGAGGCAGGCAGAATTCCTGGTGTAGCGGTGAAATGCGCAGAGATCAGGAGGAATACCGGAGGCGAAGGCGGCCTGCCGGCCAGCTACTGACGCTCAGGTGCGAAAGCGTGGGGAGCGAACAGGATTAGATACCCCGGTAGTC
>e86d3777aae57691e001b5aa6c84fff5
CCTACGGGTGGCTGCAGTGGGGAATATTGGGCAATGGGCGCAAGCCTGACCCAGCAACGCCGCGTGAAGGAAGAAGGCTTTCGGGTTGTAAACTTCTTTTATGAGGGACGAAGGACGTGACGGTACCTCATGAATAAGCCACGGCTAACTACGTGCCAGCAGCCGCGGTAATACGTAGGTGGCAAGCGTTGTCCGGATTTACTGGGTGTAAAGGGCGCGTAGGCGGGCATGCAAGTCAGATGTGAAATCTCCGGGCTCAACCCGGAAACTGCATTTGAAACTGTATGTCTTGAGTATCGGAGAGGCAAGCGGAATTCCGTGTGTAGCGGTGAAATGCGTAGATATACGGAGGAACACCAGTGGCGAAGGCGGCTTGCTGGACGACAACTGACGCTGAGGCGCGAAAGCGTGGGGAGCAAACAGGATTAGATACCCCGGTAGTC
>16d106a554e802716251723f2faa9344
CCTACGGGTGGCAGCAGTGGGGAATATTGCGCAATGGAGGAAACTCTGACGCAGCAATGCCGCGTGAGTGAAGAAGGGATTCGTTCCGTAAAGCTCTGCCGTTGGGGAAGAAAGAAGACGGTACCCAACAAGCAAGCCCCGGCTAACTACGTGCCAGCAGCCGCGGTAACACGTAGGGGGCGAGCGTTGTCCGGAATTACTGGGCGTAAAGGGCACGCAGGCGGCTGTGCAGGCAGGATGTGAAAAGTCAGGGCCCAACCCTGAAGGTGCATCCTGAACCACGCAGCTAGAGTGCTGGAGAGGCAGGCAGAATTCCTGGTGTAGCGGTGAAATGCGCAGATATCAGGAGGAATACCGGAGGCGAAGGCGGCCTGCCGGACAGACACTGACGCTCAGGTGCGAAAGCGTGGGGAGCAAACAGGATTAGATACCCCGGTAGTC
>7a56d4b50c3df548045abdbbc7f501b3
CCTACGGGTGGCAGCAGTGGGGAATATTGCGCAATGGAGGCAACTCTGACGCAGCAATGCCGCGTGAGTGAAGAAGGGATTCGTTCTGTAAAGCTCTGTTATCGGGGAAGAGGTGACGGTACCCGATGAGCAAGCCCCAGCCAACTACGTGCCAGCAGCTGCGGTAATACGTAGGGGGCGAGCGTTATCCGGATTTATTGGGCGTAAAGGGCACGCAGGCGGCTGTTTAGGTGTGATGTGAAAGCCCGGGGCTTAACCCTGAGGTAGCATTGCAAACCGGGCAGCTAGAGTGAGGTAGAGGCAGACAGAATTTCTGGTGTAGCGGTGAAATGCGCAGAGATCAGGAGGAATACCGGAGGCGAAGGCGGTCTGCTGAGCCTTTAACTGACGCTCAGGTGCGAAAGCGTGGGGAGCGAACAGGATTAGATACCCCGGTAGTC
>c76891649cddcca3967a27b5c816dacd
CCTACGGGTGGCAGCAGTGGGGAATATTGCACAATGGGGGGAACCCTGATGCAGCGACGCCGCGTGAGTGAAGAAGTATTTCGGTATGTAAAGCTCTATCAGCAGGGAAGAAAATGACGGTACCTGACTAAGAAGCCCCGGCTAACTACGTGCCAGCAGCCGCGGTAATACGTAGGGGGCAAGCGTTATCCGGATTTACTGGGTGTAAAGGGAGCGTAGACGGGCATGCAAGTCTGATGTGAAAGGCGGGGGCTCAACCCCTGGACTGCATTGGAAACTGTAAGTCTTGAGTGCCGGAGAGGTAAGCGGAATTCCTAGTGTAGCGGTGAAATGCGTAGATATTAGGAGGAACACCAGTGGCGAAGGCGGCTTACTGGACGGCAACTGACGTTGAGGCTCGAAGGCGTGGGGAGCAAACAGGATTAGATACCCCGGTAGTC
>aa140ea8e5b4b6e1a6bce632491d860b
CCTACGGGTGGCAGCAGTGGGGAATATTGCGCAATGGGGGCAACCCTGACGCAGCAATGCCGCGTGAGTGAAGAAGGGATTCGTTCCGTAAAGCTTTGTCCCCGGGGAAGAGAGAGACGGTACCCGGGTATGAGCCCCAGCCAACTACGTGCCAGCAGCTGCGGTAACACGTGGGGGGCGAGCGTTGTCCGGAATCATTGGGCGTAAAGGGCGCGCAGGCGGCGCTTTAGGCCGCCGATGAAACCACCGGGCCCAACCCGGTGACGGTCGGCGGAACCGGGGCGCTCGAGTGCCAGAGAGGCAGGCAGAATTCCTGGTGTAGCGGTGAAATGCGCAGAGATCAGGAGGAATACCGGAGGCGAAGGCGGCCTGCTGGCTGGCAACTGACGCTCAGGCGCGAAAGCGTGGGGAGCGAACAGGATTAGATACCCCAGTAGTC
>8915c7ac073d4ac6b7db54ef66f1a999
CCTACGGGTGGCTGCAGTGGGGAATATTGCGCAATGGAGGCAACTCTGACGCAGCAATGCCGCGTGAGTGAAGAAGGGATTCGTTCTGTAAAGCTCTGTTATCGGGGAAGAGTTGACGGTACCCGATGAGCAAGCCCCAGCCAACTACGTGCCAGCAGCTGCGGTAATACGTAGGGGGCGAGCGTTATCCGGATTTATTGGGCGTAAAGGGCACGCAGGCGGCTGTTTAGGTGTGATGTGAAAGCCCGGGGCTTAACTCCGTGGTAGCATTGCAAACCGGGCAGCTAGAGTGAGGTAGAGGCAGACAGAATTTCTGGTGTAGCGGTGAAATGCGCAGAGATCAGGAGGAATACCGGAGGCGAAGGCGGTCTGCCGGGCCTTTAACTGACGCTGAGGTGCGAAAGCGTGGGGAGCGAACAGGATTAGATACCCCAGTAGTC
>2b57b0ac957d5268038a9c431cf14368
CCTACGGGTGGCAGCAGTGGGGAATATTGGGCAATGGGCGAAAGCCTGACCCAGCAACGCCGCGTGAGGGAAGAAGGTTTTCGGATTGTAAACCTCTGTCCTAGGGGACGAAGGAAGTGACGGTACCCTAGGAGGAAGCCCCGGCTAACTACGTGCCAGCAGCCGCGGTAATACGTAGGGGGCGAGCGTTGTCCGGAATGACTGGGCGTAAAGGGCGTGTAGGCGGCCGATTAAGTCTGGAGTGAAAGTCCTGCTTTCAAGGTGGGAATTGCTTTGGAGACTGGTTGGCTTGAGTGCGGAAGAGGTAAGTGGAATTCCCAGTGTAGCGGTGAAATGCGTAGAGATTGGGAGGAACACCAGTGGCGAAGGCGACTTACTGGGCCGTAACTGACGCTGAGGCGCGAAAGCGTGGGGAGCGAACAGGATTAGATACCCCGGTAGTC
>2998b7b6fb63d49b140ff4cc4fb7af16
CCTACGGGTGGCAGCAGTGGGGGATATTGCGCAATGGGGGGAACCCTGACGCAGCAACGCCGCGTGAAGGAAGAAGGTTTTCGGATTGTAAACTTCTTTTATTAAGGACGAAAGAATGACGGTACTTAATGAATAAGCTCCGGCTAACTACGTGCCAGCAGCCGCGGTAATACGTAGGGAGCAAGCGTTGTCCGGAATTACTGGGTGTAAAGGGTGCGTAGGCGGCTAAACAAGTCAGATGTGAAAACTATGGGCTTAACCGATAGCGTGCATTTGAAACTGTATAGCTTGAGTGAAGTAGAGGCAGGCGGAATTCCCCGTGTAGCGGTGAAATGCGTAGAGATGGGGAGGAACACCAGTGGCGAAGGCGGCCTGCTGGGCTTTAACTGACGCTGAGGCACGAAAGCGTGGGTAGCAAACAGGATTAGATACCCCAGTAGTC
>c1ef29572561a30d8f6fcb2cb9fc7364
CCTACGGGTGGCAGCAGTGGGGAATATTGCACAATGGGCGCAAGCCTGATGCAGCGATGCCGCGTGAGGGAAGAAGGTTTTCGGATTGTAAACCTCTGTCTTCAGGGACGAATAATGACGGTACCTGAGGAGGAAGCTCCGGCTAACTACGTGCCAGCAGCCGCGGTAATACGTAGGGAGCGAGCGTTATCCGGAATTACTGGGTGTAAAGGGAGTGTAGGCGGGACTGTAAGTCAGATGTGAAAATTATGGGCTCAACCCATAACCTGCATTTGAAACTGTAGTTCTTGAGTGAAGTAGAGGTAAGCGGAATTCCTTGTGTAGCGGTGAAATGCGTAGATATAAGGAGGAACATCAGTGGCGAAGGCGGCTTACTGGGCTTTTACTGACGCTGAGGCTCGAAAGCGTGGGGAGCAAACAGGATTAGATACCCCGGTAGTC
>446fa3f37c046bdbe78d0497bf1fc0b8
CCTACGGGTGGCAGCAGTGGGGAATATTGCGCAATGGGGGAAACCCTGACGCAGCGATGCCGCATGAGTGAAGAAGGGACTCGTTCCGTAAAGCTTTGTCCCGGGGGAAGAGATAAGACGGTACCCCGGTAACAGCCCCAGCTAACTACGTGCCAGCAGCTGCGGTAACACGTGGGGGGCGAGCGTTGTCCGGAATTATTGGGCGTAAAGGGCACGCAGGCGGTTTTTTAGGCTGTCGATTAAAGTGCTGGGCTCAACCCAGTGATGCTTGGCAGAACCGAAAGACTCGAGTGCCAGAGAGGCAGGCAGAATTCCTGGTGTAGCGGTGAAATGCGCAGAGATCAGGAGGAATACCAGAGGCGAAGGCGGCCTGCTGGCTGGCAACTGACGCTCAGGTGCGAAAGCGTGGGGAGCGAACAGGATTAGATACCCCAGTAGTC
>b5a15158c917f34b57d96fbedbc6da82
CCTACGGGTGGCAGCAGTGAGGAATATTGGTCAATGGGCGCGAGCCTGAACCAGCCAAGTCGCGTGAGGGATGACGGCCCTACGGGTTGTAAACCTCTTTTGTCGGGGAGCAAATTCCGCCACGTGTGGCGGAGTCGAGAGTACCCGAAGAAAAAGCATCGGCTAACTCCGTGCCAGCAGCCGCGGTAATACGGAGGATGCGAGCGTTATCCGGATTTATTGGGTTTAAAGGGTGCGTAGGCGGACTGTCAAGTCAGCGGTAAAATACGGGGGCTCAACCTCCGCCCGCCGTTGAAACTGACGGTCTTGAGTGGGCGAGAAGTATGCGGAATGCGTGGTGTAGCGGTGAAATGCATAGATATCACGCAGAACTCCGATTGCGAAGGCAGCATACCGGCGCCCAACTGACGCTGAAGCACGAAAGCGTGGGTATCGAACAGGATTAGATACCCCAGTAGTC
>9ac264ea1417e2b2c053801edffa4db9
CCTACGGGTGGCTGCAGTGGGGAATATTGCACAATGGGCGCAAGCCTGATGCAGCGATGCCGCGTGAGGGAAGAAGGTTTTCGGATTGTAAACCTCTGTCTTCGGGGACGAATAATGACGGTACCCGAGGAGGAAGCTCCGGCTAACTACGTGCCAGCAGCCGCGGTAATACGTAGGGAGCAAGCGTTATCCGGAATTACTGGGTGTAAAGGGAGTGTAGGCGGGACTGCAAGTCAGATGTGAAAATTATGGGCTCAACTCATAACCTGCATTTGAAACTGTGGTTCTTGAGTGAAGTAGAGGTAAGCGGAATTCCTTGTGTAGCGGTGAAATGCGTAGATATAAGGAGGAACATCAGTGGCGAAGGCGGCTTACTGGGCTTTTACTGACGCTGAGGCTCGAAAGCGTGGGGAGCAAACAGGATTAGATACCCCAGTAGTC
>de921c6e345086778694d31f22024b1d
CCTACGGGTGGCAGCAGTGGGGAATATTGCGCAATGGGGGAAACCCTGACGCAGCGATGCCGCATGAGTGAAGAAGGGACTCGTTCCGTAAAGCTTTGTCCCGGGGGAAGAGAGAAGACGGTACCCCGGTAACAGCCCCAGCTAACTACGTGCCAGCAGCTGCGGTAACACGTGGGGGGCGAGCGTTGTCCGGAATTATTGGGCGTAAAGGGCACGCAGGCGGTTTTTTAGGCTGTCGATTAAAGTGCTGGGCTCAACCCAGTGATGCTTGGCAGAACCGAAAGACTCGAGTGCCAGAGAGGCAGGCAGAATTCCTGGTGTAGCGGTGAAATGCGCAGAGATCAGGAGGAATACCAGAGGCGAAGGCGGCCTGCTGGCTGGCAACTGACGCTCAGGTGCGAAAGCGTGGGGAGCGAACAGGATTAGATACCCCAGTAGTC
>78b5d6c73cd0e4b87e07721f1b8fb43f
CCTACGGGTGGCAGCAGTGGGGAATATTGCACAATGGGGGGAACCCTGATGCAGCGACGCCGCGTGAGTGAAGAAGTATTTCGGTATGTAAAGCTCTATCAGCAGGGAAGAAAATGACGGTACCTGACTAAGAAGCCCCGGCTAACTACGTGCCAGCAGCCGCGGTAATACGTAGGGGGCAAGCGTTATCCGGATTTACTGGGTGTAAAGGGAGCGTAGACGGGTGTGCAAGTCTGATGTGAAAGGCGGGGGCTCAACCCCCGGACTGCATTGGAAACTGTGCGTCTTGAGTGCCGGAGAGGTAAGCGGAATTCCTAGTGTAGCGGTGAAATGCGTAGATATTAGGAGGAACACCAGTGGCGAAGGCGGCTTACTGGACGGCAACTGACGTTGAGGCTCGAAGGCGTGGGGAGCAAACAGGATTAGATACCCCGGTAGTC
>8547ebe8c7e2460f714b3a573e173b86
CCTACGGGTGGCTGCAGTGGGGAATCTTGCGCAATGGGGGCAACCCTGACGCAGCGACGCCGCGTGCGGGATGAAGGTCTTCGGATCGTAAACCGCTTTCAGCAGGGACGAGGGCGAAAGCTGACGGTACCTGCAGAAGAAGCTCCGGCTAACTACGTGCCAGCAGCCGCGGTAACACGTAGGGGGCGAGCGTTATCCGGATTCATTGGGCGTAAAGCGCGCGTAGGCGGCCTGTTAGGTCGAGGGTCTAATCTCGGGGCTCAACCTCGAGCCGCTCTCGATACCGGCAGGCTTGAGTCTGGTAGGGGAAGGCGGAACTCCCGGTGTAGCGGTGGAATGCGCAGATATCGGGAGGAACACCGGTGGCGAAGGCGGCCTTCTGGGCCATGACTGACGCTCAGGCGCGAAAGCTAGGGGAGCAAACAGGATTAGATACCCCTGTAGTC
>66c9aaa648892585766cd57e00824e24
CCTACGGGTGGCAGCAGTGAGGAATATTGGTCAATGGACGGAAGTCTGAACCAGCCATGCCGCGTGCAGGAAGACGGCTCTATGAGTTGTAAACTGCTTTTGTACGAGGGTAAACTCGGGTACGTGTACCCGACTGAAAGTATCGTACGAATAAGGATCGGCTAACTCCGTGCCAGCAGCCGCGGTAATACGGAGGATTCAAGCGTTATCCGGATTTATTGGGTTTAAAGGGTGCGTAGGCGGTTTGATAAGTTGGAGGTGAAATGTTAGGGCTTAACCCTGAAACTGCCTCCAATACTGTTGAGCTAGAGAGTAGTTGCGGTAGGCGGAATGTATGGTGTAGCGGTGAAATGCATAGAGATCATACAGAACACCGATTGCGAAGGCAGCTTACCAAACTATATCTGACGTTGAGGCACGAAAGCGTGGGGAGCGAACAGGATTAGATACCCCGGTAGTC
>17732126472a2cc09103354252237b95
CCTACGGGTGGCAGCAGTGGGGAATATTGCGCAATGGAGGCAACTCTGACGCAGCAATGCCGCGTGAGTGAAGACGGGATTCGTTCTGTAAAGCTCTGTTACCGGGGAAGAGGAAGACGGTACCCGGTGAGCAAGCCCCAGCCAACTACGTGCCAGCAGCTGCGGTAATACGTAGGGGGCGAGCGTTATCCGGAATTATTGGGCGTAAAGGGCACGCAGGCGGTTATTTAGGCGCGTCATGAAAGCCGGGGGCTTAACCCCCGGAGGCTGACGCGAACCGGATAACTGGAGTGCTGGCGAGGCAGGCAGAATTCCTGGTGTAGCGGTGAAATGCGCAGAGATCAGGAGGAATACCGGTGGCGAAGGCGGCCTGCCAGCCAGAGACTGACGCTGAGGTGCGAAAGCGTGGGGAGCAAACAGGATTAGATACCCCTGTAGTC
>2bd3fff9f719a90ae066c9a2b40c2ace
CCTACGGGTGGCAGCAGTGGGGAATATTGCACAATGGGGGGAACCCTGATGCAGCAACGCCGCGTGAGTGAAGAAGTATTTCGGTACGTAAAGCTCTATCAGCAGGGAAGAAGAGAGACGGTACCTGAGTAAGAAGCCCCGGCTAACTACGTGCCAGCAGCCGCGGTAATACGTAGGGGGCAAGCGTTATCCGGAATTACTGGGTGTAAAGGGAGCGCAGACGGCGATGCAAGTCTGGAGTGAAAGGCCGCGGCCCAACTGCGGGACTGCTCTGGAAACTGTATGGCTGGAGTACAGGAGAGGTAAGCGGAATTCCTAGTGTAGCGGTGAAATGCGTAGATATTAGGAGGAACACCGGTGGCGAAGGCGGCTTACTGGACTGTAACTGACGTTGAGGCTCGAAAGCGTGGGGAGCAAACAGGATTAGATACCCCAGTAGTC
>d42705ef84603c46437d01c77f689f80
CCTACGGGTGGCTGCAGTGGGGAATATTGCGCAATGGAGGCAACTCTGACGCAGCAATGCCGCGTGAGTGAAGACGGGATTCGTTCTGTAAAGCTCTGTTACCGGGGAAGAGGAAGACGGTACCCGGTGAGCAAGCCCCAGCCAACTACGTGCCAGCAGCTGCGGTAATACGTAGGGGGCGAGCGTTATCCGGAATTATTGGGCGTAAAGGGCACGCAGGCGGTTATTTAGGCGCGTCATGAAAGCCGGGGGCTTAACCCCCGGAGGCTGACGCGAACCGGATAACTGGAGTGCTGGCGAGGCAGGCAGAATTCCTGGTGTAGCGGTGAAATGCGCAGAGATCAGGAGGAATACCGGTGGCGAAGGCGGCCTGCCAGCCAGAGACTGACGCTGAGGTGCGAAAGCGTGGGGAGCAAACAGGATTAGATACCCCGGTAGTC
>f4efcf8e7d213867350710d5fe97ac47
CCTACGGGTGGCAGCAGTGGGGGATATTGCACAATGGGGGAAACCCTGATGCAGCGACGCCGCGTGGAGGAAGAAGGTTTTCGGATTGTAAACTCCTGTCGTGCGGGACGATAGTGACGGTACCGCACAAGAAAGCCACGGCTAACTACGTGCCAGCAGCCGCGGTAAAACGTAGGTGGCAAGCGTTGTCCGGAATTACTGGGTGTAAAGGGAGCGCAGGCGGGCTGACAAGTTGGAAGTGAAATCCATAGGCTCAACCTATGAATTGCTTTCAAAACTGCCGGTCTTGAGTAGTGCAGAGGTAAGCGGAATTCCCGGTGTAGCGGTGGAATGCGTAGATATCGGGAGGAACACCAGTGGCGAAGGCGGCTTACTGGGCACCAACTGACGCTGAGGCTCGAAAGCATGGGTAGCAAACAGGATTAGATACCCCGGTAGTC
>7483fb5b8f8754975d4ac819e838eac8
CCTACGGGTGGCAGCAGTGGGGAATATTGCGCAATGGAGGAAACTCTGACGCAGCAATGCCGCGTGAGTGAAGAAGGGATTCGTTCTGTAAAGCTCTGTTATCGGGGAAGAGAGAGACGGTACCCGATGAGCAAGCCCCAGCCAACTACGTGCCAGCAGCTGCGGTAATACGTAGGGGGCGAGCGTTATCCGGATTTATTGGGCGTAAAGGGCACGCAGGCGGCTGTTTAGGTGTGATGTGAAAGCCCGGGGCTTAACCCTGAGGTAGCATTGCAAACCGGGCAGCTAGAGTGAGGTAGAGGCAGACAGAATTTCTGGTGTAGCGGTGAAATGCGCAGAGATCAGGAGGAATACCGGAGGCGAAGGCGGTCTGCTGAGCCTTTGACTGACGCTGAGGTGCGAAAGCGTGGGGAGCGAACAGGATTAGATACCCCTGTAGTC
>3f78cf204acef65eb5ba753875fd699d
CCTACGGGTGGCAGCAGTGGGGAATATTGCGCAATGGGGGGAACCCTGACGCAGCAACGCCGCGTGCAGGAAGACGGTCTTCGGATTGTAAACTGTTGTCGCAGGGGAAGAAAAAGATGACGGTACCCTGTGAGAAAGTCACGGCTAACTACGTGCCAGCAGCCGCGGTAATACGTAGGTGACAAGCGTTGTCCGGATTTACTGGGTGTAAAGGGCGCGTAGGCGGGTAAGCAAGTCAGAAGTGAAATACCGGAGCTTAACTCCGGAGCTGCTTTTGAAACTGTTTATCTTGAGTATCGGAGAGGAAAGCGGAATTCCCAGTGTAGCGGTGAAATGCGTAGATATTGGGAGGAACACCAGTGGCGAAGGCGGCTTTCTGGACGACAACTGACGCTGAGGCGCGAAAGTGTGGGGAGCAAACAGGATTAGATACCCCGGTAGTC
>d1292cdb2dc50e90b4fa194b3fdaeb25
CCTACGGGTGGCAGCAGTGGGGAATATTGCGCAATGGAGGCAACTCTGACGCAGCAATGCCGCGTGAGTGAAGAAGGGATTCGTTCTGTAAAGCTCTGTTATCGGGGAAGAGGAAGACGGTACCCGATGAGCAAGCCCCAGCCAACTACGTGCCAGCAGCTGCGGTAATACGTAGGGGGCGAGCGTTATCCGGATTTATTGGGCGTAAAGGGCACGCAGGCGGCTGTTTAGGTGTGATGTGAAAGCCCGGGGCTTAACCCTGAGGTAGCATTGCAAACCGGGCAGCTAGAGTGAGGTAGAGGCAGACAGAATTTCTGGTGTAGCGGTGAAATGCGCAGAGATCAGGAGGAATACCGGAGGCGAAGGCGGTCTGCCGGGCCTTTACTGACGCTGAGGTGCGAAAGCGTGGGGAGCGAACAGGATTAGATACCCCTGTAGTC
>262e2513194a074dfec6032558f3278b
CCTACGGGTGGCAGCAGTGGGGAATATTGCACAATGGGGGAAACCCTGATGCAGCGACGCCGCGTGAAGGAAGAAGTATCTCGGTATGTAAACTTCTATCAGCAGGGAAGATGATGACGGTACCTGACTAAGAAGCCCCGGCTAACTACGTGCCAGCAGCCGCGGTAATACGTAGGGGGCAAGCGTTATCCGGATTTACTGGGTGTAAAGGGAGCGTAGACGGCGTTGCAAGTCTGATGTGAAAGGCCGGGGCTCAACCCCGGGACTGCATTGGAAACTGTGATGCTTGAGTGCCGGAGAGGTAAGCGGAATTCCTAGTGTAGCGGTGAAATGCGTAGATATTAGGAGGAACACCAGTGGCGAAGGCGGCTTACTGGACGGTAACTGACGTTGAGGCTCGAAAGCGTGGGGAGCAAACAGGATTAGATACCCCAGTAGTC
>83796d136f978cbc3a77e584eafd16f0
CCTACGGGTGGCAGCAGTGGGGAATATTGCACAATGGGGGGAACCCTGATGCAGCGACGCCGCGTGGGTGAAGAAGTATTTCGGTATGTAAAGCCCTATCAGCAGGGAAGAAGATGACGGTACCTGAGTAAGAAGCCCCGGCTAACTACGTGCCAGCAGCCGCGGTAATACGTAGGGGGCGAGCGTTATCCGGATTTACTGGGTGTAAAGGGAGCGCAGACGGCTTAGCAAGTCTGGAGTGAAATGCCGGGGCTTAACCCCGGAGCTGCTCTGGAAACTGTGTAGCTTGAGTGCCGGAGAGGTAAGCGGAATTCCTAGTGTAGCGGTGAAATGCGTAGATATTAGGAGGAACACCAGTGGCGAAGGCGGCTTACTGGACGGCAACTGACGTTGAGGCTCGAAGGCGTGGGGAGCAAACAGGATTAGATACCCCGGTAGTC
>d059c382ef11112c5962dd7e62fd5d7f
CCTACGGGTGGCTGCAGTGGGGAATATTGCACAATGGGGGGAACCCTGATGCAGCGACGCCGCGTGAGCGAAGAAGTATTTCGGTATGTAAAGCTCTATCAGCAGGGAAGAAAATGACGGTACCTGACTAAGAAGCCCCGGCTAAATACGTGCCAGCAGCCGCGGTAATACGTATGGGGCAAGCGTTATCCGGATTTACTGGGTGTAAAGGGAGCGTAGACGGACGTGCAAGTCTGATGTGAAAGGCGGGGGCCCAACCCCCGGACTGCATTGGAAACTGCAGGTCTTGAGTGCCGGAGAGGTAAGCGGAATTCCTAGTGTAGCGGTGAAATGCGTAGATATTAGGAGGAACACCAGTGGCGAAGGCGGCTTACTGGACGGTAACTGACGTTGAGGCTCGAAAGCGTGGGGAGCAAACAGGATTAGATACCCCGGTAGTC
>d8690833880684227484c12476b12d5e
CCTACGGGTGGCAGCAGTGGGGGATATTGCACAATGGGGGAAACCCTGATGCAGCGACGCCGCGTGGAGGAAGAAGGTTTTCGGATTGTAAACTCCTGTCGTGCGGGACGATAATGACGGTACCGCACAAGAAAGCCACGGCTAACTACGTGCCAGCAGCCGCGGTAAAACGTAGGTGGCAAGCGTTGTCCGGAATTACTGGGTGTAAAGGGAGCGCAGGCGGGCTGACAAGTTGGAAGTGAAATCCATAGGCTCAACCTATGAATTGCTTTCAAAACTGCCGGTCTTGAGTAGTGCAGAGGTAAGCGGAATTCCCGGTGTAGCGGTGGAATGCGTAGATATCGGGAGGAACACCAGTGGCGAAGGCGGCTTACTGGGCACCAACTGACGCTGAGGCTCGAAAGCATGGGTAGCAAACAGGATTAGATACCCCGGTAGTC
>12897bfb3c6bad6f74db94d2b112568f
CCTACGGGTGGCAGCAGTGGGGAATATTGTGCAATGGGGGAAACCCTGACACAGCGATGCCGCACGGGTGAAGAAGGGATTCGTTTTGTAAAGCCCTGTCCCCGGGGAAGAGAGTGACGGTACCCGGGTAAGAGCCCCAGCTAACTACGTGCCAGCAGCTGCGGTAACACGTGGGGGGCGAGCGTTGTCCGGAATTATTGGGCGTAAAGGGCACGCAGGCGGCCCCTTAGGCTGTTGATGAAAGTGCTGGGCCCAACCCAGTGATGTTCAACAGGACCGAGGGGCTCGGGTGCCAGAGAGGCAGGCAGAATTCCTGGTGTAGCGGTGAAATGCGCAGAGATCAGGAGGAATACCAGAGGCGAAGGCGGCCTGCTGGCTGGCAACCGACGCTCAGGTGCGAAAGCGTGGGGAGCGAACAGGATTAGATACCCCGGTAGTC
>7f5633a5ec924a60e8f876ba3b305f79
CCTACGGGTGGCAGCAGTGGGGGATATTGCGCAATGGGGGGAACCCTGACGCAGCAACGCCGCGTGAAGGAAGAAGGTTTTCGGATTGTAAACTTCTTTTATTAAGGACGAAAGAATGACGGTACTTAATGAATAAGCTCCGGCTAACTACGTGCCAGCAGCCGCGGTAATACGTAGGGAGCAAGCGTTGTCCGGAATTACTGGGTGTAAAGGGTGCGTAGGCGGCTAAACAAGTCAGATGTGAAAACTATGGGCTTAACCGATAGCGTGCATTTGAAACTGTATAGCTTGAGTGAAGTAGAGGCAGGCGGAATTCCCCGTGTAGCGGTGAAATGCGTAGAGATGGGGAGGAACACCAGTGGCGAAGGCGGCCTGCTGGGCTTTAACTGACGCTGAGGCACGAAAGCGTGGGTAGCAAACAGGATTAGATACCCCGGTAGTC
>d5b2c6ee3b5b2042c377858fa9e20473
CCTACGGGTGGCTGCAGTGAGGAATATTGGACAATGGATGGAAATCTGATCCAGCCATGCCGCGTGCAGGAAGGCGGTCCTATGGATTGTAAACTGCTTTTGTACGGGAGCAATAATTTCTACGGGATAGGGAGATGAGAGTACCGTACGAATCAGCATCGGCTAACTCCGTGCCAGCAGCCGCGGTAATACGGAGGATGCGAGCGTTATCCGGATTTATTGGGTTTAAAGGGTGCGTAGGCTGTAATTTAAGTCAGTGGTGAAATGTACGGGCTTAACCGGTGATATGCCATTGATACTGGATTGCTGGAATACGGATGCGGTATGCGGAATGTGTAGTGTAGCGGTGAAATGCATAGATATTACACAGAACACCGATTGCGAAGGCAGCATACCAAGGCGGGATTGACGCTGAAGCACGAAAGTGTGGGGATCGAACAGGATTAGATACCCCGGTAGTC
>39f7c87ff5a8413dd4784fe89e3c273c
CCTACGGGTGGCTGCAGTGGGGAATATTGCGCAATGGAGGAAACTCTGACGCAGCGATGCCGCGTGGGCGAGGAAGGGCCTCGGCCCGTAAAGCCCCGTAGCCAGGGAAGAGCAGAGACGGTACCTGGCGCGAAAGCCCCGGCCAACCACGTGCCAGCAGCCGCGGCAATACGTGGGGGGCGAGCGTTGTCCGGAATCACTGGGCGTAAAGCGCGCGCAGGCGGCCGCTAGGGCGGGGTGTGAAAATCCGGGGCCCAACCCCGGGAAAGCGCCCCGAACCGAGCGGCTGGAGTGCCGGAGGGGCGGGCGGAACTCCCGGCGTAGCGGTGAAATGCGCAGAGGCCGGGAGGAACACCAGAGGCGAAGGCGGCCCGCCGGACGGACACTGACGCTGAGGCGCGAGAGCGTGGGGAGCGAACAGGATTAGATACCCCGGTAGTC
>74b9045ecb64a9d2eaa93bece02fe8a7
CCTACGGGTGGCTGCAGTGGGGAATATTGCGCAATGGAGGCAACTCTGACGCAGCAATGCCGCGTGAGTGAAGAAGGGATTCGTTCTGTAAAGCTCTGTTATCGGGGAAGAGTTGACGGTACCCGATGAGCAAGCCCCAGCCAACTACGTGCCAGCAGCTGCGGTAATACGTAGGGGGCGAGCGTTATCCGGATTTATTGGGCGTAAAGGGCACGCAGGCGGCTGTTTAGGTGTGATGTGAAAGCCCGGGGCTTAACTCCGTGGTAGCATTGCAAACCGGGCAGCTAGAGTGAGGTAGAGGCAGACAGAATTTCTGGTGTAGCGGTGAAATGCGCAGAGATCAGGAGGAATACCGGAGGCGAAGGCGGTCTGCCGGGCCTTTAACTGACGCTGAGGTGCGAAAGCGTGGGGAGCGAACAGGATTAGATACCCCGGTAGTC
>cbf0e627c61bce4939ca2c192aa23076
CCTACGGGTGGCTGCAGTGGGGAATATTGCGCAATGGAGGCAACTCTGACGCAGCGATGCCGCGTGAGTGAGGAAGGGATTCGTCCCGCAGAGCTCAGTCGAAGGGGAAAAGAGAGATTCAACCCTTTTTTCAAGCCCCGGCTAACTACGTGCCAGCAGCCGCGGTAATACGTAGGGGGCGAGCGTTGTCCGGAATTACTGGGCGTAAAGGGCGCGTAGGCGGCGGCGAAGGCCTGTTGTAAAATATCCGGGCTCAACCCGGAGAGGCGACAGGAACCGAGTCAGCTGGAGTGCTGGAGAGGCAGGCAGAATTCCTGGTGTAGCGGTGAAATGCGCAGAGATCAGGAGGAATACCGGAGGCGAAGGCGGCCTGCTGGACAGCAACTGACGCTAAGGCGCGAGAGCGTGGGGAGCAAACAGGATTAGATACCCCGGTAGTC
>32a606ebc380510d4a7eaaa283e04a12
CCTACGGGTGGCAGCAGTGGGGAATATTGCGCAATGGAGGCAACTCTGACGCAGCAATGCCGCGTGGGTGAAGAAGGGATTCGTTCCGTAAAGCCCTGTTGTCGGGGAAGAGAAAGACGGTACCCGGCGAGCAAGCCCCAGCCAACTACGTGCCAGCAGCTGCGGTAATACGTAGGGGGCGAGCGTTATCCGGATTTATTGGGCGTAAAGGGCACGCAGGCGGTTAATCAGGCGCGTTGTCAAAGCCCGGGGCTCAACCCCGGAAGGTCAGCGCGAACCGATTAACTCGAGTACCGGAGAGGCAGACAGAATTCCTGGTGTAGCGGTGAAATGCGCAGAGATCAGGAGGAATACCAGAGGCGAAGGCGGTCTGCCGGTCGGAGACTGACGCTGAGGTGCGAAAGCGTGGGGAGCGAACAGGATTAGATACCCCGGTAGTC
>887f625a5423b959bca1b138cf818083
CCTACGGGTGGCAGCAGTGGGGAATATTGGGCAATGGGCGCAAGCCTGACCCAGCGATGCCGCGTGAGGGAAGAAGGTTTTCGGATTGTAAACCTCTGTCTTTAGGGACGATAATGACGGTACCTAAGGAGGAAGCTCCGGCTAACTACGTGCCAGCAGCCGCGGTAATACGTAGGGAGTAAGCGTTATCCGGAATTACTGGGTGTAAAGGGAGTGTAGGCGGGACTTTAAGTCAGATGTGAAAATTATGGGCTCAACCCATAAACTGCATTTGAAACTGAGGTTCTTGAGTGAAGTAGAGGTAAGCGGAATTCCTAGTGTAGCGGTGAAATGCGTAGATATTAGGAGGAACATCAGTGGCGAAGGCGGCTTACTGGGCTTTAACTGACGCTGAGGCTCGAAAGCGTGGGGAGCAAACAGGATTAGATACCCCTGTAGTC
>68a9c2488a6a3d919e313f0175d63109
CCTACGGGTGGCAGCAGTGGGGAATATTGCACAATGGGCGAAAGCCTGATGCAGCGATGCCGCGTGAGGGAAGAAGGTTTTCGGATTGTAAACCTCTGTCTTTGGGGACGATAATGACGGTACCCAAGGAGGAAGCTCCGGCTAACTACGTGCCAGCAGCCGCGGTAATACGTAGGGAGCAAGCGTTATCCGGAATTACTGGGTGTAAAGGGAGTGTAGGCGGGATTGCAAGTCAGATGTGAAAATTATGGGCTCAACTCATAACCTGCATTTGAAACTGTAATTCTTGAGTGAAGTAGAGGTAAGCGGAATTCCATGTGTAGCGGTGAAATGCGTAGATATATGGAGGAACATCAGTGGCGAAGGCGGCTTACTGGGCTTTTACTGACGCTGAGGCTCGAAAGCGTGGGGAGCAAACAGGATTAGATACCCCGGTAGTC
>0d20bd459457f1c2591571b9ff057351
CCTACGGGTGGCAGCAGTGGGGAATATTGCACAATGGGCGAAAGCCTGATGCAGCGATGCCGCGTGAGGGAAGAAGGTTTTCGGATTGTAAACCTCTGTCTTTGGGGACGATAATGACGGTACCCAAGGAGGAAGCTCCGGCTAACTACGTGCCAGCAGCCGCGGTAATACGTAGGGAGCAAGCGTTATCCGGAATTACTGGGTGTAAAGGGAGTGTAGGCGGGATTGCAAGTCAGATGTGAAAATTATGGGCTCAACTCATAACCTGCATTTGAAACTGTAATTCTTGAGTGAAGTAGAGGTAAGCGGAATTCCATGTGTAGCGGTGAAATGCGTAGATATATGGAGGAACATCAGTGGCGAAGGCGGCTTACTGGGCTTTTACTGACGCTGAGGCTCGAAAGCGTGGGGAGCAAACAGGATTAGATACCCCAGTAGTC
>83449e2b3840f7e036bd60af65b4d40c
CCTACGGGTGGCAGCAGTGGGGGATATTGGACAATGGGGGAAACCCTTATCCAGCGACGCCGCGTGAGGGAAGAAGGTTTTCGGATTGTAAACCTCTGTCAGTGGGGACGATAATGACGGTACCCACGGAGGAAGCCACGGCTAACTACGTGCCAGCAGCCGCGGTAATACGTAGGTGGCAAGCGTTGTCCGGAATTACTGGGTGTAAAGGGAGCGTAGGCGGGGCATTAAGTCAGAAGTGAAAATTATGGGCTCAACTCATAACCTGCTTTTGAAACTGAAGCTCTTGAGTGAAGTAGAGGCAAGCGGAATTCCTAGTGTAGCGGTGAAATGCGTAGATATTAGGAGGAACACCAGTGGCGAAGGCGGCTTGCTGGGCTTTTACTGACGCTGAGGCTCGAAAGCGTGGGGAGCAAACAGGATTAGATACCCCGGTAGTC
>ade3fd0bc387f0a802ed8216a439255e
CCTACGGGTGGCTGCAGTGGGGAATATTGCGCAATGGAGGCAACTCTGACGCAGCGATGCCGCGTGAGTGAGGAAGGGATTCGTCCCGCAGAGCTCAGTCGTCAGGCAAGAGAGAGACTACCTGACTTTAAGCCCCGGCTAACTACGTGCCAGCAGCCGCGGCAATACGTAGGGGGCGAGCGTTGTCCGGAATCATTGGGCGTAAAGCGCGCGCAGGCGGTCAGAGAGGCTTTTTGTAAAAGGCCCGGGCCCACCCCGGGTAAGCAGGAAGAACCAGCTGACTAGAGTGCTCTAGAGGCAGGCAGAATTCCTGGTGTAGTGGTGAAATACGCAGAGATCAGGAGGAATACCGGAGGCGAAGGCGGCCTGCTGGAGAGAGACTGACGCTCAGGCGCGAGAGCGTGGGGAGCAAACAGGATTAGATACCCCAGTAGTC
>cb066703df3b16692783356e55712fa4
CCTACGGGTGGCTGCAGTGGGGAATATTGCGCAATGGAGGCAACTCTGACGCAGCGATGCCGCGTGAGTGAGGAAGGGATTCGTCCCGCAGAGCTCAGTCGAAGGGGAAAAGAGAGATTCAACCCTTTTTTCAAGCCCCGGCTAACTACGTGCCAGCAGCCGCGGTAATACGTAGGGGGCGAGCGTTGTCCGGAATTACTGGGCGTAAAGGGCGCGTAGGCGGCGGCGAAGGCCTGTTGTAAAATATCCGGGCTCAACCCGGAGAGGCGACAGGAACCGAGTCAGCTGGAGTGCTGGAGAGGCAGGCAGAATTCCTGGTGTAGCGGTGAAATGCGCAGAGATCAGGAGGAATACCGGAGGCGAAGGCGGCCTGCTGGACAGCAACTGACGCTAAGGCGCGAGAGCGTGGGGAGCAAACAGGATTAGATACCCCAGTAGTC
>634d24a9734b9661abb5624deb35c8b3
CCTACGGGTGGCAGCAGTGGGGAATCTTGCGCAATGGAGGCAACTCTGACGCAGCGATGCCGCGTGAGCGATGAAGGGCTTCGGTCCGTAAAGTTTTGTCGCCGGGGAAGAGATTGACGTTACCCGGTGAGAAAGCCCCGGCTAACTACGTGCCAGCAGCCGCGGTAACACGTAGGGGGCGAGCGTTGTCCGGAATGACTGGGCGTAAAGGGCGCGTAGGCGGCCGGCGCGGCGCAGCTTCAAAGGGTGGGGCCCAACCCCGCCATGGGCTGCGGACCGGCCGGCTGGAGTGCCGGAGAGGCAGGCAGAATTCCTGGTGTAGCGGTGAAATGCGCAGAGATCAGGAGGAATACCGGAGGCGAAGGCGGCCTGCCGGACGGACACTGACGCTGAGGCGCGAAAGCGTGGGGAGCGAACAGGATTAGATACCCCAGTAGTC
>7d6daf98d145a627d28889329227f5a6
CCTACGGGTGGCAGCAGTGAGGAATATTGGTCAATGGGCGGGAGCCTGAACCAGCCAAGTCGCGTGAGGGAAGACGGCCCTATGGGTTGTAAACCTCTTTTGCCGGGGAGCAAAGCGCCGCACGTGTGCGGTCTGGAGAGTACCCGGAGAAAAAGCATCGGCTAACTCCGTGCCAGCAGCCGCGGTAATACGGAGGATGCGAGCGTTATCCGGATTTATTGGGTTTAAAGGGTGCGTAGGCGGTCTGTTAAGTCAGCGGTAAAATTGCGGGGCTCAACCTCGCCGAGCCGTTGAAACTGGCTGACTTGAGTGGGCGAGAAGTACGCGGAATGCGTGGTGTAGCGGTGAAATGCATAGATATCACGCAGAACTCCGATTGCGAAGGCAGCGTACCGGCGCCCGACTGACGCTGAAGCACGAAGGCGTGGGTATCGAACAGGATTAGATACCCCGGTAGTC
>ea2acb121771b99829d04db8359c3de5
CCTACGGGGGGCAGCAGTGGGGAATATTGCGCAATGGAGGAAACTCTGACGCAGCGATGCCGCGTGAGTGAAGAAGGGATTCGTTCTGTAAAGCTCTGTTACCGGGGAAGATAATGACGGTACCCGGTAAGCAAGCCCCAGCCAACTACGTGCCAGCAGCTGCGGTAATACGTAGGGGGCGAGCGTTATCCGGAATTATTGGGCGTAAAGGGCACGCAGGTGGTTATTTAGGTGCGGTGTAAAAGTCCAGGGCTCAACCCTGGGAGGCCACCGCAAACCGGATAGCTGGAGTATTGTCGAGGCAGGCAGAATTCCTGGTGTAGCGGTGAAATGCGCAGAGATCAGGAGGAATACCGGAGGCGAAGGCGGTCTGCCAGGCTTATACTGACACTGAGGTGCGAAAGCGTGGGGAGCGAACAGGATTAGATACCCCAGTAGTC
>9488ba5a9fc71383ccb8710d1dee9507
CCTACGGGTGGCAGCAGTGGGGAATATTGGGCAATGGGCGAAAGCCTGACCCAGCAACGCCGCGTGAAGGAAGAAGGTCTTCGGATTGTAAACTTCTTTTATGAGGGACGAAGGACGTGACGGTACCTCATGAATAAGCCACGGCTAACTACGTGCCAGCAGCCGCGGTAATACGTAGGTGGCGAGCGTTATCCGGATTTACTGGGTGTAAAGGGCGCGTAGGCGGGCGTGCAAGTCAGATGTGAAATCTATGGGCTTAACCCATAAACTGCATTTGAAACTGTATGTCTTGAGTGCTGGAGAGGTAGACGGAATTCCTTGTGTAGCGGTGAAATGCGTAGATATAAGGAAGAACACCAGTGGCGAAGGCGGTCTACTGGACAGTAACTGACGCTGAGGCGCGAAAGCGTGGGGAGCAAACAGGATTAGATACCCCGGTAGTC
>470c043c604e434237b65d3927df7fb3
CCTACGGGTGGCTGCAGTGGGGAATATTGGGCAATGGGCGCAAGCCTGACCCAGCGATGCCGCGTGAGGGAAGAAGGTTTTCGGATTGTAAACCTCTGTCTTTAGGGACGATAATGACGGTACCTAAGGAGGAAGCTCCGGCTAACTACGTGCCAGCAGCCGCGGTAATACGTAGGGAGTAAGCGTTATCCGGAATTACTGGGTGTAAAGGGAGTGTAGGCGGGACTTTAAGTCAGATGTGAAAATTATGGGCTCAACCCATAAACTGCATTTGAAACTGAGGTTCTTGAGTGAAGTAGAGGTAAGCGGAATTCCTAGTGTAGCGGTGAAATGCGTAGATATTAGGAGGAACATCAGTGGCGAAGGCGGCTTACTGGGCTTTAACTGACGCTGAGGCTCGAAAGCGTGGGGAGCAAACAGGATTAGATACCCCAGTAGTC
>22834bed0ff777dfcd525bb14cbb86a3
CCTACGGGTGGCTGCAGTGGGGAATATTGCGCAATGGAGGCAACTCTGACGCAGCAATGCCGCGTGAGTGAAGAAGGGATTCGTTCTGTAAAGCTCTGTTATCGGGGAAGAGGAAGACGGTACCCGATGAGCAAGCCCCAGCCAACTACGTGCCAGCAGCTGCGGTAATACGTAGGGGGCGAGCGTTATCCGGATTTATTGGGCGTAAAGGGCACGCAGGCGGCTGTTTAGGTGTGATGTGAAAGCCCGGGGCTTAACCCTGAGGTAGCATTGCAAACCGGGCAGCTAGAGTGAGGTAGAGGCAGACAGAATTTCTGGTGTAGCGGTGAAATGCGCAGAGATCAGGAGGAATACCGGAGGCGAAGGCGGTCTGCCGGGCCTTTACTGACGCTGAGGTGCGAAAGCGTGGGGAGCGAACAGGATTAGATACCCCGGTAGTC
>4a22d73c312fae63d54fad2f53f31ae0
CCTACGGGTGGCAGCAGTGGGGAATATTGCGCAATGGAGGCAACTCTGACGCAGCAATGCCGCGTGAGTGAAGAAGGGATTCGTTCTGTAAAGCTCTGTTATCGGGGAAGAGAAAGACGGTACCCGATGAGCAAGCCCCAGCCAACTACGTGCCAGCAGCTGCGGTAATACGTAGGGGGCGAGCGTTATCCGGATTTATTGGGCGTAAAGGGCACGCAGGCGGCTGTTTAGGTGTGATGTGAAAGCCCGGGGCTTAACTCCGTGGTAGCATTGCAAACCGGGCAGCTAGAGTGAGGTAGAGGCAGACAGAATTTCTGGTGTAGCGGTGAAATGCGCAGAGATCAGGAGGAATACCGGAGGCGAAGGCGGTCTGCCGGGCCTTTAACTGACGCTGAGGTGCGAAAGCGTGGGGAGCGAACAGGATTAGATACCCCAGTAGTC
>5ae9fbeea4aadd6f28dff951ec41347f
CCTACGGGTGGCAGCAGTGGGGAATATTGCACAATGGGGGGAACCCTGATGCAGCGACGCCGCGTGAGCGAAGAAGTATTTCGGTATGTAAAGCTCTATCAGCAGGGAAGAAAATGACGGTACCTGAGTAAGAAGCCCCGGCTAAATACGTGCCAGCAGCCGCGGTAATACGTATGGGGCAAGCGTTATCCGGATTTACTGGGTGTAAAGGGAGCGTAGACGGAGAGGCAAGTCTGATGTGAAAGGCGGGGGCCCAACCCCCGGACTGCATTGGAAACTGTCCCTCTTGAGTGCCGGAGAGGTAAGCGGAATTCCTAGTGTAGCGGTGAAATGCGTAGATATTAGGAGGAACACCAGTGGCGAAGGCGGCTTACTGGACGGTAACTGACGTTGAGGCTCGAAAGCGTGGGGAGCAAACAGGATTAGATACCCCTGTAGTC
>8abfbd2ba941270663ac21c4cad4a2ce
CCTACGGGTGGCTGCAGTGGGGGATATTGCACAATGGGGGAAACCCTGATGCAGCGACGCCGCGTGAGTGAAGAAGTATTTCGGTATGTAAAGCTCTATCAGCAGGGAAGAAAGAGACGGTACCTGAGTAAGAAGCCCCGGCTAACTACGTGCCAGCAGCCGCGGTAATACGTAGGGGGCAAGCGTTATCCGGATTTACTGGGTGTAAAGGGAGCGTAGACGGCATGGCAAGTCTGAAGTGAAAGCCCGGCGCTTAACGCGGGGACTGCTTTGGAAACTGCGGTGCTGGAGTGCCGGAGAGGCAGGCGGAATTCCTAGTGTAGCGGTGAAATGCGTAGATATTAGGAAGAACACCAGTGGCGAAGGCGGCCTGCTGGACGGTAACTGACGTTGAGGCTCGAAAGCGTGGGGAGCAAACAGGATTAGATACCCCTGTAGTC
>d7fe3710f43b7ec64d3318bbde105581
CCTACGGGTGGCTGCAGTGGGGAATATTGCGCAATGGAGGAAACTCTGACGCAGCGATGCCGCGTGAGTGAAGAAGGGATTCGTTCTGTAAAGCTCTGTTACCGGGGAAGAGAGTGACGGTACCCGGTAAGCAAGCCCCAGCCAACTACGTGCCAGCAGCTGCGGTAATACGTAGGGGGCGAGCGTTATCCGGAATTATTGGGCGTAAAGGGCACGCAGGCGGCTGTTTAGGTGCGGTGTAAAAGTTCAGGGCTCAACCCTGTGAGGTTCACCGCAAACCGGGCAGCTAGAGTATTGTCGAGGCAGGCAGAATTCCTGGTGTAGCGGTGAAATGCGCAGAGATCAGGAGGAATACCGGAGGCGAAGGCGGTCTGCCAGGCTTATACTGACGCTCAGGTGCGAAAGCGTGGGGAGCGAACAGGATTAGATACCCCAGTAGTC
>5b3dbec21928c72b5e7de363a9d1362c
CCTACGGGTGGCAGCAGTGGGGAATATTGCACAATGGGGGAAACCCTGATGCAGCGACGCCGCGTGAAGGAAGAAGTATCTCGGTATGTAAACTTCTATCAGCAGGGAAGATGATGACGGTACCTGACTAAGAAGCCCCGGCTAACTACGTGCCAGCAGCCGCGGTAATACGTAGGGGGCAAGCGTTATCCGGATTTACTGGGTGTAAAGGGAGCGTAGACGGCGTTGCAAGTCTGATGTGAAAGGCCGGGGCTCAACCCCGGGACTGCATTGGAAACTGTGATGCTTGAGTGCCGGAGAGGTAAGCGGAATTCCTAGTGTAGCGGTGAAATGCGTAGATATTAGGAGGAACACCAGTGGCGAAGGCGGCTTACTGGACGGTAACTGACGTTGAGGCTCGAAAGCGTGGGGAGCAAACAGGATTAGATACCCCGGTAGTC
>4c942755523a44a2615afcd46adde065
CCTACGGGGGGCTGCAGTGGGGAATATTGGGCAATGGGCGCAAGCCTGACCCAGCAACGCCGCGTGAAGGAAGAAGGCTTTCGGGTTGTAAACTTCTTTTATGAGGGACGAAGGACGTGACGGTACCTCATGAATAAGCCACGGCTAACTACGTGCCAGCAGCCGCGGTAATACGTAGGTGGCAAGCGTTGTCCGGATTTACTGGGTGTAAAGGGCGCGTAGGCGGGTAGGCAAGTCAGATGTGAAATCTCCGGGCTCAACCCGGAAACTGCATTTGAAACTGTCTATCTTGAGTATCGGAGAGGCAAGCGGAATTCCGTGTGTAGCGGTGAAATGCGTAGATATACGGAGGAACACCAGTGGCGAAGGCGGCTTGCTGGACGACAACTGACGCTGAGGCGCGAAAGCGTGGGGAGCAAACAGGATTAGATACCCCGGTAGTC
>1feaeffc232c5a13c6f7ff18bfbb4e80
CCTACGGGTGGCAGCAGTGGGGAATATTGGGCAATGGAGGCAACTCTGACCCAGCAACGCCGCGTGAGCGATGAAGGTCTTCGGATTGTAAAGCTCTTTAAGTGGGGACGAAGAAAGTGACTGTACCCACAGAATAAGCCTCGGCTAACTACGTGCCAGCAGCCGCGGTAATACGTAGGAGGCAAGCGTTATCCGGAATGACTGGGCGTAAAGGGTGCGTAGGTGGTTTGGCAAGTTGGTAGCGTAATTCCGGGGCTCAACTTCGGAACTACTACCAAAACTGCTGGGCTTGAGTGCAGGAGGGGTGAACGGAATTCCTAGTGTAGCGGTGGAATGCGTAGATATTAGGAGGAACACCAGCGGCGAAGGCGGTTCACTGGACTGTAACTGACACTGAGGCACGAAAGCGTGGGGAGCAAACAGGATTAGATACCCCAGTAGTC
>1edc5ad62e2068ac3fed4fe23fac8a59
CCTACGGGTGGCAGCAGTGGGGAATATTGCACAATGGGGGAAACCCTGATGCAGCGACGCCGCGTGAAGGAAGAAGTATTTCGGTATGTAAACTTCTATCAGCAGGGAAGAAAACGACGGTACCTGAATAAGAAGCCCCGGCTAAATACGTGCCAGCAGCCGCGGTAATACGTATGGGGCAAGCGTTATCCGGATTTACTGGGTGTAAAGGGAGCGTAGACGGTGAGGCAAGTCAGATGTGAAAGCCCGCGGCTCAACTGCGGGACTGCATTTGAAACTGTCATGCTTGAGTGCAGGAGAGGTAAGTGGAATTCCTAGTGTAGCGGTGAAATGCGTAGATATTAGGAGGAACACCAGTGGCGAAGGCGGCTTACTGGACTGTAACTGACGTTGAGGCTCGAAAGCGTGGGGAGCAAACAGGATTAGATACCCCGGTAGTC
>621f0e6204c1d631cd1dae7dbb00707a
CCTACGGGTGGCAGCAGTGGGGGATATTGCACAATGGGGGAAACCCTGATGCAGCGACGCCGCGTGGAGGAAGAAGGTTTTCGGATTGTAAACTCCTGTCGTGCGGGACGATAGTGACGGTACCGCACAAGAAAGCCACGGCTAACTACGTGCCAGCAGCCGCGGTAAAACGTAGGTGGCAAGCGTTGTCCGGAATTACTGGGTGTAAAGGGAGCGCAGGCGGGCTGACAAGTTGGAAGTGAAATCCATAGGCTCAACCTATGAATTGCTTTCAAAACTGCCGGTCTTGAGTAGTGCAGAGGTAAGCGGAATTCCCGGTGTAGCGGTGGAATGCGTAGATATCGGGAGGAACACCAGTGGCGAAGGCGGCTTACTGGGCACCAACTGACGCTGAGGCTCGAAAGCATGGGTAGCAAACAGGATTAGATACCCCAGTAGTC
>3c5bf55448f2b8050830be168d9e08a2
CCTACGGGTGGCAGCAGTGGGGAATATTGCGCAATGGAGGAAACTCTGACGCAGCAATGCCGCGTGGGTGAAGACGGGATTCGTCCTGTAAAGCCCTGTTGCCGGGAAAGAGTTAAGACGGTACCCGGCGAGCAAGCCCCAGCCAACTACGTGCCAGCAGCTGCGGTAATACGTAGGGGGCGAGCGTTATCCGGATTGATTGGGCGTAAAGGGCGCGCAGGCGGTTGTTTAGGCGCGGTGTGAAAGTCCGGGGCTCAACCCCGGCCGGTCATCGCGGACCGGGCAACTAGAGTGCCGGCGGGGCAGACAGAATTCCTGGTGTAGCGGTGAAATGCGCAGAGATCAGGAGGAATACCAGAGGCGAAGGCGGTCTGCTAGCCGGATACTGACGCTCAGGCGCGAAAGCGTGGGGAGCGAACAGGATTAGATACCCCTGTAGTC
>12ef50b86f5606da70f8d746f3178a79
CCTACGGGTGGCAGCAGTGGGGAATATTGCGCAATGGGGGGAACCCTGACGCAGCGATGCCGCATGAGTGAAGAAGGGATTCGTTTCGTAAAGCTTTGTCCCGGGGGAAGAGAGAAGACGGTACCCCGGTAATAGCCCCAGCTAACTACGTGCCAGCAGCTGCGGTAACACGTGGGGGGCGAGCGTTGTCCGGAATTATTGGGCGTAAAGGGCACGCAGGCGGTTCTTTAGGCTGTTGATGAAAGTGCTGGGCCCAACCCAGTGATGTTTAACAGAACCGAGGGACTCGAGTGCCAGAGAGGCAGGCAGAATTCCTGGTGTAGCGGTGAAATGCGCAGAGATCAGGAGGAATACCGGAGGCGAAGGCGGCCTGCTGGCTGGCAACTGACGCTCAGGTGCGAAAGCGTGGGGAGCGAACAGGATTAGATACCCCTGTAGTC
>21fd35c3be2f2b4f432071e4ca0f6957
CCTACGGGTGGCTGCAGTGGGGAATATTGCGCAATGGAGGCAACTCTGACGCAGCAATGCCGCGTGAGTGAAGAAGGGATTCGTTCCGTAAAGCTCTGTTGCCGGGGAAGAGAGAGACGGTACCCGGCGAGCAAGCCCCAGCCAACCACGTGCCAGCAGCTGCGGTAATACGTGGGGGGCGAGCGTTATCCGGATTGATTGGGCGTAAAGGGCGCGCAGGCGGCTGTTTAGGCGCGATGTGAAAGACCGGGGCTCAACCCCGGGGCGTCATCGCGAACCGGGCAGCTGGAGTTCCGGCGGGGCAGACAGAATTCCTGGTGTAGCGGTGAAATGCGCAGAGATCAGGAGGAATACCGGAGGCGAAGGCGGTCTGCTGGCCGGGGACTGACGCTCAGGCGCGAAAGCGTGGGGAGCGAACAGGATTAGATACCCCAGTAGTC
>f73253eebf614368d6a9fe6567fccbbf
CCTACGGGTGGCAGCAGTCGGGAATATTGCGCAATGGAGGAAACTCTGACGCAGTGACGCCGCGTATAGGAAGAAGGTTTTCGGATTGTAAACTATTGTCGTTAGGGAAGAGAAAGGACAGTACCTAAGGAGGAAGCTCCGGCTAACTACGTGCCAGCAGCCGCGGTAATACGTAGGGAGCGAGCGTTATCCGGAATTATTGGGTGTAAAGGGTGCGTAGACGGGTAAGCAAGTTAGTTGTGAAATCCCTCGGCTTAACTGAGGAACTGCAACTAAAACTACTAATCTTGAGTGCAGGAGAGGTAAGTGGAATTCCTAGTGTAGCGGTGAAATGCGTAGATATTAGGAGGAACACCAGTGGCGAAGGCGACTTACTGGACTGTAACTGACGTTGAGGCACGAAAGTGTGGGGAGCAAACAGGATTAGATACCCCGGTAGTC
>e938b09f248d84aaa66564e70ab0ca19
CCTACGGGTGGCAGCAGTGAGGGATATTGGTCAATGGGGGAAACCCTGAACCAGCAACGCCGCGTGAGGGAAGACGGTTTTCGGATTGTAAACCTCTGTCCTCTGTGAAGACAATGACGGTAGCAGAGGAGGAAGCTCCGGCTAACTACGTGCCAGCAGCCGCGGTAATACGTAGGGAGCGAGCGTTGTCCGGATTTACTGGGTGTAAAGGGTGCGTAGGCGGTTTGGCAAGTCAGAAGTGAAATCCATGGGCTTAACCCATGAACTGCTTTTGAAACTGCCAGACTTGAGTGGAGTAGAGGCAGGCGGAATTCCCGGTGTAGCGGTGAAATGCGTAGAGATCGGGAGGAACACCAGTGGCGAAGGCGGCCTGCTGGGCTTTAACTGACGCTGAAGCACGAAAGCGTGGGTAGCAAACAGGATTAGATACCCCGGTAGTC
>16ac3b4809542e4c3e81920fbce6787b
CCTACGGGTGGCAGCAGTGGGGAATATTGGGCAATGGGCGCAAGCCTGACCCAGCAACGCCGCGTGAAGGAAGAAGGCTTTCGGGTTGTAAACTTCTTTTATGAGGGACGAAGGACGTGACGGTACCTCATGAATAAGCCACGGCTAACTACGTGCCAGCAGCCGCGGTAATACGTAGGTGGCAAGCGTTGTCCGGATTTACTGGGTGTAAAGGGCGCGTAGGCGGGTAGGCAAGTCAGATGTGAAATCTCCAGGCTCAACTTGGAAACTGCATTTGAAACTGTCTATCTTGAGTATCGGAGAGGCAAGCGGAATTCCGTGTGTAGCGGTGAAATGCGTAGATATACGGAGGAACACCAGTGGCGAAGGCGGCTTGCTGGACGACAACTGACGCTGAGGCGCGAAAGCGTGGGGAGCAAACAGGATTAGATACCCCAGTAGTC
>7415a71dd094d116f5090f03193c777f
CCTACGGGTGGCAGCAGTGGGGAATATTGCACAATGGGGGGAACCCTGATGCAGCAACGCCGCGTGAGTGAAGAAGTATTTCGGTACGTAAAGCTCTATCAGCAGGGAAGAAGAGAGACGGTACCTGAGTAAGAAGCCCCGGCTAACTACGTGCCAGCAGCCGCGGTAATACGTAGGGGGCAAGCGTTATCCGGAATTACTGGGTGTAAAGGGAGCGCAGACGGCGATGCAAGTCTGGAGTGAAAGGCCGCGGCCCAACTGCGGGACTGCTCTGGAAACTGTATGGCTGGAGTACAGGAGAGGTAAGCGGAATTCCTAGTGTAGCGGTGAAATGCGTAGATATTAGGAGGAACACCGGTGGCGAAGGCGGCTTACTGGACTGTAACTGACGTTGAGGCTCGAAAGCGTGGGGAGCAAACAGGATTAGATACCCCGGTAGTC
>2f6533fc302bb480800c8c8193d9e1c2
CCTACGGGTGGCAGCAGTAGGGAATCTTCGTCAATGGGCGCAAGCCTGAACGAGCGATGCCGCGTGGGTGAAGGAGCTTTTCGGAGTGTAAAGCCCTGTTGTGGATGAAAAAGGAAGGAGACAGGAAATGGTCTGCTTTTGATGGAAGTCCACGAGGAAGTCACGGCTAACTACGTGCCAGCAGCCGCGGTAATACGTAGGTGGCGAGCGTTATCCGGAATGATTGGGCGTAAAGGGTGCGCAGGCGGCCTGTTAAGTCTGCAGTAAAAGGGCGAAGCTCAACTTTGCCAGGCTGTGGAAACTGGCAGGCTGGAGGCCAGCAGAGGACGGCGGAACTCCATGTGTAGCGGTAAAATGCATAGAGATATGGAAGAACACCAGCGGCGAAGGCGGCCGTCTGGGCTGGAGCTGACGCTGAGGCACGAAAGCGTGGGGAGCAAACAGGATTAGATACCCCGGTAGTC
>2d10c5fb9af7e68a5d67ff7358e8e8f7
CCTACGGGTGGCTGCAGTGGGGAATATTGCGCAATGGAGGAAACTCTGACGCAGCAATGCCGCGTGAGTGAAGAAGGGATTCGTTCTGTAAAGCTCTGTTATCGGGGAAGAGAGAGACGGTACCCGATGAGCAAGCCCCAGCCAACTACGTGCCAGCAGCTGCGGTAATACGTAGGGGGCGAGCGTTATCCGGATTTATTGGGCGTAAAGGGCACGCAGGCGGCTGTTTAGGTGTGATGTGAAAGCCCGGGGCTTAACCCTGAGGTAGCATTGCAAACCGGGCAGCTAGAGTGAGGTAGAGGCAGACAGAATTTCTGGTGTAGCGGTGAAATGCGCAGAGATCAGGAGGAATACCGGAGGCGAAGGCGGTCTGCTGAGCCTTTGACTGACGCTGAGGTGCGAAAGCGTGGGGAGCGAACAGGATTAGATACCCCGGTAGTC
>c03b627eb0f0b74b57446c93936fdd6a
CCTACGGGTGGCAGCAGTGGGGAATATTGCGCAATGGAGGCAACTCTGACGCAGCAATGCCGCGTGAGTGAAGAAGGGATTCGTTCTGTAAAGCTCTGTTATCGGGGAAGAGAAAGACGGTACCCGATGAGCAAGCCCCAGCCAACTACGTGCCAGCAGCTGCGGTAATACGTAGGGGGCGAGCGTTATCCGGATTTATTGGGCGTAAAGGGCACGCAGGCGGCTGTTTAGGTGTGATGTGAAAGCCCGGGGCTTAACTCCGTGGTAGCATTGCAAACCGGGCAGCTAGAGTGAGGTAGAGGCAGACAGAATTTCTGGTGTAGCGGTGAAATGCGCAGAGATCAGGAGGAATACCGGAGGCGAAGGCGGTCTGCCGGGCCTTTAACTGACGCTGAGGTGCGAAAGCGTGGGGAGCGAACAGGATTAGATACCCCGGTAGTC
>57835bc5b065fda4cd0f62a425aaba4e
CCTACGGGTGGCTGCAGTGGGGAATATTGCACAATGGGGGGAACCCTGATGCAGCGACGCCGCGTGAAGGAAGAAGTATCTCGGTATGTAAACTTCTATCAGCAGGGAAGATGATGACGGTACCTGACTAAGAAGCCCCGGCTAACTACGTGCCAGCAGCCGCGGTAATACGTAGGGGGCAAGCGTTATCCGGATTTACTGGGTGTAAAGGGAGCGTAGACGGCTGTGCAAGTCTGATGTGAAAGGCTGGGGCTTAACCCCGGGACTGCATTGGAAACTGCATGGCTTGAGTGCCGGAGGGGTAAGCGGAATTCCTGGTGTAGCGGTGAAATGCGTAGATATCAGGAGGAACACCGGTGGCGAAGGCGGCTTACTGGACGGTGACTGACGTTGAGGCTCGAAGGCGTGGGGAGCAAACAGGATTAGATACCCCAGTAGTC
>d348ea5eb438a665da6a8c13055a297a
CCTACGGGGGGCTGCAGTGGGGAATATTGCACAATGGGGGAAACCCTGATGCAGCGACGCCGCGTGAGCGAGGAAGTATTTCGGTATGTAAAGCTCTATCAGCAGGGAAGAAAATGACGGTACCTGCACAAGAAGCCCCGGCTAACTACGTGCCAGCAGCCGCGGTAATACGTAGGGGGCAAGCGTTATCCGGATTTACTGGGTGTAAAGGGAGCGTAGACGGGAATGCAAGTCTGATGTGAAAGGCAGGGGCTTAACCCCTGGACTGCATTGGAAACTGTGTACCTTGAGTGCCGGAGAGGTAAGCGGAATTCCTAGTGTAGCGGTGAAATGCGTAGATATTAGGAGGAACACCAGTGGCGAAGGCGGCTTACTGGACGGTAACTGACGTTGAGGCTCGAAAGCGTGGGGAGCAAACAGGATTAGATACCCCGGTAGTC
>944f85ed9e06ab820613482c3fddb139
CCTACGGGTGGCTGCAGTGGGGAATATTGCGCAATGGAGGCAACTCTGACGCAGCAATGCCGCGTGAGTGAAGAAGGGATTCGTTCCGTAAAGCTCTGTTGCCGGGGAAGAGAGAGACGGTACCCGGCGAGCAAGCCCCAGCCAACCACGTGCCAGCAGCTGCGGTAATACGTGGGGGGCGAGCGTTATCCGGATTGATTGGGCGTAAAGGGCGCGCAGGCGGCTGTTTAGGCGCGATGTGAAAGACCGGGGCTCAACCCCGGGGCGTCATCGCGAACCGGGCAGCTGGAGTTCCGGCGGGGCAGACAGAATTCCTGGTGTAGCGGTGAAATGCGCAGAGATCAGGAGGAATACCGGAGGCGAAGGCGGTCTGCTGGCCGGGGACTGACGCTCAGGCGCGAAAGCGTGGGGAGCGAACAGGATTAGATACCCCGGTAGTC
>6be290d93db837bd6ad4df9c59a9965e
CCTACGGGTGGCTGCAGTGGGGAATATTGCGCAATGGAGGCAACTCTGACGCAGCAATGCCGCGTGAGTGAAGAAGGGATTCGTTCTGTAAAGCTCTGTTATCGGGGAAGAGGTGACGGTACCCGATGAGCAAGCCCCAGCCAACTACGTGCCAGCAGCTGCGGTAATACGTAGGGGGCGAGCGTTATCCGGATTTATTGGGCGTAAAGGGCACGCAGGCGGCTGTTTAGGTGTGATGTGAAAGCCCGGGGCTTAACCCTGAGGTAGCATTGCAAACCGGGCAGCTAGAGTGAGGTAGAGGCAGACAGAATTTCTGGTGTAGCGGTGAAATGCGCAGAGATCAGGAGGAATACCGGAGGCGAAGGCGGTCTGCTGAGCCTTTAACTGACGCTCAGGTGCGAAAGCGTGGGGAGCGAACAGGATTAGATACCCCAGTAGTC
>0eaff2cd9d24c563e8985c5e8a1fc24e
CCTACGGGTGGCTGCAGTGGGGAATATTGCGCAATGGAGGCAACTCTGACGCAGCAATGCCGCGTGAGTGAAGACGGGATTCGTTCTGTAAAGCTCTGTTACCGGGGAAGAGGAAGACGGTACCCGGTGAGCAAGCCCCAGCCAACTACGTGCCAGCAGCTGCGGTAATACGTAGGGGGCGAGCGTTATCCGGAATTATTGGGCGTAAAGGGCACGCAGGCGGTTATTTAGGCGCGTCATGAAAGCCGGGGGCTTAACCCCCGGAGGCTGACGCGAACCGGATAACTGGAGTGCTGGCGAGGCAGGCAGAATTCCTGGTGTAGCGGTGAAATGCGCAGAGATCAGGAGGAATACCGGTGGCGAAGGCGGCCTGCCAGCCAGAGACTGACGCTGAGGTGCGAAAGCGTGGGGAGCAAACAGGATTAGATACCCCAGTAGTC
>4e0728ae31a72fa035677b56bb70fc29
CCTACGGGTGGCTGCAGTGGGGAATATTGGGCAATGGGCGCAAGCCTGACCCAGCAACGCCGCGTGAGGGAAGAAGGCTTTCGGGTTGTAAACCTCTTTTACCAGGGACGAAGGACGTGACGGTACCTGGAGAAAAAGCAACGGCTAACTACGTGCCAGCAGCCGCGGTAATACGTAGGTTGCAAGCGTTGTCCGGATTTACTGGGTGTAAAGGGCGTGTAGGCGGAACTGCAAGTCAGATGTGAAATACCGGGGCTCAACCCCGGGGCTGCATTTGAAACTGTAGTCCTTGAGTATCGGAGAGGCAAGCGGAATTCCTAGTGTAGCGGTGAAATGCGTAGATATTAGGAGGAACACCAGTGGCGAAGGCGGCTTGCTGGACGACAACTGACGCTGAGGCGCGAAAGCGTGGGGAGCAAACAGGATTAGATACCCCAGTAGTC
>f1f8f7864877e4faa6d66958f963a7e7
CCTACGGGTGGCAGCAGTCGGGAATATTGCGCAATGGAGGAAACTCTGACGCAGTGACGCCGCGTGCAGGAAGAAGGTTTTCGGATTGTAAACTGCTTTAGACAGGGAAGAGGAAGGACAGTACCTGTAGAATAAGCTCCGGCTAACTACGTGCCAGCAGCCGCGGTAATACGTAGGGAGCAAGCGTTATCCGGATTTATTGGGTGTAAAGGGTGCGTAGACGGGGAGTCAAGTTGGTTGTGAAATCCCTCGGCTTAACTGAGGAACTGCAACCAAAACTGATTTTCTTGAGTGCTGGAGAGGAAAGTGGAATTCCTAGTGTAGCGGTGAAATGCGTAGATATTAGGAGGAACACCAGTGGCGAAGGCGACTTTCTGGACAGTAACTGACGTTGAGGCACGAAAGTGTGGGGAGCAAACAGGATTAGATACCCCGGTAGTC
>a6aa15747ee1a779b0fd3b7e9aaba6b8
CCTACGGGTGGCAGCAGTGGGGAATATTGCACAATGGGGGAAACCCTGATGCAGCGACGCCGCGTGAGTGAAGAAGTATTTCGGTATGTAAAGCTCTATCAGCAGGGAAGATAATGACGGTACCTGAATAAGAAGCCCCGGCTAACTACGTGCCAGCAGCCGCGGTAATACGTAGGGGGCAAGCGTTATCCGGATTTACTGGGTGTAAAGGGTGCGTAGGTGGCATGGCAAGTCAGAAGTGAAAACCCGGGGCTCAACCCCGCGGACTGCTTTTGAAACTGTCAGGCTGGAGTACAGGAGAGGTAAGCGGAATTCCTAGTGTAGCGGTGAAATGCGTAGATATTAGGAGGAACACCAGTGGCGAAGGCGGCTTACTGGACTGGTACTGACACTGAGGCACGAAAGCGTGGGGAGCAAACAGGATTAGATACCCCAGTAGTC
>0664ce0a454ef5c36e72d321b59203ef
CCTACGGGGGGCTGCAGTGGGGAATATTGCGCAATGGAGGCAACTCTGACGCAGCAATGCCGCGTGAGTGAAGAAGGGATTCGTTCTGTAAAGCTCTGTTATCGGGGAAGAGTTGACGGTACCCGATGAGCAAGCCCCAGCCAACTACGTGCCAGCAGCTGCGGTAATACGTAGGGGGCGAGCGTTATCCGGATTTATTGGGCGTAAAGGGCACGCAGGCGGCTGTTTAGGTGTGATGTGAAAGCCCGGGGCTTAACTCCGTGGTAGCATTGCAAACCGGGCAGCTAGAGTGAGGTAGAGGCAGACAGAATTTCTGGTGTAGCGGTGAAATGCGCAGAGATCAGGAGGAATACCGGAGGCGAAGGCGGTCTGCCGGGCCTTTAACTGACGCTGAGGTGCGAAAGCGTGGGGAGCGAACAGGATTAGATACCCCGGTAGTC
>95b2176afc1d4b00d7735b1227b7c8f8
CCTACGGGTGGCTGCAGTGGGGGATATTGCGCAATGGGGGAAACCCTGACGCAGCAATGCCGCGTGAAGGAAGAAGGTCTTCGGATTGTAAACTTCTTTTATCGGGGACGAAAAATGACGGTACCCGAAGAATAAGCTCCGGCTAACTACGTGCCAGCAGCCGCGGTAATACGTAGGGAGCAAGCGTTGTCCGGATTTACTGGGTGTAAAGGGTGTGTAGGCGGCTTGGCAAGTCAGCTGTGAAATCTGAGGGCTCAACCCTCAAACTGCAGTTGAAACTGTCGAGCTTGAGTGAAGTAGAGGCAGGCGGAATTCCCGGTGTAGCGGTGAAATGCGTAGAGATCGGGAGGAACACCAGTGGCGAAGGCGGCCTGCTGGGCTTTAACTGACGCTGAGGCACGAAAGCATGGGTAGCAAACAGGATTAGATACCCCTGTAGTC
>a87dc7d31606321d39a47073fc512107
CCTACGGGTGGCAGCAGTGGGGAATATTGGGCAATGGGCGCAAGCCTGACCCAGCAACGCCGCGTGAAGGAAGAAGGCTTTCGGGTTGTAAACTTCTTTTATGAGGGACGAAGGACGTGACGGTACCTCATGAATAAGCCACGGCTAACTACGTGCCAGCAGCCGCGGTAATACGTAGGTGGCGAGCGTTGTCCGGATTTACTGGGTGTAAAGGGCGCGTAGGCGGGCATGCAAGTCAGATGTGAAATCTCCGGGCTTAACCCGGAAACTGCATTTGAAACTGTGTGTCTTGAGTATCGGAGAGGCAAGCGGAATTCCGTGTGTAGCGGTGAAATGCGTAGATATACGGAGGAACACCAGTGGCGAAGGCGGCTTGCTGGACGACAACTGACGCTGAGGCGCGAAAGCGTGGGGAGCAAACAGGATTAGATACCCCAGTAGTC
>7b76f0e1553460dba8d7777d537beefe
CCTACGGGTGGCAGCAGTGGGGAATATTGGGCAATGGGCGCAAGCCTGACCCAGCAACGCCGCGTGAAGGAAGAAGGCTTTCGGGTTGTAAACTTCTTTTATGAGGGACGAAGGACGTGACGGTACCTCATGAATAAGCCACGGCTAACTACGTGCCAGCAGCCGCGGTAATACGTAGGTGGCAAGCGTTGTCCGGATTTACTGGGTGTAAAGGGCGCGTAGGCGGGTAGGCAAGTCAGATGTGAAATCTCCAGGCTCAACTTGGAAACTGCATTTGAAACTGTCTATCTTGAGTATCGGAGAGGCAAGCGGAATTCCGTGTGTAGCGGTGAAATGCGTAGATATACGGAGGAACACCAGTGGCGAAGGCGGCTTGCTGGACGACAACTGACGCTGAGGCGCGAAAGCGTGGGGAGCAAACAGGATTAGATACCCCGGTAGTC
>34168e941e72ee3081802d7c8115c40a
CCTACGGGTGGCTGCAGTGGGGAATATTGCACAATGGGGGGAACCCTGATGCAGCGACGCCGCGTGAGCGAAGAAGTATTTCGGTATGTAAAGCTCTATCAGCAGGGAAGAAAATGACGGTACCTGAGTAAGAAGCCCCGGCTAAATACGTGCCAGCAGCCGCGGTAATACGTATGGGGCAAGCGTTATCCGGATTTACTGGGTGTAAAGGGAGCGTAGACGGAGAGGCAAGTCTGATGTGAAAGGCGGGGGCCCAACCCCCGGACTGCATTGGAAACTGTCCCTCTTGAGTGCCGGAGAGGTAAGCGGAATTCCTAGTGTAGCGGTGAAATGCGTAGATATTAGGAGGAACACCAGTGGCGAAGGCGGCTTACTGGACGGTAACTGACGTTGAGGCTCGAAAGCGTGGGGAGCAAACAGGATTAGATACCCCAGTAGTC
>44875bc01287fb07f94d2aa94393cdcb
CCTACGGGTGGCAGCAGTGGGGAATTTTGCGCAATGGGGGAAACCCTGACGCAGCAACGCCGCGTGCGGGATGACGGCCTTCGGGTTGTAAACCGCTTTCAGCAGGGATGACTTCGACAGTACCTGCAGAAGAAGCTCCGGCTAACTACGTGCCAGCAGCCGCGGTAATACGTAGGGAGCGAGCGTTATCCGGATTCATTGGGCGTAAAGAGCGCGTAGGCGGGTGTGTATGCGCGACCTCTAATCTTGGGGCTCAACCCCAAGCCGGGTCGCGAACTGCACACCTCGAGTGCGGTAGAGGAGGATGGAATTCCCGGTGTAGCGGTGGAATGCGCAGATATCGGGAAGAACACCGATGGCGAAGGCAGTCCTCTGGGCCGTCACTGACGCTGAGGCGCGAAAGCTAGGGGAGCAAACAGGATTAGATACCCCAGTAGTC
>173569873f651094084202237c1b87d5
CCTACGGGTGGCTGCAGTGGGGAATATTGGGCAATGGGCGCAAGCCTGACCCAGCGATGCCGCGTGAGGGAAGAAGGTTTTCGGATTGTAAACCTCTGTCTTTAGGGACGATAATGACGGTACCTAAGGAGGAAGCTCCGGCTAACTACGTGCCAGCAGCCGCGGTAATACGTAGGGAGTAAGCGTTATCCGGAATTACTGGGTGTAAAGGGAGTGTAGGCGGGACTTTAAGTCAGATGTGAAAATTATGGGCTCAACCCATAAACTGCATTTGAAACTGAGGTTCTTGAGTGAAGTAGAGGTAAGCGGAATTCCTAGTGTAGCGGTGAAATGCGTAGATATTAGGAGGAACATCAGTGGCGAAGGCGGCTTACTGGGCTTTAACTGACGCTGAGGCTCGAAAGCGTGGGGAGCAAACAGGATTAGATACCCCGGTAGTC
>f8917c4caa624d1cb7da27ce677ab8e4
CCTACGGGTGGCAGCAGTCGGGAATATTGCGCAATGGAGGAAACTCTGACGCAGTGACGCCGCGTGCAGGAAGAAGGTTTTCGGATTGTAAACTGCTTTAGACAGGGAAGAAGAAGGACAGTACCTGTAGAATAAGCTCCGGCTAACTACGTGCCAGCAGCCGCGGTAATACGTAGGGAGCGAGCGTTATCCGGATTTATTGGGTGTAAAGGGTGCGTAGACGGGAAGTCAAGTTGGTTGTGAAATCCCTCGGCTCAACTGAGGAACTGCAACCAAAACTGATTTTCTTGAGTGCTGGAGAGGAAAGTGGAATTCCTAGTGTAGCGGTGAAATGCGTAGATATTAGGAGGAACACCAGTGGCGAAGGCGACTTTCTGGACAGTAACTGACGTTGAGGCACGAAAGTGTGGGGAGCAAACAGGATTAGATACCCCAGTAGTC
>b63e7e0194f892a73fe8610bbb8159e2
CCTACGGGTGGCAGCAGTGGGGAATATTGGGCAATGGGCGCAAGCCTGACCCAGCAACGCCGCGTGAAGGAAGAAGGCTTTCGGGTTGTAAACTTCTTTTATGAGGGACGAAGGACGTGACGGTACCTCATGAATAAGCCACGGCTAACTACGTGCCAGCAGCCGCGGTAATACGTAGGTGGCGAGCGTTGTCCGGATTTACTGGGTGTAAAGGGCGCGTAGGCGGGCATGCAAGTCAGATGTGAAATCTCCGGGCTTAACCCGGAAACTGCATTTGAAACTGTGTGTCTTGAGTATCGGAGAGGCAAGCGGAATTCCGTGTGTAGCGGTGAAATGCGTAGATATACGGAGGAACACCAGTGGCGAAGGCGGCTTGCTGGACGACAACTGACGCTGAGGCGCGAAAGCGTGGGGAGCAAACAGGATTAGATACCCCGGTAGTC
>8afd8e8234110858aeb26a11ff191a86
CCTACGGGTGGCAGCAGTGGGGAATATTGCACAATGGGGGGAACCCTGATGCAGCGACGCCGCGTGGGTGAAGAAGTATTTCGGTATGTAAAGCCCTATCAGCAGGGAAGAAGATGACGGTACCTGAGTAAGAAGCCCCGGCTAACTACGTGCCAGCAGCCGCGGTAATACGTAGGGGGCGAGCGTTATCCGGATTTACTGGGTGTAAAGGGAGCGCAGACGGCTTAGCAAGTCTGGAGTGAAATGCCGGGGCTTAACCCCGGAGCTGCTCTGGAAACTGTGTAGCTTGAGTGCCGGAGAGGTAAGCGGAATTCCTAGTGTAGCGGTGAAATGCGTAGATATTAGGAGGAACACCAGTGGCGAAGGCGGCTTACTGGACGGCAACTGACGTTGAGGCTCGAAGGCGTGGGGAGCAAACAGGATTAGATACCCCAGTAGTC
>ed1093881ef84324ff31a080894bd3f1
CCTACGGGGGGCTGCAGTGAGGAATATTGGACAATGGATGGAAATCTGATCCAGCCATGCCGCGTGCAGGAAGGCGGTCCTATGGATTGTAAACTGCTTTTGTACGGGAGCAATAATTTCTACGGGATAGGGAGATGAGAGTACCGTACGAATCAGCATCGGCTAACTCCGTGCCAGCAGCCGCGGTAATACGGAGGATGCGAGCGTTATCCGGATTTATTGGGTTTAAAGGGTGCGTAGGCTGTAATTTAAGTCAGTGGTGAAATGTACGGGCTTAACCGGTGATATGCCATTGATACTGGATTGCTGGAATACGGATGCGGTATGCGGAATGTGTAGTGTAGCGGTGAAATGCATAGATATTACACAGAACACCGATTGCGAAGGCAGCATACCAAGGCGGGATTGACGCTGAAGCACGAAAGTGTGGGGATCGAACAGGATTAGATACCCCAGTAGTC
>b89984a9043b4fbe24f81111d433ae73
CCTACGGGTGGCAGCAGTGGGGAATATTGCGCAATGGGGGGAACCCTGACGCAGCAACGCCGCGTGCAGGAAGAAGGTCTTCGGATTGTAAACTGTTGTCGCAAGGGAAGAAGACAGTGACGGTACCTTGTGAGAAAGTCACGGCTAACTACGTGCCAGCAGCCGCGGTAATACGTAGGTGACAAGCGTTGTCCGGATTTACTGGGTGTAAAGGGCGCGTAGGCGGGTGAGCAAGTCAGTCGTGAAATACCGGAGCTTAACTCCGGAGCTGCGATTGAAACTGTTCATCTTGAGTATCGGAGAGGAAAGCGGAATTCCCAGTGTAGCGGTGAAATGCGTAGATATTGGGAGGAACACCAGTGGCGAAGGCGGCTTTCTGGACGACAACTGACGCTGAGGCGCGAAAGTGTGGGGAGCAAACAGGATTAGATACCCCGGTAGTC
>c1875c78def86ffbef9a2b6a4283a2f1
CCTACGGGTGGCTGCAGTGGGGAATATTGTGCAATGGGGGAAACCCTGACACAGCGATGCCGCACGGGTGAAGAAGGGATTCGTTTTGTAAAGCCCTGTCCCCGGGGAAGAGAGTGACGGTACCCGGGTAAGAGCCCCAGCTAACTACGTGCCAGCAGCTGCGGTAACACGTGGGGGGCGAGCGTTGTCCGGAATTATTGGGCGTAAAGGGCACGCAGGCGGCCCCTTAGGCTGTTGATGAAAGTGCTGGGCCCAACCCAGTGATGTTCAACAGGACCGAGGGGCTCGGGTGCCAGAGAGGCAGGCAGAATTCCTGGTGTAGCGGTGAAATGCGCAGAGATCAGGAGGAATACCAGAGGCGAAGGCGGCCTGCTGGCTGGCAACCGACGCTCAGGTGCGAAAGCGTGGGGAGCGAACAGGATTAGATACCCCGGTAGTC
>8f216f56e099c8922abdbe7f52cf2a4d
CCTACGGGTGGCAGCAGTCGAGAATCATTCACAATGGGGGGAACCCTGATGGTGCGACGCCGCGTGGGGGAGGAAGGTCTTCGGATTGTAAACCCCTGTCATGCAGGAGCAAGGCTGAAAGGTTGATAGTACTGCAAGAGGAAGAGACGGCAAACTCTGTGCCAGCAGCCGCGGTAATACAGAGGTCTCAAGCGTTGTTCGGAATCACTGGGCGTAAAGGGTACGTAGGCGGTCGGGCAAGTTGCGCGTGAAAGGCAGGGGCTCAACCTCTGGAATGCGCGTGAAACTACGCGACTGGAGTAATGGAGAGGGAACCGGAATTCTTGGTGTAGCAGTGAAATGCGTAGATATCAAGAAGAAGACTCGAGGCGAAGGCGGGTTCCTGGACATTAACTGACGCTGAGGTACGAAGGCCGGGGTAGCGAAAGGGATTAGATACCCCAGTAGTC
>6bf17ac1af4489da4d2da67229874529
CCTACGGGTGGCAGCAGTGGGGAATCTTGCGCAATGGAGGCAACTCTGACGCAGCGATGCCGCGTGAGCGAAGAAGGGCTTCGGCTCGTAAAGCTCTGTCGTCGGGGAAGAAGAAGACGTTACCCGACAAGAAATTCCCGGCTAACTACGTGCCAGCAGCCGCGGTAACACGTAGGGGAAGAGCGTTGTCCGGAATGACTGGGCGTAAAGGGCGCGTAGGCGGCCGGCGCGGCGCAGCCTAAAAGCGCGGGGCCCAACCCCGCGATGGGCTGCGGACCGGCCGGCTGGAGTGCTGGAGAGGCAGGCAGAATTCCTGGTGTAGCGGTGAAATGCGCAGAGATCAGGAGGAATACCGGAGGCGAAGGCGGCCTGCCGGACAGACACTGACGCTGAGGCGCGAAAGCGTGGGGAGCGAACAGGATTAGATACCCCAGTAGTC
>54ace2c81f3003e958483e9c4e73bffb
CCTACGGGTGGCAGCAGTGGGGAATATTGCGCAATGGAGGGAACTCTGACGCAGCGATGCCGCGTGGGCGATGAAGGGCTCAGGCCCGTAAAGCCCCGCCGCCGGGGAGGAAAAAAATGACGCAACCCGGCAAGAAAGCCCCGGCCAACCACGTGCCAGCAGCCGCGGCAATACGTGGGGGGCGAGCGTTGTCCGGAATCACTGGGCGTAAAGCGCGCGCAGGCGGCCGCTTAGGCGGGGCGTTAAAAGCCGGGGCCCAACCCCGGGCAAGCGCCCCGGACCGGGCGGCTGGAGTGGCGGAGAGGCGGGCGGAACCCCTGGCGTAGCGGTGAAATGCGCAGAGGCCAGGGGGAACACCGGAGGCGAAGGCGGCCCGCCGGACGCACACTGACGCTAAGGCGCGAGAGCGCGGGGAGCGAACAGGATTAGATACCCCAGTAGTC
>1ba28af947837935b822fd6f213a3fc0
CCTACGGGTGGCAGCAGTGGGGGATATTGCACAATGGGGGGAACCCTGATGCAGCGACGCCGCGTGAAGGAAGAAGTATTTCGGTATGTAAACTTCTATCAGCAGGGAAGAAAATGACGGTACCTGAATAAGAAGCCCCGGCTAACTACGTGCCAGCAGCCGCGGTAATACGTAGGGGGCAAGCGTTATCCGGATTTACTGGGTGTAAAGGGAGCGTAGGCGGTCGAACAAGTCAGATGTGAAAATTCACTGCTCAACGGTGAAACTGCATTTGAAACTGTTCAACTAGAGTATCGGAGAGGTAAGTGGAATTCCTAGTGTAGCGGTGAAATGCGTAGATATTAGGAGGAACACCAGTGGCGAAGGCGGCTTACTGGACGATAACTGACGCTGAGACTCGAAAGCGTGGGGAGCAAACAGGATTAGATACCCCAGTAGTC
>e0522d20ea1c27d2d24cb56b40019b9e
CCTACGGGTGGCTGCAGTAGGGAATCTTTCACAATGGGCGAAAGCCTGATGGAGCAACGCCGCGTGCAGGATGACGGCCTTCGGGTTGTAAACTGCTTTTATGTCCGAGAAATATGATGGTAAGACATGAATAAGGACCGGCTAACTACGTGCCAGCAGCCGCGGTCATACGTAGGGTCCAAGCATTATCCGGATTGACTGGGTGTAAAGAGTTGCGTAGGTGGCAGGGTAAGTAGATAGTGAAATCTGGTGGCTCAACCATTCAGGCTATTATCTAAACTGCTCCGCTCGAGACTGTTAGGGGTAACTGGAATTTCTAGTGTAGGAGTGAAATCCGTAGATATTAGAAAGAACACCAATAGCGTAGGCAGGTTACTGGGACAGTTCTGACACTAAGGCACGAAAGCGTGGGGAGCAAACGGGATTAGATACCCCGGTAGTC
>a30e6cc1d9792403d66489401be9935d
CCTACGGGTGGCAGCAGTGAGGAATATTGGTCAATGGGCGGGAGCCTGAACCAGCCAAGCCGCGTGAGGGAAGAAGGCCCTATGGGTCGTAAACCTCTTTTGTCAGGGAACAAAAGCCGATATGTATATTGGTGTGAGTGTACCTGAAGAAAAAGCATCGGCTAACTCCGTGCCAGCAGCCGCGGTAATACGGAGGATGCGAGCGTTATCCGGATTTATTGGGTTTAAAGGGTGCGTAGGCGGCGGTGCAAGTCAGCGGTAAAAGCCCGGGGCTCAACCCCGGCGAGCCGTTGAAACTGCAGTGCTAGAGAAGGCGAGAGGTACGCGGAATGCGCAGTGTAGCGGTGAAATGCTTAGATATTGCGCAGAACTCCGATTGCGAAGGCAGCGTACTGGCGCCTGACTGACGCTGAGGCACGAAAGCGTGGGGATCGAACAGGATTAGATACCCCAGTAGTC
>559eb413f6bb7dd20612e10e220d9b31
CCTACGGGTGGCTGCAGTAGGGAATCTTTCACAATGGGCGAAAGCCTGATGGAGCAACGCCGCGTGCAGGATGACGGCCTTCGGGTTGTAAACTGCTTTTATATCCGAGAAATATGATGGTAAGATATGAATAAGGACCGGCTAACTACGTGCCAGCAGCCGCGGTCATACGTAGGGTCCAAGCATTATCCGGATTGACTGGGTGTAAAGAGTTGCGTAGGTGGCAGGGTAAGTAGATAGTGAAATCTGGTGGCTCAACCATTCAGGCTATTATCTAAACTGCTCAGCTCGAGACTGTTAGGGGTAACTGGAATTTCTAGTGTAGGAGTGAAATCCGTAGATATTAGAAAGAACACCGATAGCGTAGGCAGGTTACTGGGACAGTTCTGACACTAAGGCACGAAAGCGTGGGGAGCAAACGGGATTAGATACCCCAGTAGTC
>67b83aeb7cdc2063c44e405905ed5edc
CCTACGGGTGGCAGCAGTGGGGAATATTGCACAATGGGGGGAACCCTGATGCAGCGACGCCGCGTGAGTGAAGAAGTATTTCGGTATGTAAAGCTCTATCAGCAGGGAAGAAAATGACGGTACCTGACTAAGAAGCCCCGGCTAACTACGTGCCAGCAGCCGCGGTAATACGTAGGGGGCAAGCGTTATCCGGATTTACTGGGTGTAAAGGGAGCGTAGACGGGTGTGCAAGTCTGATGTGAAAGGCGGGGGCTCAACCCCCGGACTGCATTGGAAACTGTGCGTCTTGAGTGCCGGAGAGGTAAGCGGAATTCCTAGTGTAGCGGTGAAATGCGTAGATATTAGGAGGAACACCAGTGGCGAAGGCGGCTTACTGGACGGCAACTGACGTTGAGGCTCGAAGGCGTGGGGAGCAAACAGGATTAGATACCCCTGTAGTC
>0e68f4ab763a25d4908c0e245b7e0a86
CCTACGGGTGGCAGCAGTGGGGAATATTGCACAATGGGGGGAACCCTGATGCAGCGACGCCGCGTGAGCGAAGAAGTATTTCGGTATGTAAAGCTCTATCAGCAGGAAAGATGATGACGGTACCTGACTAAGAAGCTCCGGCTAAATACGTGCCAGCAGCCGCGGTAATACGTATGGAGCAAGCGTTATCCGGATTTACTGGGTGTAAAGGGAGCGTAGGCGGCGCTGCAAGTCTGATGTGAAAACCCGGGGCTCAACCGCGGGAGTGCATTGGAAACTGTGGTGCTGGAGTGTCGGAGGGGTAAGTGGAATTCCTAGTGTAGCGGTGAAATGCGTAGATATTAGGAGGAACACCGGTGGCGAAGGCGGCTTACTGGACGACAACTGACGCTGAGGCTCGAAAGCGTGGGGAGCAAACAGGATTAGATACCCCAGTAGTC
>08378313abfadb33f648b5574b833767
CCTACGGGTGGCAGCAGTGGGGAATCTTGCGCAATGGGCGAAAGCCTGACGCAGCGACGCCGCGTGCGGGAGGAAGGCCTTCGGGTCGTAAACCGCTTTCAGCAGGGACGAGGGCGAAAGCTGACGGTACCTGCAGAAGAAGCCCCGGCTAACTACGTGCCAGCAGCCGCGGTAACACGTAGGGGGCGAGCGTTATCCGGATTCATTGGGCGTAAAGCGCGCGTAGGCGGCTTATTTGGTCGAGGGTCTAAGCCCGGGGCTCAACCCCGGATCGCTCTCGATACCGATAGGCTTGAGTCTGGTAGGGGAAGGCGGAACTCCCAGTGTAGCGGTGGAATGCGCAGATATTGGGAGGAACACCGGTGGCGAAGGCGGCCTTCTGGGCCATGACTGACGCTCAGGCGCGAAAGCTAGGGGAGCAAACAGGATTAGATACCCCGGTAGTC
>766b888a927b321f2cd555751fda12ec
CCTACGGGTGGCAGCAGTGGGGAATATTGCGCAATGGAGGCAACTCTGACGCAGCGATGCCGCGTGAGTGAAGACGGGATTCGTTCTGTAAAGCTCTGTTACCGGGGAAGAGATTGACGGTACCCGGTGAGTAAGCCCCAGCCAACTACGTGCCAGCAGCTGCGGTAATACGTAGGGGGCGAGCGTTATCCGGAATTATTGGGCGTAAAGGGCACGCAGGCGGTTATTCAGGTGCGGTGTAGAAGTTCAGGGCTCAACCCTGTGAGGTCACCGCAAACCGGGTAACTGGAGTATTGTCGAGGCAGGCAGAATTCCTGGTGTAGCGGTGAAATGCGCAGAGATCAGGAGGAATACCGGAGGCGAAGGCGGTCTGCCAGGCATATACTGACGCTGAGGTGCGAAAGCGTGGGGAGCGAACAGGATTAGATACCCCAGTAGTC
>dc6ffc4c5e5f1136b95a035147385716
CCTACGGGTGGCAGCAGTGGGGGATATTGCGCAATGGGGGCAACCCTGACGCAGCAACGCCGCGTGAAGGAAGAAGGTCTTCGGATTGTAAACTTCTTTAAGTGGGGAAGATAATGACGGTACCCACAGAATAAGCCACGGCTAACTACGTGCCAGCAGCCGCGGTAATACGTAGGTGGCAAGCGTTGTCCGGATTTACTGGGTGTAAAGGGCGTGTAGGCGGGCCGGCAAGTCAGATGTGAAATACCGAGGCTTAACCTCGGAACTGCATTTGAAACTGCCGATCTTGAGTGCCGGAGAGGAAAGCGGAATTCCTAGTGTAGCGGTGAAATGCGTAGATATTAGGAGGAACACCAGTGGCGAAGGCGGCTTTCTGGACGGTAACTGACGCTGAGGCGCGAAAGTGTGGGGAGCAAACAGGATTAGATACCCCAGTAGTC
>7d2f3977cfa932a66f0c5f0338682265
CCTACGGGTGGCTGCAGTGGGGGATATTGGACAATGGGGGAAACCCTTATCCAGCGACGCCGCGTGAGGGAAGAAGGTTTTCGGATTGTAAACCTCTGTCAGTGGGGACGATAATGACGGTACCCACGGAGGAAGCCACGGCTAACTACGTGCCAGCAGCCGCGGTAATACGTAGGTGGCAAGCGTTGTCCGGAATTACTGGGTGTAAAGGGAGCGTAGGCGGGGCATTAAGTCAGAAGTGAAAATTATGGGCTCAACTCATAACCTGCTTTTGAAACTGAAGCTCTTGAGTGAAGTAGAGGCAAGCGGAATTCCTAGTGTAGCGGTGAAATGCGTAGATATTAGGAGGAACACCAGTGGCGAAGGCGGCTTGCTGGGCTTTTACTGACGCTGAGGCTCGAAAGCGTGGGGAGCAAACAGGATTAGATACCCCGGTAGTC
>7d55b82e7b634669f9e020bb6badb8d2
CCTACGGGGGGCAGCAGTGAGGAATATTGGACAATGGATGGAAATCTGATCCAGCCATGCCGCGTGCAGGAAGGCGGTCCTATGGATTGTAAACTGCTTTTGTACGGGAGCAATAATTTCTACGGGATAGGGAGATGAGAGTACCGTACGAATCAGCATCGGCTAACTCCGTGCCAGCAGCCGCGGTAATACGGAGGATGCGAGCGTTATCCGGATTTATTGGGTTTAAAGGGTGCGTAGGCTGTAATTTAAGTCAGTGGTGAAATGTACGGGCTTAACCGGTGATATGCCATTGATACTGGATTGCTGGAATACGGATGCGGTATGCGGAATGTGTAGTGTAGCGGTGAAATGCATAGATATTACACAGAACACCGATTGCGAAGGCAGCATACCAAGGCGGGATTGACGCTGAAGCACGAAAGTGTGGGGATCGAACAGGATTAGATACCCCGGTAGTC
>9ea546482a120383db74e19185e1bb61
CCTACGGGTGGCAGCAGTGGGGGATATTGCGCAATGGGGGAAACCCTGACGCAGCAACGCCGCGTGAAGGAAGAAGGTTTTCGGATTGTAAACTTCTTTTGTTAAGGACGAAGAAAGTGACGGTACTTAACGAATAAGCTCCGGCTAACTATGTGCCAGCAGCCGCGGTAATACATAGGGAGCAAGCGTTGTCCGGATTTACTGGGTGTAAAGGGTGCGTAGGCGGCATTGCAAGTCAGATGTGAAATGTATGGGCTCAACCCATGAACTGCATTTGAAACTGTAGTGCTTGAGTGAAGTAGAGGCAGGCGGAATTCCCGGTGTAGCGGTGAAATGCGTAGAGATCGGGAGGAACACCAGTGGCGAAGGCGGCCTGCTGGGCTTTAACTGACGCTGAGGCACGAAAGCGTGGGTAGCAAACAGGATTAGATACCCCAGTAGTC
>3d8ea97c58035ff89a433b02a3158e9b
CCTACGGGTGGCTGCAGTGGGGAATATTGCACAATGGGGGGAACCCTGATGCAGCGACGCCGCGTGAGTGAAGAAGTATTTCGGTATGTAAAGCTCTATCAGCAGGAAAGATAATGACGGTACCTGACTAAGAAGCTCCGGCTAAATACGTGCCAGCAGCCGCGGTAATACGTATGGAGCAAGCGTTATCCGGATTTACTGGGTGTAAAGGGAGCGTAGGCGGCCAGGCAAGTCTGATGTGAAATCCCGGGGCCCAACCCCGGAGCTGCATTGGAAACTGCAGGGCTGGAGTGCCGGAGGGGTAAGCGGAATTCCTAGTGTAGCGGTGAAATGCGTAGATATTAGGAGGAACACCGGTGGCGAAGGCGGCTTACTGGACGGCAACTGACGCTGAGGCTCGAAAGCGTGGGGAGCAAACAGGATTAGATACCCCAGTAGTC
>db8e26acee0c26174d6567ccb7489666
CCTACGGGTGGCAGCAGTGAGGGATATTGGGCAATGGGGGGAACCCTGACCCAGCAACGCCGCGTGAGGGAAGACGGTTTTCGGATTGTAAACCTCTGTCCTCTGTGAAGATAATGACGGTAGCAGAGGAGGAAGCTCCGGCTAACTACGTGCCAGCAGCCGCGGTAATACGTAGGGAGCGAGCGTTGTCCGGATTTACTGGGTGTAAAGGGTGCGTAGGCGGATTGGCAAGTCAGAAGTGAAATCCATGGGCTTAACCCATGAACTGCTTTTGAAACTGTTGGTCTTGAGTGGAGTAGAGGTAGGCGGAATTCCCGGTGTAGCGGTGAAATGCGTAGAGATCGGGAGGAACACCAGTGGCGAAGGCGGCCTACTGGGCTTTAACTGACGCTGAGGCACGAAAGTGTGGGTAGCAAACAGGATTAGATACCCCGGTAGTC
>0d055c70c763c1948d14dad21d1f460d
CCTACGGGTGGCAGCAGTGGGGAATATTGCACAATGGGGGGAACCCTGATGCAGCGACGCCGCGTGAGTGAAGAAGTATTTCGGTATGTAAAGCTCTATCAGCAGGGAAGAAAATGACGGTACCTGACCAAGAAGCCCCGGCTAACTACGTGCCAGCAGCCGCGGTAATACGTAGGGGGCAAGCGTTATCCGGATTTACTGGGTGTAAAGGGAGCGTAGACGGACATGCAAGTCTGGTGTGAAAGGCGGGGGCTCAACCCCCGGACTGCATTGGAAACTGTGTATCTTGAGTGCCGGAGAGGTAAGCGGAATTCCTAGTGTAGCGGTGAAATGCGTAGATATTAGGAGGAACACCAGTGGCGAAGGCGGCTTACTGGACGGCAACTGACGTTGAGGCTCGAAGGCGTGGGGAGCAAACAGGATTAGATACCCCTGTAGTC
>cebac317177268654bfe626e6554e86f
CCTACGGGTGGCAGCAGTGGGGAATATTGCACAATGGGGGGAACCCTGATGCAGCGACGCCGCGTGAGTGAAGAAGTATTTCGGTATGTAAAGCTCTATCAGCAGGAAAGATAATGACGGTACCTGACTAAGAAGCTCCGGCTAAATACGTGCCAGCAGCCGCGGTAATACGTATGGAGCAAGCGTTATCCGGATTTACTGGGTGTAAAGGGAGCGTAGGCGGCCAGGCAAGTCTGATGTGAAATCCCGGGGCCCAACCCCGGAGCTGCATTGGAAACTGCAGGGCTGGAGTGCCGGAGGGGTAAGCGGAATTCCTAGTGTAGCGGTGAAATGCGTAGATATTAGGAGGAACACCGGTGGCGAAGGCGGCTTACTGGACGGCAACTGACGCTGAGGCTCGAAAGCGTGGGGAGCAAACAGGATTAGATACCCCTGTAGTC
>50b39462bd622f275d3cf0ffb1a5c656
CCTACGGGTGGCTGCAGTGGGGAATATTGCACAATGGGGGGAACCCTGATGCAGCGACGCCGCGTGAGCGAAGAAGTATTTCGGTATGTAAAGCTCTATCAGCAGGGAAGAAAATGACGGTACCTGACTAAGAAGCCCCGGCTAAATACGTGCCAGCAGCCGCGGTAATACGTATGGGGCAAGCGTTATCCGGATTTACTGGGTGTAAAGGGAGCGTAGACGGACGTGCAAGTCTGATGTGAAAGGCGGGGGCCCAACCCCCGGACTGCATTGGAAACTGCAGGTCTTGAGTGCCGGAGAGGTAAGCGGAATTCCTAGTGTAGCGGTGAAATGCGTAGATATTAGGAGGAACACCAGTGGCGAAGGCGGCTTACTGGACGGTAACTGACGTTGAGGCTCGAAAGCGTGGGGAGCAAACAGGATTAGATACCCCTGTAGTC
>49788d3d0eeba578e6c473852eee9b01
CCTACGGGTGGCTGCAGTGGGGGATATTGGACAATGGGGGAAACCCTTATCCAGCGACGCCGCGTGAGGGAAGAAGGTTTTCGGATTGTAAACCTCTGTCAGTGGGGACGATAATGACGGTACCCACGGAGGAAGCCACGGCTAACTACGTGCCAGCAGCCGCGGTAATACGTAGGTGGCAAGCGTTGTCCGGAATTACTGGGTGTAAAGGGAGCGTAGGCGGGGCATTAAGTCAGAAGTGAAAATTATGGGCTCAACTCATAACCTGCTTTTGAAACTGAAGCTCTTGAGTGAAGTAGAGGCAAGCGGAATTCCTAGTGTAGCGGTGAAATGCGTAGATATTAGGAGGAACACCAGTGGCGAAGGCGGCTTGCTGGGCTTTTACTGACGCTGAGGCTCGAAAGCGTGGGGAGCAAACAGGATTAGATACCCCAGTAGTC
>aa097ffd1be93f10c3117f04c85781c2
CCTACGGGTGGCAGCAGTGAGGAATATTGGTCAATGGGCGGGAGCCTGAACCAGCCAAGCCGCGTGAGGGAAGAAGGCCCTATGGGTCGTAAACCTCTTTTGTCAGGGAACAAAAGCCGATATGTATATTGGTGTGAGTGTACCTGAAGAAAAAGCATCGGCTAACTCCGTGCCAGCAGCCGCGGTAATACGGAGGATGCGAGCGTTATCCGGATTTATTGGGTTTAAAGGGTGCGTAGGCGGCGGTGCAAGTCAGCGGTAAAAGCCCGGGGCTCAACCCCGGCGAGCCGTTGAAACTGCAGTGCTAGAGAAGGCGAGAGGTACGCGGAATGCGCAGTGTAGCGGTGAAATGCTTAGATATTGCGCAGAACTCCGATTGCGAAGGCAGCGTACTGGCGCCTGACTGACGCTGAGGCACGAAAGCGTGGGGATCGAACAGGATTAGATACCCCGGTAGTC
>066ae90c29ec73635a0a263a4ecba06b
CCTACGGGTGGCAGCAGTGGGGAATATTGCGCAATGGAGGCAACTCTGACGCAGCAATGCCGCGTGAGTGAAGAAGGGATTCGTTCCGTAAAGCTCTGTTATCGGGGAAGAGGGAGACGGTACCCGATGAGCAAGCCCCAGCCAACCACGTGCCAGCAGCTGCGGTAATACGTGGGGGGCGAGCGTTATCCGGATTTATTGGGCGTAAAGGGCACGCAGGCGGCTGTTTAGGCGCAGTGTGAAAGACCGGGGCTCAACCCCGGAGAGCCACTGTGAACCGGGCAGCTCGAGTGCTGGAGAGGCAGACAGAATTCCTGGTGTAGCGGTGAAATGCGCAGAGATCAGGAGGAATACCGGAGGCGAAGGCGGTCTGCCGGCCAGATACTGACGCTCAGGTGCGAAAGCGTGGGGAGCGAACAGGATTAGATACCCCGGTAGTC
>78e70467cf355b6bc085a2e99fb16f5a
CCTACGGGTGGCAGCAGTGGGGAATATTGGGCAATGGGCGAAAGCCTGACCCAGCAACGCCGCGTGAGGGAAGAAGGTTTTCGGATTGTAAACCTCTGTCCTCAAGGACGAAGGAAGTGACGGTACTTGAGGAGGAAGCCCCGGCTAACTACGTGCCAGCAGCCGCGGTAATACGTAGGGGGCGAGCGTTGTCCGGAATGACTGGGCGTAAAGGGCGTGTAGGCGGCCGATTAAGTCTGGAGTGAAAGTCCTGCTTTCAAGGTGGGAATTGCTTTGGAGACTGGTTGGCTTGAGTGCGGAAGAGGTAAGTGGAATTCCCAGTGTAGCGGTGAAATGCGTAGAGATTGGGAGGAACACCAGTGGCGAAGGCGACTTACTGGGCCGTAACTGACGCTGAGGCGCGAAAGCGTGGGGAGCGAACAGGATTAGATACCCCAGTAGTC
>e39aee5623a9082f65325086e43c2888
CCTACGGGTGGCAGCAGTGGGGAATATTGCACAATGGGGGGAACCCTGATGCAGCGACGCCGCGTGAGTGAAGAAGTATTTCGGTATGTAAAGCTCTATCAGCAGGGAAGAAAATGACGGTACCTGACTAAGAAGCCCCGGCTAACTACGTGCCAGCAGCCGCGGTAATACGTAGGGGGCAAGCGTTATCCGGATTTACTGGGTGTAAAGGGAGCGTAGACGGGTGTGCAAGTCTGATGTGAAAGGCGGGGGCTCAACCCCTGGACTGCATTGGAAACTGTGCGTCTTGAGTGCCGGAGAGGTAAGCGGAATTCCTAGTGTAGCGGTGAAATGCGTAGATATTAGGAGGAACACCAGTGGCGAAGGCGGCTTACTGGACGGCAACTGACGTTGAGGCTCGAAGGCGTGGGGAGCAAACAGGATTAGATACCCCAGTAGTC
>062850d9ca83bbb4495d70fc5a27a11a
CCTACGGGTGGCAGCAGTGGGGAATCTTGCGCAATGGGGGCAACCCTGACGCAGCAACGCCGCGTGCGGGACTGAAGGCCTTCGGGTTGTAAACCGCTTTCAGTGGGGAAGAAATTGACGGTACCCACAGAAGAAGCCCCGGCTAACTACGTGCCAGCAGCCGCGGTAACACGTAGGGGGCGAGCGTTATCCGGATTCATTGGGCGTAAAGGGCGCGTAGGCGGCCGCTTAAGCGGAACCTTTAAGACCGAGGCTCAACCTTGGTTCGGGTTCTGAACTGAACGGCTCGAGTGCGGTAGAGGCAAGTGGAATTCCCGGTGTAGCGGTGGAATGCGCAGATATCGGGAAGAACACCGACGGCGAAGGCAGCTTGCTGGGCCGGCACTGACGCTGAGGCGCGAAAGCTGGGGGAGCGAACAGGATTAGATACCCCAGTAGTC
>ceb511446f7ca0e08a25600419bffeaa
CCTACGGGTGGCAGCAGTGGGGAATATTGCGCAATGGAGGCAACTCTGACGCAGCGATGCCGCGTGAGTGAAGAAGGGATTCGTTCTGTAAAGCTCTGTTACCGGGGAAGACGATGACGGTACCCGGTAAGCAAGCCCCAGCCAACTACGTGCCAGCAGCTGCGGTAATACGTAGGGGGCGAGCGTTATCCGGAATTATTGGGCGTAAAGGGCACGCAGGTGGTTGTTTAGGTGCGGTGTAAAAGTCCAGGGCTCAACCCTGGGAGGTCACCGCAAACCGGGCAGCTGGAGTATTGTCGAGGCAGGCAGAATTCCTGGTGTAGCGGTGAAATGCGCAGAGATCAGGAGGAATACCGGAGGCGAAGGCGGTCTGCCAGGCTTATACTGACACTGAGGTGCGAAAGCGTGGGGAGCGAACAGGATTAGATACCCCTGTAGTC
>ace2ab0a75a8047173251b5eea156e05
CCTACGGGTGGCAGCAGTGGGGAATCTTGCGCAATGGGGGAAACCCTGACGCAGCAACGCCGCGTGCGGGATGAAGGCCTTCGGGTCGTAAACCGCTTTCAGCAGGAACGATCATGACGGTACCTGCAGAAGAAGCCCCGGCTAACTACGTGCCAGCAGCCGCGGTAATACGTAGGGGGCGAGCGTTATCCGGATTCATTGGGCGTAAAGCGCGCGCAGGCGGATGCCCAAGCGGGACCTCTAATCTTCGGGCTCAACCCGAAGCCGGGTCCCGAACTAGGCGTCTCGAGTGCGGTAGGGGAGGTCGGAATTCCCGGTGTAGCGGTGAAATGCGCAGATATCGGGAAGAACACCGATGGCGAAGGCAGACCTCTGGGCCGTCACTGACGCTGAGGCGCGAAAGCTGGGGGAGCGAACAGGATTAGATACCCCGGTAGTC
>7a7dcecdbceca79219b96d5963a0799f
CCTACGGGTGGCAGCAGTGGGGAATATTGCGCAATGGAGGGAACTCTGACGCAGCGATGCCGCGTGAGTGAAGAAGGGATTCGTTCTGTAAAGCTCTGTTACCGGGGAAGAGAGTGACGGTACCCGGTAAGCAAGCCCCAGCCAACTACGTGCCAGCAGCTGCGGTAATACGTAGGGGGCGAGCGTTATCCGGAATTATTGGGCGTAAAGGGCACGCAGGTGGTTATTTAGGTGCGGTGTAAAAGTCCAGGGCTCAACCCTGGGAGGCCACCGCAAACCGGATAGCTGGAGTATTGTCGAGGCAGGCAGAATTCCTGGTGTAGCGGTGAAATGCGCAGAGATCAGGAGGAATACCGGAGGCGAAGGCGGTCTGCCAGGCTTATACTGACACTGAGGTGCGAAAGCGTGGGGAGCGAACAGGATTAGATACCCCAGTAGTC
>a6805de8da739b4687c75b351b4a2e0d
CCTACGGGTGGCAGCAGTCGGGAATATTGCGCAATGGAGGAAACTCTGACGCAGTGACGCCGCGTGCAGGAAGAAGGTTTTCGGATTGTAAACTGCTTTAGACAGGGAAGAAGAAGGACAGTACCTGTAGAATAAGCTCCGGCTAACTACGTGCCAGCAGCCGCGGTAATACGTAGGGAGCGAGCGTTATCCGGATTTATTGGGTGTAAAGGGTGCGTAGACGGGAAGTCAAGTTGGTTGTGAAATCCCTCGGCTCAACTGAGGAACTGCAACCAAAACTGATTTTCTTGAGTGCTGGAGAGGAAAGTGGAATTCCTAGTGTAGCGGTGAAATGCGTAGATATTAGGAGGAACACCAGTGGCGAAGGCGACTTTCTGGACAGTAACTGACGTTGAGGCACGAAAGTGTGGGGAGCAAACAGGATTAGATACCCCGGTAGTC
>c45aa4df906c8c8b16d2e5cd74f7d0fe
CCTACGGGTGGCAGCAGTGGGGAATATTGGGCAATGGGCGAAAGCCTGACCCAGCAACGCCGCGTGAGGGAAGAAGGTTTTCGGATTGTAAACCTCTGTCCTCAAGGACGAAGGAAGTGACGGTACTTGAGGAGGAAGCCCCGGCTAACTACGTGCCAGCAGCCGCGGTAATACGTAGGGGGCGAGCGTTGTCCGGAATGACTGGGCGTAAAGGGCGTGTAGGCGGCCGATTAAGTCTGGAGTGAAAGTCCTGCTTTCAAGGTGGGAATTGCTTTGGAGACTGGTTGGCTTGAGTGCGGAAGAGGTAAGTGGAATTCCCAGTGTAGCGGTGAAATGCGTAGAGATTGGGAGGAACACCAGTGGCGAAGGCGACTTACTGGGCCGTAACTGACGCTGAGGCGCGAAAGCGTGGGGAGCGAACAGGATTAGATACCCCGGTAGTC
>1ae5c7644e476410f3ef76a8dc287505
CCTACGGGTGGCAGCAGTGGGGAATATTGCGCAATGGAGGCAACTCTGACGCAGCAATGCCGCGTGGGTGAAGAAGGGATTCGTCCTGTAAAGCCCTGTTGCCGGGAAAGAGGTAAGACGGTACCCGGCGAGCAAGCCCCAGCCAACTACGTGCCAGCAGCTGCGGTAATACGTAGGGGGCGAGCGTTATCCGGATTGATTGGGCGTAAAGGGCGCGCAGGCGGTTGTTTAGGCGCGGTGTGAAAGTCCGGGGCTCAACCCCGGCCGGTCATCGCGGACCGGGCAACTAGAGTGCCGGCGGGGCAGACAGAATTCCTGGTGTAGCGGTGAAATGCGCAGAGATCAGGAGGAATACCAGAGGCGAAGGCGGTCTGCTAGCCGGATACTGACGCTCAGGCGCGAAAGCGTGGGGAGCGAACAGGATTAGATACCCCAGTAGTC
>ec83898ca367d59415e3f44d7172d6dc
CCTACGGGTGGCAGCAGTGGGGAATCTTGCGCAATGGGGGAAACCCTGACGCAGCAACGCCGCGTGCGGGATGAAGGCCTTCGGGTCGTAAACCGCTTTCAGCAGGAACGATCATGACGGTACCTGCAGAAGAAGCCCCGGCTAACTACGTGCCAGCAGCCGCGGTAATACGTAGGGGGCGAGCGTTATCCGGATTCATTGGGCGTAAAGCGCGCGCAGGCGGATGCCCAAGCGGGACCTCTAATCTTCGGGCTCAACCCGAAGCCGGGTCCCGAACTAGGCGTCTCGAGTGCGGTAGGGGAGGTCGGAATTCCCGGTGTAGCGGTGAAATGCGCAGATATCGGGAAGAACACCGATGGCGAAGGCAGACCTCTGGGCCGTCACTGACGCTGAGGCGCGAAAGCTGGGGGAGCGAACAGGATTAGATACCCCAGTAGTC
>66a50281a8df8d3fab74e87d03987426
CCTACGGGTGGCTGCAGTGGGGAATATTGCGCAATGGGGGAGACCCTGACGCAGCAATGCCGCGTGAGCGAAGAAGGGACTCGTTCCGTAAAGCTCTGTCGCCGGGGAAGACAATGACGGTACCCGGCCAGGAGCCCCAGCCAACCACGTGCCAGCAGCTGCGGTAAGACGTGGGGGGCAAGCGTTGTCCGGAATCATTGGGCGTAAAGGGCGCGCAGGCGGCCGTTTAGGCCGCCGGTGAAACCGCCGGGCCCAACCCGGCGGCTGCCGGCGGAACCGGGCGGCTCGAGTGCCAGAGAGGCAGGCGGAATTCCTGGTGTAGCGGTGAAATGCGCAGAGATCAGGAGGAACACCGGAGGCGAAGGCGGCCTGCTGGCTGGCGACTGACGCTCAGGCGCGAAAGCGTGGGGAGCGAACAGGATTAGATACCCCTGTAGTC
>8f31e98c9978b54fcc5f020b0899782a
CCTACGGGTGGCTGCAGTGAGGAATATTGGTCAATGGGCGCGAGCCTGAACCAGCCAAGTCGCGTGAGGGATGACGGCCCTACGGGTTGTAAACCTCTTTTGTCGGGGAGCAAATTCCGCCACGTGTGGCGGAGTCGAGAGTACCCGAAGAAAAAGCATCGGCTAACTCCGTGCCAGCAGCCGCGGTAATACGGAGGATGCGAGCGTTATCCGGATTTATTGGGTTTAAAGGGTGCGTAGGCGGACTGTCAAGTCAGCGGTAAAATACGGGGGCTCAACCTCCGCCCGCCGTTGAAACTGACGGTCTTGAGTGGGCGAGAAGTATGCGGAATGCGTGGTGTAGCGGTGAAATGCATAGATATCACGCAGAACTCCGATTGCGAAGGCAGCATACCGGCGCCCAACTGACGCTGAAGCACGAAAGCGTGGGTATCGAACAGGATTAGATACCCCAGTAGTC
>be40100bcf466bd3e88ba9a1c7a08df5
CCTACGGGTGGCAGCAGTGGGGAATATTGCGCAATGGAGGCAACTCTGACGCAGCAATGCCGCGTGAGTGAAGAAGGGATTCGTCCTGTAAAGCTCTGTTACCGGGGAAGAGAGAGACGGTACCCGGTGAGCAAGCCCCAGCCAACTACGTGCCAGCAGCTGCGGTAACACGTAGGGGGCGAGCGTTATCCGGATTTATTGGGCGTAAAGGGCACGCAGGCGGCTATTCAGGTGTGGTGTCAAAGTCCGGGGCTCAACCCCGTGGTTGCACTGCAAACCGGGTAGCTGGAGTGAAGTAGAGGCAGACAGAATTTCTGGTGTAGCGGTGAAATGCGCAGAGATCAGGAGGAATACCGGAGGCGAAGGCGGTCTGCTGGGCTTTTACTGACGCTGAGGTGCGAAAGCGTGGGGAGCGAACAGGATTAGATACCCCGGTAGTC
>8f7191de6a3e6f99d5b1053abbc5882a
CCTACGGGTGGCAGCAGTGGGGAATATTGCGCAATGGGGGAGACCCTGACGCAGCAATGCCGCGTGAGCGAAGAAGGGACTCGTTCCGTAAAGCTCTGTCGCCGGGGAAGAGTATGACGGTACCCGGCCAGGAGCCCCAGCCAACCACGTGCCAGCAGCTGCGGTAAGACGTGGGGGGCAAGCGTTGTCCGGAATCATTGGGCGTAAAGGGCGCGCAGGCGGCCGTTTAGGCCGCCGGTGAAACCGCCGGGCCCAACCCGGCGGCTGCCGGCGGAACCGGGCGGCTCGAGTGCCAGAGAGGCAGGCGGAATTCCTGGTGTAGCGGTGAAATGCGCAGAGATCAGGAGGAACACCGGAGGCGAAGGCGGCCTGCTGGCTGGCGACTGACGCTCAGGCGCGAAAGCGTGGGGAGCGAACAGGATTAGATACCCCAGTAGTC
>aef1a57ee184fc210a203c1e28d0788d
CCTACGGGTGGCTGCAGTGGGGAATATTGGGCAATGGGCGCAAGCCTGACCCAGCAACGCCGCGTGAAGGAAGAAGGCTTTCGGGTTGTAAACTTCTTTTATGAGGGACGAAGGACGTGACGGTACCTCATGAATAAGCCACGGCTAACTACGTGCCAGCAGCCGCGGTAATACGTAGGTGGCGAGCGTTGTCCGGATTTACTGGGTGTAAAGGGCGCGTAGGCGGGTAGGCAAGTCAGATGTGAAATCTCTGGGCTTAACCCAGAAACTGCATTTGAAACTGTCTATCTTGAGTATCGGAGAGGCAAGCGGAATTCCGTGTGTAGCGGTGAAATGCGTAGATATACGGAGGAACACCAGTGGCGAAGGCGGCTTGCTGGACGACAACTGACGCTGAGGCGCGAAAGCGTGGGGAGCAAACAGGATTAGATACCCCAGTAGTC
>f61c55ab930981c6ea4a7835d181dab9
CCTACGGGTGGCAGCAGTGGGGAATATTGCGCAATGGAGGCAACTCTGACGCAGCAATGCCGCGTGAGTGAAGAAGGACTTCGGTTTGTAAAGCTCTGTTATTGGGGAAGAGTAAGACGGTACCCAAAGATTAAGCCCCGGCTAACTACGTGCCAGCAGCCGCGGTAACACGTAGGGGGCGAGCGTTGTCCGGAATAACTGGGCGTAAAGGGCACGCAGGCGGATAGACAGGCCAGAGGTAAAAGCAGAGGGCTTAACCCTTATGAGGCAGCTGGAACCGTTTATCTAGAGTGCTGGAGAGGCAGGCAGAATTCCTGGTGTAGCGGTGAAATGCGCAGATATCAGGAGGAATACCGGAGGCGAAGGCGGCTTGCCGGACAGACACTGACGCTGAGGTGCGAAAGCGTGGGGAGCAAACAGGATTAGATACCCCGGTAGTC
>edbb04ccb1d4acb297fa132a356aec0e
CCTACGGGGGGCTGCAGTGGGGAATATTGCACAATGGGGGGAACCCTGATGCAGCGACGCCGCGTGAGCGAAGAAGTATTTCGGTATGTAAAGCTCTATCAGCAGGGAAGAAAATGACGGTACCTGAGTAAGAAGCCCCGGCTAAATACGTGCCAGCAGCCGCGGTAATACGTATGGGGCAAGCGTTATCCGGATTTACTGGGTGTAAAGGGAGCGTAGACGGAGAGGCAAGTCTGATGTGAAAGGCGGGGGCCCAACCCCCGGACTGCATTGGAAACTGTCCCTCTTGAGTGCCGGAGAGGTAAGCGGAATTCCTAGTGTAGCGGTGAAATGCGTAGATATTAGGAGGAACACCAGTGGCGAAGGCGGCTTACTGGACGGTAACTGACGTTGAGGCTCGAAAGCGTGGGGAGCAAACAGGATTAGATACCCCAGTAGTC
>af54dac2799f5f5b1bd393037e3d7354
CCTACGGGTGGCTGCAGTGGGGAATATTGCGCAATGGAGGCAACTCTGACGCAGCGATGCCGCGTGAGTGAAGAAGGGATTCGTTCTGTAAAGCTCTGTTACCGGGGAAGACGATGACGGTACCCGGTAAGCAAGCCCCAGCCAACTACGTGCCAGCAGCTGCGGTAATACGTAGGGGGCGAGCGTTATCCGGAATTATTGGGCGTAAAGGGCACGCAGGTGGTTGTTTAGGTGCGGTGTAAAAGTCCAGGGCTCAACCCTGGGAGGTCACCGCAAACCGGGCAGCTGGAGTATTGTCGAGGCAGGCAGAATTCCTGGTGTAGCGGTGAAATGCGCAGAGATCAGGAGGAATACCGGAGGCGAAGGCGGTCTGCCAGGCTTATACTGACACTGAGGTGCGAAAGCGTGGGGAGCGAACAGGATTAGATACCCCAGTAGTC
>d9bd92b25f13627fa6f5480b0be02e36
CCTACGGGTGGCAGCAGTGGGGGATATTGGACAATGGGGGGAACCCTGATCCAGCGACGCCGCGTGAGTGAAGAAGTATTTCGGTATGTAAAGCTCTATCAGCAGGGAAGAAAGAAATGACGGTACCTGAGTAAGAAGCCCCGGCTAACTACGTGCCAGCAGCCGCGGTAATACGTAGGGGGCAAGCGTTATCCGGAATTACTGGGTGTAAAGGGAGCGTAGACGGTAAAGCAAGTCTGGAGTGAAAGGCTGGGGCCCAACCCCGGGACTGCTCTGGAAACTGTTAAACTGGAGTGCAGGAGAGGCAGGCGGAATTCCTAGTGTAGCGGTGAAATGCGTAGATATTAGGAGGAACACCAGTGGCGAAGGCGGCCTGCTGGACTGTAACTGACGTTGAGGCTCGAAAGCGTGGGGAGCAAACAGGATTAGATACCCCAGTAGTC
>5eb79dd16628d0aa36fe80334b534fdc
CCTACGGGTGGCTGCAGTGGGGAATATTGCACAATGGGGGGAACCCTGATGCAGCGACGCCGCGTGAGCGAAGAAGTATTTCGGTATGTAAAGCTCTATCAGCAGGGAAGAAAATGACGGTACCTGAGTAAGAAGCCCCGGCTAAATACGTGCCAGCAGCCGCGGTAATACGTATGGGGCAAGCGTTATCCGGATTTACTGGGTGTAAAGGGAGCGTAGACGGAGAGGCAAGTCTGATGTGAAAGGCGGGGGCCCAACCCCCGGACTGCATTGGAAACTGTCCCTCTTGAGTGCCGGAGAGGTAAGCGGAATTCCTAGTGTAGCGGTGAAATGCGTAGATATTAGGAGGAACACCAGTGGCGAAGGCGGCTTACTGGACGGTAACTGACGTTGAGGCTCGAAAGCGTGGGGAGCAAACAGGATTAGATACCCCGGTAGTC
>e3e501a846cb22ccc729e87653967239
CCTACGGGTGGCAGCAGTCGAGAATCATTCACAATGGGGGGAACCCTGATGGTGCGACGCCGCGTGGGGGAGGAAGGTCTTCGGATTGTAAACCCCTGTCATGCAGGAGCAAGGCCGAAAGGTTGATAGTACTGCAAGAGGAAGAGACGGCAAACTCTGTGCCAGCAGCCGCGGTAATACAGAGGTCTCAAGCGTTGTTCGGAATCACTGGGCGTAAAGGGTACGTAGGCGGTGCAGCAAGTTGCGCGTGAAAGGCAGGGGCTCAACCTCTGGAATGCGCGTGAAACTACTGAGCTAGAGTAATGGAGAGGGAACCGGAATTCTTGGTGTAGCAGTGAAATGCGTAGATATCAAGAAGAAGACTCGAGGCGAAGGCGGGTTCCTGGACATTAACTGACGCTGAGGTACGAAGGCCGGGGTAGCGAAAGGGATTAGATACCCCAGTAGTC
>e0308c2a6e374e46669edabd1984368a
CCTACGGGTGGCTGCAGTGGGGGATATTGCGCAATGGGGGGAACCCTGACGCAGCAACGCCGCGTGAAGGAAGAAGGTTTTCGGATTGTAAACTTCTTTTATTAAGGACGAAAGAATGACGGTACTTAATGAATAAGCTCCGGCTAACTACGTGCCAGCAGCCGCGGTAATACGTAGGGAGCAAGCGTTGTCCGGAATTACTGGGTGTAAAGGGTGCGTAGGCGGCTAAACAAGTCAGATGTGAAAACTATGGGCTTAACCGATAGCGTGCATTTGAAACTGTATAGCTTGAGTGAAGTAGAGGCAGGCGGAATTCCCCGTGTAGCGGTGAAATGCGTAGAGATGGGGAGGAACACCAGTGGCGAAGGCGGCCTGCTGGGCTTTAACTGACGCTGAGGCACGAAAGCGTGGGTAGCAAACAGGATTAGATACCCCGGTAGTC
>aa50cc2ed7fe7118088bb3a45755fa31
CCTACGGGGGGCAGCAGTGAGGAATATTGGACAATGGATGGAAATCTGATCCAGCCATGCCGCGTGCAGGAAGGCGGTCCTATGGATTGTAAACTGCTTTTGTACGGGAGCAATAATTTCTACGGGATAGGGAGATGAGAGTACCGTACGAATCAGCATCGGCTAACTCCGTGCCAGCAGCCGCGGTAATACGGAGGATGCGAGCGTTATCCGGATTTATTGGGTTTAAAGGGTGCGTAGGCTGTAATTTAAGTCAGTGGTGAAATGTACGGGCTTAACCGGTGATATGCCATTGATACTGGATTGCTGGAATACGGATGCGGTATGCGGAATGTGTAGTGTAGCGGTGAAATGCATAGATATTACACAGAACACCGATTGCGAAGGCAGCATACCAAGGCGGGATTGACGCTGAAGCACGAAAGTGTGGGGATCGAACAGGATTAGATACCCCAGTAGTC
>6eb34317bfa7a78ddddfed30afec649c
CCTACGGGTGGCAGCAGTGGGGAATATTGCGCAATGGAGGCAACTCTGACGCAGCAATGCCGCGTGAGTGAAGAAGGGATTCGTTCCGTAAAGCTCTGTTGCCGGGGAAGAGAGAGACGGTACCCGGCGAGCAAGCCCCAGCCAACCACGTGCCAGCAGCTGCGGTAATACGTGGGGGGCGAGCGTTATCCGGATTGATTGGGCGTAAAGGGCGCGCAGGCGGCTGTTTAGGCGCGATGTGAAAGACCGGGGCTCAACCCCGGGGCGTCATCGCGAACCGGGCAGCTGGAGTTCCGGCGGGGCAGACAGAATTCCTGGTGTAGCGGTGAAATGCGCAGAGATCAGGAGGAATACCGGAGGCGAAGGCGGTCTGCTGGCCGGGGACTGACGCTCAGGCGCGAAAGCGTGGGGAGCGAACAGGATTAGATACCCCTGTAGTC
>b417a744e3c7ed2b106461c7bb031140
CCTACGGGTGGCAGCAGTGGGGAATATTGCGCAATGGGGGGAACCCTGACGCAGCAACGCCGCGTGCAGGAAGAAGGTCTTCGGATTGTAAACTGTTGTCGCAAGGGAAGAAGACAGTGACGGTACCTTGTGAGAAAGTCACGGCTAACTACGTGCCAGCAGCCGCGGTAATACGTAGGTGACAAGCGTTGTCCGGATTTACTGGGTGTAAAGGGCGCGTAGGCGGGTGAGCAAGTCAGTCGTGAAATACCGGAGCTTAACTCCGGAGCTGCGATTGAAACTGTTCATCTTGAGTATCGGAGAGGAAAGCGGAATTCCCAGTGTAGCGGTGAAATGCGTAGATATTGGGAGGAACACCAGTGGCGAAGGCGGCTTTCTGGACGACAACTGACGCTGAGGCGCGAAAGTGTGGGGAGCAAACAGGATTAGATACCCCAGTAGTC
>989e019eb11c57da88933ee3fa10742c
CCTACGGGTGGCTGCAGTGGGGAATATTGGGCAATGGGCGCAAGCCTGACCCAGCAACGCCGCGTGAGGGAAGAAGGCTTTCGGGTTGTAAACCTCTTTTACCAGGGACGAAGGACGTGACGGTACCTGGAGAAAAAGCAACGGCTAACTACGTGCCAGCAGCCGCGGTAATACGTAGGTTGCAAGCGTTGTCCGGATTTACTGGGTGTAAAGGGCGTGTAGGCGGAACTGCAAGTCAGATGTGAAATACCGGGGCTCAACCCCGGGGCTGCATTTGAAACTGTAGTCCTTGAGTATCGGAGAGGCAAGCGGAATTCCTAGTGTAGCGGTGAAATGCGTAGATATTAGGAGGAACACCAGTGGCGAAGGCGGCTTGCTGGACGACAACTGACGCTGAGGCGCGAAAGCGTGGGGAGCAAACAGGATTAGATACCCCGGTAGTC
>6c8638f6cd7ff5eb8a122ac0bf6f217e
CCTACGGGTGGCAGCAGTAGGGAATCTTTCACAATGGGCGAAAGCCTGATGGAGCAACGCCGCGTGCAGGATGACGGCCTTCGGGTTGTAAACTGCTTTTATGTCCGAGAAATATGATGGTAAGACATGAATAAGGACCGGCTAACTACGTGCCAGCAGCCGCGGTCATACGTAGGGTCCAAGCATTATCCGGATTGACTGGGTGTAAAGAGTTGCGTAGGTGGCAGGGTAAGTAGATAGTGAAATCTGGTGGCTCAACCATTCAGGCTATTATCTAAACTGCTCCGCTCGAGACTGTTAGGGGTAACTGGAATTTCTAGTGTAGGAGTGAAATCCGTAGATATTAGAAAGAACACCAATAGCGTAGGCAGGTTACTGGGACAGTTCTGACACTAAGGCACGAAAGCGTGGGGAGCAAACGGGATTAGATACCCCTGTAGTC
>6376b07a7699b4d1f934cf03b02243d5
CCTACGGGTGGCAGCAGTGGGGAATATTGCACAATGGGGGGAACCCTGATGCAGCAACGCCGCGTGAGTGAAGAAGTATTTCGGTATGTAAAGCTCTATCAGCAGGGAAGATAATGACGGTACCTGACTAAGAAGCCCCGGCTAACTACGTGCCAGCAGCCGCGGTAATACGTAGGGGGCAAGCGTTATCCGGATTTACTGGGTGTAAAGGGAGCGCAGGCGGCAGGGCAAGTCAGATGTGAAAGCCCGCGGCTTAACCGCGGGACTGCATTTGAAACTGTCCGGCTGGAGTGCAGGAGAGGCAGGCGGAATTCCTAGTGTAGCGGTGAAATGCGTAGATATTAGGAGGAACACCAGTGGCGAAGGCGGCCTGCTGGACTGTAACTGACGCTGAGGCTCGAAAGCGTGGGGAGCAAACAGGATTAGATACCCCTGTAGTC
>95c17797b85e3c322b06bb265c4561c3
CCTACGGGTGGCAGCAGTGGGGAATCTTGCGCAATGGAGGCAACTCTGACGCAGCGATGCCGCGTGAGCGACGAAGGGCTTCGGTCCGTAAAGTTTTGTCGCCGGGGAAGAGATTGACGTTACCCGGTGAGAAAGCCCCGGCTAACTACGTGCCAGCAGCCGCGGTAACACGTAGGGGGCGAGCGTTGTCCGGAATGACTGGGCGTAAAGGGCGCGTAGGCGGCCGGCGCGGCGCAGCTTCAAAGGGTGGGGCCCAACCCCGCCATGGGCTGCGGACCGGCCGGCTGGAGTGCCGGAGAGGCAGGCAGAATTCCTGGTGTAGCGGTGAAATGCGCAGAGATCAGGAGGAATACCGGAGGCGAAGGCGGCCTGCCGGACGGACACTGACGCTGAGGCGCGAAAGCGTGGGGAGCGAACAGGATTAGATACCCCAGTAGTC
>dbd5eb479cfc99b585c6e3ba13af5af8
CCTACGGGTGGCAGCAGTGGGGAATCTTGCGCAATGGGGGCAACCCTGACGCAGCAACGCCGCGTGCGGGACTGAAGGCCTTCGGGTTGTAAACCGCTTTCAGTGGGGAAGAAATTGACGGTACCCACAGAAGAAGCCCCGGCTAACTACGTGCCAGCAGCCGCGGTAACACGTAGGGGGCGAGCGTTATCCGGATTCATTGGGCGTAAAGGGCGCGTAGGCGGCCGCTTAAGCGGAACCTTTAAGACCGGGGCTCAACCCCGGCTCGGGTTCTGAACTGAACGGCTCGAGTGCGGTAGAGGCAAGTGGAATTCCCGGTGTAGCGGTGGAATGCGCAGATATCGGGAAGAACACCGACGGCGAAGGCAGCTTGCTGGGCCGGCACTGACGCTGAGGCGCGAAAGCTGGGGGAGCGAACAGGATTAGATACCCCAGTAGTC
>425c651492e7d1c324b9c2bdc29902c2
CCTACGGGTGGCAGCAGTGGGGGATATTGCACAATGGGGGAAACCCTGATGCAGCGACGCCGCGTGGAGGAAGAAGGTTTTCGGATTGTAAACTCCTGTCGTGCGGGACGATAGTGACGGTACCGCACAAGAAAGCCACGGCTAACTACGTGCCAGCAGCCGCGGTAAAACGTAGGTGGCAAGCGTTGTCCGGAATTACTGGGTGTAAAGGGAGCGCAGGCGGGCTGACAAGTTGGAAGTGAAATCCATAGGCTCAACCTATGAATTGCTTTCAAAACTGCCGGTCTTGAGTAGTGCAGAGGTAAGCGGAATTCCCGGTGTAGCGGTGGAATGCGTAGATATCGGGAGGAACACCAGTGGCGAAGGCGGCTTACTGGGCACCAACTGACGCTGAGGCTCGAAAGCATGGGTAGCAAACAGGATTAGATACCCCTGTAGTC
>32f98578b30757dac82246c55db7fcde
CCTACGGGGGGCTGCAGTGGGGAATATTGGGCAATGGGCGCAAGCCTGACCCAGCGATGCCGCGTGAGGGAAGAAGGTTTTCGGATTGTAAACCTCTGTCTTTAGGGACGATAATGACGGTACCTAAGGAGGAAGCTCCGGCTAACTACGTGCCAGCAGCCGCGGTAATACGTAGGGAGTAAGCGTTATCCGGAATTACTGGGTGTAAAGGGAGTGTAGGCGGGACTTTAAGTCAGATGTGAAAATTATGGGCTCAACCCATAAACTGCATTTGAAACTGAGGTTCTTGAGTGAAGTAGAGGTAAGCGGAATTCCTAGTGTAGCGGTGAAATGCGTAGATATTAGGAGGAACATCAGTGGCGAAGGCGGCTTACTGGGCTTTAACTGACGCTGAGGCTCGAAAGCGTGGGGAGCAAACAGGATTAGATACCCCAGTAGTC
>f2321298b902559d4bcba7efe9886038
CCTACGGGTGGCAGCAGTGGGGAATATTGCGCAATGGAGGCAACTCTGACGCAGCAATGCCGCGTGAGTGAAGAAGGGATTCGTTCCGTAAAGCTCTGTTACCGGGGAAGAAGAGTGACGGTACCCGGTGAGCAAGCCCCAGCCAACTACGTGCCAGCAGCTGCGGTAATACGTAGGGGGCGAGCGTTATCCGGATTTATTGGGCGTAAAGGGCACGCAGGCGGTTATTCAGGTGTGATGTTCAAGGGTGGGGCTCAACCCCGCAGGTCATGGCAAACCGGATAACTCGAGTAATGTCGGGGCAGACAGAATTCCTGGTGTAGCGGTGAAATGCGCAGAGATCAGGAGGAATACCAGAGGCGAAGGCGGTCTGCCAGGCACTTACTGACGCTGAGGTGCGAAAGCGTGGGGAGCAAACAGGATTAGATACCCCGGTAGTC
>d9f780a6bc1863f8bbb7cfa78faae483
CCTACGGGTGGCAGCAGTGGGGAATATTGCGCAATGGAGGCAACTCTGACGCAGCGATGCCGCGTGAGTGAGGAAGGGATTCGTCCCGTAAAGCTCTGCCGCCGGGGAAGAGAGAGGACAGTACCCGGCAAGAAAGCCCCGGCCAATCACGTGCCAGCAGCCGCGGTAAGACGTGAGGGGCGAGCGTTGTCCGGAATTACTGGGCGTAAAGGGCGCGCAGGCGGCTTTTTAGGTGAGGTGTTAAAGACCGGGGCCCAACCCCGGGCGAGCATCTCAAACCGGAGAGCTCGAGTGCTGGAGAGGCAGGCAGAATTCCTGGTGTAGCGGTGAAATGCGCAGATATCAGGAGGAATACCGGAGGCGAAGGCGGCCTGCCGGACAGACACTGACGCTCAGGCGCGAAAGCGTGGGGAGCAAACAGGATTAGATACCCCGGTAGTC
>64a2c0fbc0e69706b9888165ff8e2b54
CCTACGGGTGGCAGCAGTCGGGAATATTGCGCAATGGAGGAAACTCTGACGCAGTGACGCCGCGTATAGGAAGAAGGTTTTCGGATTGTAAACTATTGTCATTAGGGAAGATAAAAGACAGTACCTAAGGAGGAAGCCCCGGCTAACTATGTGCCAGCAGCCGCGGTAATACATAGGGGGCAAGCGTTATCCGGAATTATTGGGTGTAAAGGGTGCGTAGATGGAGTAACAAGTTAGTTGTGAAATCCCTCGGCTCAACTGAGGAACTGCAACTAAAACTATTACCCTTGAGTGTCGGAGAGGAAAGTGGAATTCCTAGTGTAGCGGTGAAATGCGTAGATATTAGGAGGAACACCGGTGGCGAAGGCGACTTTCTGGACGATAACTGACATTGAGGCACGAAAGTGTGGGGAGCAAACAGGATTAGATACCCCAGTAGTC
>0b8ae1117d352b2f4c915b4e42dfde60
CCTACGGGTGGCAGCAGTCGAGAATCATTCACAATGGGGGGAACCCTGATGGTGCGACGCCGCGTGGGGGAGGAAGGTCTTCGGATTGTAAACCCCTGTCATGCAGGAGCAAGGCGAAAGTTGATAGTACTGCAAGAGGAAGAGACGGCAAACTCTGTGCCAGCAGCCGCGGTAATACAGAGGTCTCAAGCGTTGTTCGGAATCACTGGGCGTAAAGGGTACGTAGGCGGCGGGGCAAGTTGCGCGTGAAAGGCAGGGGCTCAACCTCTGGAATGCGCGTGAAACTACCCTGCTAGAGCGATGGAGGGGGAACCGGAATTCTTGGTGTAGCAGTGAAATGCGTAGATATCAAGAAGAAGACTCGTGGCGAAGGCGGGTTCCTGGACATGAGCTGACGCTGAGGTACGAAGGTCAGGGTAGCGAAAGGGATTAGATACCCCAGTAGTC
>bc41497624f3b323f242f36987952020
CCTACGGGTGGCAGCAGTGGGGAATATTGCGCAATGGAGGCAACTCTGACGCAGCAATGCCGCGTGAGTGAAGAAGGGATTCGTTCTGTAAAGCTCTGTTATCGGGGAAGAGGTGACGGTACCCGATGAGCAAGCCCCAGCCAACTACGTGCCAGCAGCTGCGGTAATACGTAGGGGGCGAGCGTTATCCGGATTTATTGGGCGTAAAGGGCACGCAGGCGGCTGTTTAGGTGTGATGTGAAAGCCCGGGGCTTAACCCTGAGGTAGCATTGCAAACCGGGCAGCTAGAGTGAGGTAGAGGCAGACAGAATTTCTGGTGTAGCGGTGAAATGCGCAGAGATCAGGAGGAATACCGGAGGCGAAGGCGGTCTGCTGAGCCTTTAACTGACGCTCAGGTGCGAAAGCGTGGGGAGCGAACAGGATTAGATACCCCTGTAGTC
>e1ca47b55cc8eaf12831a26760fd0ec7
CCTACGGGTGGCAGCAGTCGGGAATATTGCGCAATGGAGGAAACTCTGACGCAGTGACGCCGCGTATAGGAAGAAGGTTTTCGGATTGTAAACTATTGTCATTAGGGAAGATAAAAGACAGTACCTAAGGAGGAAGCCCCGGCTAACTATGTGCCAGCAGCCGCGGTAATACATAGGGGGCAAGCGTTATCCGGAATTATTGGGTGTAAAGGGTGCGTAGATGGAGTAACAAGTTAGTTGTGAAATCCCTCGGCTCAACTGAGGAACTGCAACTAAAACTATTACCCTTGAGTGTCGGAGAGGAAAGTGGAATTCCTAGTGTAGCGGTGAAATGCGTAGATATTAGGAGGAACACCGGTGGCGAAGGCGACTTTCTGGACGATAACTGACATTGAGGCACGAAAGTGTGGGGAGCAAACAGGATTAGATACCCCGGTAGTC
>d0f8f0d57a06ed5498e58638a23a0439
CCTACGGGTGGCAGCAGTGGGGAATATTGCGCAATGGAGGCAACTCTGACGCAGCAATGCCGCGTGAGTGAAGAAGGGATTCGTTCCGTAAAGCTCTGTTACCGGGGAAGAGGCAGACGGTACCCGGTGAGCAAGCCCCAGCCAACTACGTGCCAGCAGCTGCGGTAATACGTAGGGGGCGAGCGTTATCCGGAATTATTGGGCGTAAAGGGCACGCAGGCGGCTGTTTAGGCGCGCCATGAAAACCCAGGGCTCAACCCTGGGGGGTGGCGCGAACCGGGCAGCTGGAGTTTTGGAGAGGCAGGCAGAATTCCTGGTGTAGCGGTGAAATGCGCAGAGATCAGGAGGAATACCGGAGGCGAAGGCGGCCTGCTGGCCAGAGACTGACGCTGAGGTGCGAAAGCGTGGGGAGCGAACAGGATTAGATACCCCAGTAGTC
>6678c2a8fe5aa3d595d0e52062e2d58e
CCTACGGGTGGCTGCAGTAGGGAATCTTTCACAATGGGCGAAAGCCTGATGGAGCAACGCCGCGTGCAGGATGACGGCCTTCGGGTTGTAAACTGCTTTTATATCCGAGAAATATGATGGTAAGATATGAATAAGGACCGGCTAACTACGTGCCAGCAGCCGCGGTCATACGTAGGGTCCAAGCATTATCCGGATTGACTGGGTGTAAAGAGTTGCGTAGGTGGCAGGGTAAGTAGATAGTGAAATCTGGTGGCTCAACCATTCAGGCTATTATCTAAACTGCTCAGCTCGAGACTGTTAGGGGTAACTGGAATTTCTAGTGTAGGAGTGAAATCCGTAGATATTAGAAAGAACACCGATAGCGTAGGCAGGTTACTGGGACAGTTCTGACACTAAGGCACGAAAGCGTGGGGAGCAAACGGGATTAGATACCCCGGTAGTC
>d351d85a62b8f0c3f668776e0f8219f8
CCTACGGGTGGCAGCAGTGGGGAATATTGCGCAATGGAGGCAACTCTGACGCAGCGATGCCGCGTGGGCGAGGAAGGGCCCAGGCCCGTAAAGCCCCGCCGCCGGGGAGGAAGGTATGACTGAACCCGGCACGAAAGCCCCGGCCAACCACGTGCCAGCAGCCGCGGCAATACGTGGGGGGCGAGCGTTGTCCGGAATCACTGGGCGTAAAGCGCGCGCAGGCGGCCGCTTAGGCGGGGTGTGAAAAGCCGGGGCCCAACCCCGGGCAAGCGCCCCGGACCGGGCGGCTGGAGCGCCGGAGGGGCGGGCGGAACTCCTGGCGTAGCGGTGAAATGCGCAGAGGCCAGGAGGAACACCGGAGGCGAAGGCGGCCCGCCGGACGGACACTGACGCTGAGGCGCGAGAGCGCGGGGAGCGAACAGGATTAGATACCCCAGTAGTC
>4b23758b370e74108b583c8a746b507a
CCTACGGGTGGCAGCAGTGGGGGATATTGCGCAATGGGGGAAACCCTGACGCAGCAACGCCGCGTGAAGGAAGAAGGTTTTCGGATTGTAAACTTCTTTTGTTAAGGACGAAGAAAGTGACGGTACTTAACGAATAAGCTCCGGCTAACTATGTGCCAGCAGCCGCGGTAATACATAGGGAGCAAGCGTTGTCCGGATTTACTGGGTGTAAAGGGTGCGTAGGCGGCATTGCAAGTCAGATGTGAAATGTATGGGCTCAACCCATGAACTGCATTTGAAACTGTAGTGCTTGAGTGAAGTAGAGGCAGGCGGAATTCCCGGTGTAGCGGTGAAATGCGTAGAGATCGGGAGGAACACCAGTGGCGAAGGCGGCCTGCTGGGCTTTAACTGACGCTGAGGCACGAAAGCGTGGGTAGCAAACAGGATTAGATACCCCGGTAGTC
>4074f930ef2b42cdc6733a6ce655e510
CCTACGGGTGGCTGCAGTGGGGAATATTGCACAATGGGGGGAACCCTGATGCAGCAACGCCGCGTGAGTGAAGAAGTATTTCGGTATGTAAAGCTCTATCAGCAGGGAAGATAATGACGGTACCTGACTAAGAAGCCCCGGCTAACTACGTGCCAGCAGCCGCGGTAATACGTAGGGGGCAAGCGTTATCCGGATTTACTGGGTGTAAAGGGAGCGCAGGCGGCAGGGCAAGTCAGATGTGAAAGCCCGCGGCTTAACCGCGGGACTGCATTTGAAACTGTCCGGCTGGAGTGCAGGAGAGGCAGGCGGAATTCCTAGTGTAGCGGTGAAATGCGTAGATATTAGGAGGAACACCAGTGGCGAAGGCGGCCTGCTGGACTGTAACTGACGCTGAGGCTCGAAAGCGTGGGGAGCAAACAGGATTAGATACCCCAGTAGTC
>5083a7e931e5e6cce9aaad3eb40b348f
CCTACGGGTGGCAGCAGTGGGGAATATTGGGCAATGGGCGCAAGCCTGACCCAGCAACGCCGCGTGAAGGAAGAAGGCTTTCGGGTTGTAAACTTCTTTTATGAGGGACGAAGGACGTGACGGTACCTCATGAATAAGCCACGGCTAACTACGTGCCAGCAGCCGCGGTAATACGTAGGTGGCGAGCGTTGTCCGGATTTACTGGGTGTAAAGGGCGCGTAGGCGGGCAGGCAAGTCAGATGTGAAATCTCCGGGCTCAACCCGGAAACTGCATTTGAAACTGTCTGTCTTGAGTATCGGAGAGGCAAGCGGAATTCCGTGTGTAGCGGTGAAATGCGTAGATATACGGAGGAACACCAGTGGCGAAGGCGGCTTGCTGGACGACAACTGACGCTGAGGCGCGAAAGCGTGGGGAGCAAACAGGATTAGATACCCCAGTAGTC
>14230fb4aa0e5916cc951cfec30188ad
CCTACGGGTGGCAGCAGTGGGGAATATTGCGCAATGGAGGCAACTCTGACGCAGCAATGCCGCGTGAGTGAAGAAGGGATTCGTTCCGTAAAGCTCTGTTATCGGGGAAGAGAGAGACGGTACCCGATGAGCAAGCCCCAGCCAACCACGTGCCAGCAGCTGCGGTAATACGTGGGGGGCGAGCGTTATCCGGATTTATTGGGCGTAAAGGGCACGCAGGCGGCTGTTTAGGCGCAGTGTAAAAGACCGGGGCTCAACCCCGGGCAGTCACTGTGAACCGGGCAGCTCGAGTGCTGGAGAGGCAGACAGAATTCCTGGTGTAGCGGTGAAATGCGCAGAGATCAGGAGGAATACCGGAGGCGAAGGCGGTCTGCCGGCCAGATACTGACGCTCAGGTGCGAAAGCGTGGGGAGCGAACAGGATTAGATACCCCAGTAGTC
>4bab5bcb996c5c21293a4d41b9558c82
CCTACGGGTGGCTGCAGTGGGGAATATTGCGCAATGGAGGAAACTCTGACGCAGCGATGCCGCGTGAGTGAAGAAGGGATTCGTTCTGTAAAGCTCTGTTACCGGGGAAGAGAGTGACGGTACCCGGTAAGCAAGCCCCAGCCAACTACGTGCCAGCAGCTGCGGTAATACGTAGGGGGCGAGCGTTATCCGGAATTATTGGGCGTAAAGGGCACGCAGGCGGCTGTTTAGGTGCGGTGTAAAAGTTCAGGGCTCAACCCTGTGAGGTTCACCGCAAACCGGGCAGCTAGAGTATTGTCGAGGCAGGCAGAATTCCTGGTGTAGCGGTGAAATGCGCAGAGATCAGGAGGAATACCGGAGGCGAAGGCGGTCTGCCAGGCTTATACTGACGCTCAGGTGCGAAAGCGTGGGGAGCGAACAGGATTAGATACCCCGGTAGTC
>c573fd59459b4f9f7f955dc6c3b21e97
CCTACGGGTGGCAGCAGTGGGGAATATTGCGCAATGGAGGCAACTCTGACGCAGCAATGCCGCGTGAGTGAGGAAGGGATTCGTCCCGTAAAGCTCTGTTGCCGGGGAAGAGGCAGACGGTACCCGGCGAGCAAGCCCCAGCCAACTACGTGCCAGCAGCTGCGGTAATACGTAGGGGGCGAGCGTTATCCGGATTTATTGGGCGTAAAGGGCACGCAGGCGGCTGTTTAGGCGCAGTGTAAAAGACCGGGGCCCAACCCCGGGAGGTCACGGCGAACCGGGCAGCTCGAGTACTGGAGAGGCAGGCAGAATTCCTGGTGTAGCGGTGAAATGCGCAGAGATCAGGAGGAATACCGGAGGCGAAGGCGGCCTGCCGGCCAGCTACTGACGCTCAGGTGCGAAAGCGTGGGGAGCGAACAGGATTAGATACCCCTGTAGTC
>f06d518867e48da74d61f151511fa242
CCTACGGGTGGCAGCAGTGGGGAATATTGCACAATGGGGGAAACCCTGATGCAGCGACGCCGCGTGAGTGAAGAAGTATCTCGGTATGTAAAGCTCTATCAGCAGGGAAGAAAGAAGACGGTACCTGACTAAGAAGCCCCGGCTAACTACGTGCCAGCAGCCGCGGTAATACGTAGGGGGCAAGCGTTATCCGGATTTACTGGGTGTAAAGGGAGCGTAGACGGCAGGGCAAGTCTGAAGTGAAAGCCCGGGGCTCAACCCCGGGACTGCTTTGGAAACTGTTCAGCTGGAGTGCAGGAGAGGTAAGTGGAATTCCTAGTGTAGCGGTGAAATGCGTAGATATTAGGAGGAACACCAGTGGCGAAGGCGGCTTACTGGACTGTAACTGACGTTGAGGCTCGAAGGCGTGGGGAGCAAACAGGATTAGATACCCCGGTAGTC
>280c1198ec221ba4d2b4f9e72e0aa060
CCTACGGGTGGCAGCAGTGGGGAATATTGCGCAATGGAGGGAACTCTGACGCAGCGATGCCGCGTGGGCGATGAAGGGCCTCGGCCCGTAAAGCCCCGCCGCCGGGGAAGAGACAGGACGGTACCCGGCAAGAAAGCCCCGGCCAACCACGTGCCAGCAGCCGCGGCAAGACGTGGGGGGCGAGCGTTGTCCGGAATCACTGGGCGTAAAGCGCGCGCAGGCGGCGGCTAAGGCGGGGTGTGAAAATCCGGGGCCCAACCCCGGGAAAGCGCCCCGAACCGAGCCGCTGGAGTGCCGGAGGGGCGGGCGGAATTCCTGGCGTAGCGGTGAAATGCGCAGAGGCCAGGAGGAACACCGGAGGCGAAGGCGGCCCGCCGGAAGGACACTGACGCCGAGGCGCGAGAGCGCGGGGAGCGAACAGGATTAGATACCCCAGTAGTC
>e91b5c16ab53fbf3a00282a05532f7af
CCTACGGGTGGCAGCAGTGGGGAATATTGCGCAATGGAGGGAACTCTGACGCAGCGATGCCGCGTGGGCGATGAAGGGCCTCGGCCCGTAAAGCCCCGCCGCCGGGGAAGAGACAGGACGGTACCCGGCAAGAAAGCCCCGGCCAACCACGTGCCAGCAGCCGCGGCAAGACGTGGGGGGCGAGCGTTGTCCGGAATCACTGGGCGTAAAGCGCGCGCAGGCGGCGGCTAAGGCGGGGTGTGAAAATCCGGGGCCCAACCCCGGGAAAGCGCCCCGAACCGAGCCGCTGGAGTGCCGGAGGGGCGGGCGGAATTCCTGGCGTAGCGGTGAAATGCGCAGAGGCCAGGAGGAACACCGGAGGCGAAGGCGGCCCGCCGGAAGGACACTGACGCCGAGGCGCGAGAGCGCGGGGAGCGAACAGGATTAGATACCCCGGTAGTC
>9c868283dc0841fa1cad130b81604d3c
CCTACGGGTGGCAGCAGTGGGGAATATTGGGCAATGGGCGCAAGCCTGACCCAGCAACGCCGCGTGAGGGAAGAAGGCTTTCGGGTTGTAAACCTCTTTTACCAGGGACGAAGGACGTGACGGTACCTGGAGAAAAAGCAACGGCTAACTACGTGCCAGCAGCCGCGGTAATACGTAGGTTGCAAGCGTTGTCCGGATTTACTGGGTGTAAAGGGCGTGTAGGCGGAACTGCAAGTCAGATGTGAAATACCGGGGCTCAACCCCGGGGCTGCATTTGAAACTGTAGTCCTTGAGTATCGGAGAGGCAAGCGGAATTCCTAGTGTAGCGGTGAAATGCGTAGATATTAGGAGGAACACCAGTGGCGAAGGCGGCTTGCTGGACGACAACTGACGCTGAGGCGCGAAAGCGTGGGGAGCAAACAGGATTAGATACCCCTGTAGTC
>e1b07efe2b8869cb7185bf6787cc1494
CCTACGGGTGGCAGCAGTGGGGAATATTGCACAATGGAGGGAACTCTGATGCAGCGATGCCGCGTGAGGGAAGAAGGTTTTCGGATTGTAAACCTCTGTCGTCGGGAACGATAATGACGGTACCCGACAAGGAAGCTCCGGCTAACTACGTGCCAGCAGCCGCGGTAATACGTAGGGAGCGAGCGTTGTCCGGAATTACTGGGTGTAAAGGGAGCGTAGGCGGGGTTGCAAGTCAGATGTGAAATGTAGGGGCTTAACCCCTGAACTGCATTTGAAACTGTAATTCTTGAGTGAAGTAGAGGTAAGCGGAATTCCTAGTGTAGCGGTGAAATGCGTAGATATTAGGAGGAACATCAGTGGCGAAGGCGGCTTACTGGGCTTTAACTGACGCTGAGGCTCGAAAGCGTGGGGAGCAAACAGGATTAGATACCCCAGTAGTC
>072b0e66bbdb8d81ce1d16fcc143d41b
CCTACGGGTGGCTGCAGTGGGGAATATTGGGCAATGGGCGCAAGCCTGACCCAGCAACGCCGCGTGAAGGAAGAAGGCTTTCGGGTTGTAAACTTCTTTTATGAGGGACGAAGGACGTGACGGTACCTCATGAATAAGCCACGGCTAACTACGTGCCAGCAGCCGCGGTAATACGTAGGTGGCGAGCGTTGTCCGGATTTACTGGGTGTAAAGGGCGCGTAGGCGGGTAGGCAAGTCAGATGTGAAATCTCTGGGCTTAACCCAGAAACTGCATTTGAAACTGTCTATCTTGAGTATCGGAGAGGCAAGCGGAATTCCGTGTGTAGCGGTGAAATGCGTAGATATACGGAGGAACACCAGTGGCGAAGGCGGCTTGCTGGACGACAACTGACGCTGAGGCGCGAAAGCGTGGGGAGCAAACAGGATTAGATACCCCGGTAGTC
>dc4189ba4a6c0a1d354da465026c4629
CCTACGGGTGGCTGCAGTGGGGAATATTGCGCAATGGAGGCAACTCTGACGCAGCAATGCCGCGTGAGTGAAGAAGGGATTCGTTCTGTAAAGCTCTGTTGCCGGGAAAGAGATTGACGGTACCCGGCGAGCAAGCCCCAGCCAACTACGTGCCAGCAGCTGCGGTAATACGTAGGGGGCGAGCGTTATCCGGATTTATTGGGCGTAAAGGGCGCGCAGGCGGTTGTTTAGGCGCGATGTGAAAGCCCGGGGCTCAACCCCGGAGGGTCATCGCGAACCGGGCAGCTCGAGTGCCGGAGGGGCAGACAGAATTCCTGGTGTAGCGGTGAAATGCGCAGAGATCAGGAGGAATACCGGAGGCGAAGGCGGTCTGCCGGCCGGAGACTGACGCTGAGGCGCGAAAGCGTGGGGAGCGAACAGGATTAGATACCCCAGTAGTC
>e3d480eba2115b14afcba8405d80b198
CCTACGGGTGGCAGCAGTGGGGAATATTGCGCAATGGAGGCAACTCTGACGCAGCAATGCCGCGTGAGTGAAGAAGGGATTCGTTCCGTAAAGCTCTGTTACCGGGGAAGAAGAGTGACGGTACCCGGTGAGCAAGCCCCAGCCAACTACGTGCCAGCAGCTGCGGTAATACGTAGGGGGCGAGCGTTATCCGGATTTATTGGGCGTAAAGGGCACGCAGGCGGTTATTCAGGTGTGATGTTCAAGGGTGGGGCTCAACCCCGCAGGTCATGGCAAACCGGATAACTCGAGTAATGTCGGGGCAGACAGAATTCCTGGTGTAGCGGTGAAATGCGCAGAGATCAGGAGGAATACCAGAGGCGAAGGCGGTCTGCCAGGCACTTACTGACGCTGAGGTGCGAAAGCGTGGGGAGCAAACAGGATTAGATACCCCAGTAGTC
>01bdf2263a1a3b825d668428a4e2c25b
CCTACGGGTGGCAGCAGTCGGGAATATTGCGCAATGGAGGGAACTCTGACGCAGTGACGCCGCGTGCAGGAAGAAGGTTTTCGGATTGTAAACTGCTTTAGATAGGGAAGAAAAAAATGACGGTACCTATAGAATAAGCTCCGGCTAACTACGTGCCAGCAGCCGCGGTAATACGTAGGGAGCGAGCGTTATCCGGATTTATTGGGTGTAAAGGGTGCGTAGACGGAATAGCAAGTTAGTTGTGAAATACCTTGGCTTAACTGAGGAACTGCAACTAAAACTACTAATCTTGAGTACTGGAGGGGAAAGCGGAATTCCTAGTGTAGCGGTGAAATGCATAGATATTAGGAAGAACACCGGTGGCGAAGGCGGCTTTCTGGACAGAAACTGACGTTGAGGCACGAAAGTGTGGGGAGCAAACAGGATTAGATACCCCGGTAGTC
>4d91e6a92d0243c6e51469612fda105f
CCTACGGGTGGCAGCAGTGGGGAATATTGCACAATGGGCGAAAGCCTGATGCAGCGATGCCGCGTGAGGGAAGAAGGTTTTCGGATTGTAAACCTCTGTCTTCGGGGACGATAATGACGGTACCCGAGGAGGAAGCTCCGGCTAACTACGTGCCAGCAGCCGCGGTAATACGTAGGGAGCAAGCGTTATCCGGAATTACTGGGTGTAAAGGGAGTGTAGGCGGGACTGCAAGTCAGATGTGAAAATTATGGGCTCAACTCATAACCTGCATTTGAAACTGTAGTTCTTGAGTGAAGTAGAGGTAAGCGGAATTCCATGTGTAGCGGTGAAATGCGTAGATATATGGAGGAACATCAGTGGCGAAGGCGGCTTACTGGGCTTTTACTGACGCTGAGGCTCGAAAGCGTGGGGAGCAAACAGGATTAGATACCCCAGTAGTC
>b246939fc179ddd06271e910c8175353
CCTACGGGTGGCTGCAGTGGGGAATATTGCACAATGGGCGAAAGCCTGATGCAGCGATGCCGCGTGAGGGAAGAAGGTTTTCGGATTGTAAACCTCTGTCTTTGGGGACGATAATGACGGTACCCAAGGAGGAAGCTCCGGCTAACTACGTGCCAGCAGCCGCGGTAATACGTAGGGAGCAAGCGTTATCCGGAATTACTGGGTGTAAAGGGAGTGTAGGCGGGATTGCAAGTCAGATGTGAAAATTATGGGCTCAACTCATAACCTGCATTTGAAACTGTAATTCTTGAGTGAAGTAGAGGTAAGCGGAATTCCATGTGTAGCGGTGAAATGCGTAGATATATGGAGGAACATCAGTGGCGAAGGCGGCTTACTGGGCTTTTACTGACGCTGAGGCTCGAAAGCGTGGGGAGCAAACAGGATTAGATACCCCGGTAGTC
>bb2e7a7f75ac91bde8a8263e758584f6
CCTACGGGTGGCTGCAGTCGAGAATCATTCACAATGGGGGGAACCCTGATGGTGCGACGCCGCGTGGGGGAGGAAGGTCTTCGGATTGTAAACCCCTGTCATGCAGGAGCAAGGCCGAAAGGTTGATAGTACTGCAAGAGGAAGAGACGGCAAACTCTGTGCCAGCAGCCGCGGTAATACAGAGGTCTCAAGCGTTGTTCGGAATCACTGGGCGTAAAGGGTACGTAGGCGGTGCAGCAAGTTGCGCGTGAAAGGCAGGGGCTCAACCTCTGGAATGCGCGTGAAACTACTGAGCTAGAGTAATGGAGAGGGAACCGGAATTCTTGGTGTAGCAGTGAAATGCGTAGATATCAAGAAGAAGACTCGAGGCGAAGGCGGGTTCCTGGACATTAACTGACGCTGAGGTACGAAGGCCGGGGTAGCGAAAGGGATTAGATACCCCAGTAGTC
>8978c06ae2af6bda10aa6f5d28a7c5db
CCTACGGGTGGCTGCAGTGGGGAATATTGCGCAATGGAGGCAACTCTGACGCAGCGATGCCGCGTGAGTGAAGAAGGGATTCGTTCTGTAAAGCTCTGTTACCGGGGAAGACGATGACGGTACCCGGTAAGCAAGCCCCAGCCAACTACGTGCCAGCAGCTGCGGTAATACGTAGGGGGCGAGCGTTATCCGGAATTATTGGGCGTAAAGGGCACGCAGGTGGTTGTTTAGGTGCGGTGTAAAAGTCCAGGGCTCAACCCTGGGAGGTCACCGCAAACCGGGCAGCTGGAGTATTGTCGAGGCAGGCAGAATTCCTGGTGTAGCGGTGAAATGCGCAGAGATCAGGAGGAATACCGGAGGCGAAGGCGGTCTGCCAGGCTTATACTGACACTGAGGTGCGAAAGCGTGGGGAGCGAACAGGATTAGATACCCCGGTAGTC
>cd5b1e4da7d1d71a006bf9f3077f9c9a
CCTACGGGTGGCAGCAGTGGGGAATCTTGCGCAATGGAGGCAACTCTGACGCAGCGATGCCGCGTGCGCGAAGAAGGTATTCGTACCGTAAAGCGCTGTAGCCGGGGAAGAGAGAGACGGTACCCGGCAAGCAAGCCCCGGCCAACTACGTGCCAGCAGCCGCGGTAATACGTAGGGGGCGAGCGTTGTCCGGAATCACTGGGCTTAAAGCGTCTGAAGGCGGCTAAGGGGAGTGGGCATTAAAAGACTGGTGAAACATCAGGGCGGTGCCCAGGACCCCCTAGCTAGAGAGCCGAAGAGGCAGGCAGAATTCCTGGTGTAGCGGTGAAATGCGCAGAGATCAGGAGGAATACCAGAGGCGAAGGCGGCCTGCTGGGCGGACTCGGACGCTAAAGGACGAAAGCGTGGGGAGCGAACAGGATTAGATACCCCGGTAGTC
>70ad9a481b9e47d27a913facd5f86fcd
CCTACGGGTGGCAGCAGTGGGGAATATTGGGCAATGGGCGAAAGCCTGACCCAGCAACGCCGCGTGAGGGAAGAAGGTTTTCGGATTGTAAACCTCTGTCCTATGGGAAGAAGGAAGTGACGGTACCATAGGAGGAAGCCCCGGCTAACTACGTGCCAGCAGCCGCGGTAATACGTAGGGGGCGAGCGTTGTCCGGAATGACTGGGCGTAAAGGGCGTGTAGGCGGCCTGTTAAGTTAGGAGTGAAAGTCCAATTTTCAAGGTTGGAATTGCTTTTAATACTGATGGGCTTGAGTGCAGAAGAGGTAAGTGGAATTCCCAGTGTAGCGGTGAAATGCGTAGAGATTGGGAGGAACACCAGTGGCGAAGGCGACTTACTGGGCTGTAACTGACGCTGAGGCGCGAAAGCGTGGGGAGCGAACAGGATTAGATACCCCAGTAGTC
>e2922f529229959056225652aac02517
CCTACGGGTGGCTGCAGTGAGGAATATTGGTCAATGGACGGAAGTCTGAACCAGCCATGCCGCGTGCAGGAAGACGGCTCTATGAGTTGTAAACTGCTTTTGTACGAGGGTAAACTCGGGTACGTGTACCCGACTGAAAGTATCGTACGAATAAGGATCGGCTAACTCCGTGCCAGCAGCCGCGGTAATACGGAGGATTCAAGCGTTATCCGGATTTATTGGGTTTAAAGGGTGCGTAGGCGGTTTGATAAGTTGGAGGTGAAATGTTAGGGCTTAACCCTGAAACTGCCTCCAATACTGTTGAGCTAGAGAGTAGTTGCGGTAGGCGGAATGTATGGTGTAGCGGTGAAATGCATAGAGATCATACAGAACACCGATTGCGAAGGCAGCTTACCAAACTATATCTGACGTTGAGGCACGAAAGCGTGGGGAGCGAACAGGATTAGATACCCCAGTAGTC
>5449df2e76923d6ea02ad46fd18e7349
CCTACGGGTGGCAGCAGTGGGGAATATTGTGCAATGGGGGAAACCCTGACACAGCGATGCCGCACGGGTGAAGAAGGGATTCGTTTTGTAAAGCCCTGTCCCCGGGGAAGAGAGTGACGGTACCCGGGTAAGAGCCCCAGCTAACTACGTGCCAGCAGCTGCGGTAACACGTGGGGGGCGAGCGTTGTCCGGAATTATTGGGCGTAAAGGGCACGCAGGCGGCCCCTTAGGCTGTTGATGAAAGTGCTGGGCCCAACCCAGTGATGTTCAACAGGACCGAGGGGCTCGGGTGCCAGAGAGGCAGGCAGAATTCCTGGTGTAGCGGTGAAATGCGCAGAGATCAGGAGGAATACCAGAGGCGAAGGCGGCCTGCTGGCTGGCAACCGACGCTCAGGTGCGAAAGCGTGGGGAGCGAACAGGATTAGATACCCCTGTAGTC
>43907af22a22de8dae9ecfa3ad4a760b
CCTACGGGTGGCAGCAGTGGGGAATATTGCACAATGGGGGGAACCCTGATGCAGCGACGCCGCGTGAGTGAAGAAGTATTTCGGTATGTAAAGCTCTATCAGCAGGGAAGAAAATGACGGTACCTGACTAAGAAGCCCCGGCTAACTACGTGCCAGCAGCCGCGGTAATACGTAGGGGGCAAGCGTTATCCGGATTTACTGGGTGTAAAGGGAGCGCAGGCGGCGATGCAAGCCAGAAGTGAAAACCCGGGGCCCAACCCCGCGGATTGCTTTTGGAACTGTGTTGCTGGAGTGCAGGAGAGGCAAGCGGAATTCCTGGTGTAGCGGTGAAATGCGTAGATATCAGGAGGAACACCGGTGGCGAAGGCGGCTTGCTGGACTGTAACTGACGCTGAGGCTCGAAAGCGTGGGGAGCAAACAGGATTAGATACCCCAGTAGTC
>10751a158a7d5d65f5ffb0cb6cab9615
CCTACGGGTGGCAGCAGTGAGGGATATTGGGCAATGGGGGAAACCCTGACCCAGCAACGCCGCGTGAGGGAAGACGGTTTTCGGATTGTAAACCTCTGTCCTCTGTGAAGATGATGACGGTAGCAGAGGAGGAAGCTCCGGCTAACTACGTGCCAGCAGCCGCGGTAATACGTAGGGAGCGAGCGTTGTCCGGATTTACTGGGTGTAAAGGGTGCGTAGGCGGATTGGCAAGTCAGAAGTGAAATGCATGGGCTTAACCCATGAACTGCTTTTGAAACTGTTGGTCTTGAGTGAAGTAGAGGTAGGCGGAATTCCCGGTGTAGCGGTGAAATGCGTAGAGATCGGGAGGAACACCAGTGGCGAAGGCGGCCTACTGGGCTTTAACTGACGCTGAGGCACGAAAGTGTGGGTAGCAAACAGGATTAGATACCCCGGTAGTC
>68e4dcee3c39f4f9fa3780aed620eaab
CCTACGGGTGGCAGCAGTGGGGAATATTGCACAATGGGGGAAACCCTGATGCAGCGACGCCGCGTGAAGGAAGAAGTATTTCGGTATGTAAACTTCTATCAGCAGGGAAGATGATGACGGTACCTGACTAAGAAGCCCCGGCTAACTACGTGCCAGCAGCCGCGGTAATACGTAGGGGGCAAGCGTTATCCGGATTTACTGGGTGTAAAGGGAGCGTAGACGGCTTGGCAAGTCTGATGTGAAAGGCCGGGGCTCAACCCCGGGACTGCATTGGAAACTGTTAGGCTTGAGTGCCGGAGAGGTAAGCGGAATTCCTAGTGTAGCGGTGAAATGCGTAGATATTAGGAGGAACACCAGTGGCGAAGGCGGCTTACTGGACGGTAACTGACGTTGAGGCTCGAAAGCGTGGGGAGCAAACAGGATTAGATACCCCAGTAGTC
>bcde1bf2baf73682c67520f16ea04162
CCTACGGGTGGCAGCAGTCGAGAATCATTCACAATGGGGGGAACCCTGATGGTGCGACGCCGCGTGGGGGAGGAAGGTCTTCGGATTGTAAACCCCTGTCATGCAGGAGCAAGGCGAAAGTTGATAGTACTGCAAGAGGAAGAGACGGCAAACTCTGTGCCAGCAGCCGCGGTAATACAGAGGTCTCAAGCGTTGTTCGGAATCACTGGGCGTAAAGGGTACGTAGGCGGCGGGGCAAGTTGCGCGTGAAAGGCAGGGGCTCAACCTCTGGAATGCGCGTGAAACTACCCTGCTAGAGCGATGGAGGGGGAACCGGAATTCTTGGTGTAGCAGTGAAATGCGTAGATATCAAGAAGAAGACTCGTGGCGAAGGCGGGTTCCTGGACATGAGCTGACGCTGAGGTACGAAGGTCAGGGTAGCGAAAGGGATTAGATACCCCGGTAGTC
>d5bc20d6522f499e283269eea116c56f
CCTACGGGTGGCAGCAGTCGAGAATCATTCACAATGGGGGGAACCCTGATGGTGCGACGCCGCGTGGGGGAGGAAGGTCTTCGGATTGTAAACCCCTGTCATGCAGGAGCAAGGCCGAAAGGTTGATAGTACTGCAAGAGGAAGAGACGGCAAACTCTGTGCCAGCAGCCGCGGTAATACAGAGGTCTCAAGCGTTGTTCGGAATCACTGGGCGTAAAGGGTACGTAGGCGGTGCAGCAAGTTGCGCGTGAAAGGCAGGGGCTCAACCTCTGGAATGCGCGTGAAACTACTGAGCTAGAGTAATGGAGAGGGAACCGGAATTCTTGGTGTAGCAGTGAAATGCGTAGATATCAAGAAGAAGACTCGAGGCGAAGGCGGGTTCCTGGACATTAACTGACGCTGAGGTACGAAGGCCGGGGTAGCGAAAGGGATTAGATACCCCGGTAGTC
>e66df03cf467b1296530e487586c8f39
CCTACGGGTGGCTGCAGTGGGGAATATTGCACAATGGGGGGAACCCTGATGCAGCGACGCCGCGTGAGTGAAGAAGTATTTCGGTATGTAAAGCTCTATCAGCAGGAAAGATAATGACGGTACCTGACTAAGAAGCTCCGGCTAAATACGTGCCAGCAGCCGCGGTAATACGTATGGAGCAAGCGTTATCCGGATTTACTGGGTGTAAAGGGAGCGTAGGCGGCCAGGCAAGTCTGATGTGAAATCCCGGGGCCCAACCCCGGAGCTGCATTGGAAACTGCAGGGCTGGAGTGCCGGAGGGGTAAGCGGAATTCCTAGTGTAGCGGTGAAATGCGTAGATATTAGGAGGAACACCGGTGGCGAAGGCGGCTTACTGGACGGCAACTGACGCTGAGGCTCGAAAGCGTGGGGAGCAAACAGGATTAGATACCCCGGTAGTC
>5273fb93041fcb4a144d35a34cc5e1fc
CCTACGGGTGGCAGCAGTGGGGAATCTTGCGCAATGGGGGCAACCCTGACGCAGCAACGCCGCGTGCGGGACTGAAGGCCTTCGGGTTGTAAACCGCTTTCAGTGGGGAAGAAATTGACGGTACCCACAGAAGAAGCCCCGGCTAACTACGTGCCAGCAGCCGCGGTAACACGTAGGGGGCGAGCGTTATCCGGATTCATTGGGCGTAAAGGGCGCGTAGGCGGCCGCTTAAGCGGAACCTTTAAGACCGAGGCTCAACCTTGGTTCGGGTTCTGAACTGAACGGCTCGAGTGCGGTAGAGGCAAGTGGAATTCCCGGTGTAGCGGTGGAATGCGCAGATATCGGGAAGAACACCGACGGCGAAGGCAGCTTGCTGGGCCGGCACTGACGCTGAGGCGCGAAAGCTGGGGGAGCGAACAGGATTAGATACCCCGGTAGTC
>20c3f08c6c02310f2f11fb4548f9f68b
CCTACGGGTGGCTGCAGTGGGGAATATTGCACAATGGGGGGAACCCTGATGCAGCGACGCCGCGTGAGTGAAGAAGTATTTCGGTATGTAAAGCTCTATCAGCAGGGAAGAAAATGACGGTACCTGACTAAGAAGCCCCGGCTAACTACGTGCCAGCAGCCGCGGTAATACGTAGGGGGCAAGCGTTATCCGGATTTACTGGGTGTAAAGGGAGCGTAGACGGGCATGCAAGTCTGATGTGAAAGGCGGGGGCTCAACCCCTGGACTGCATTGGAAACTGTAAGTCTTGAGTGCCGGAGAGGTAAGCGGAATTCCTAGTGTAGCGGTGAAATGCGTAGATATTAGGAGGAACACCAGTGGCGAAGGCGGCTTACTGGACGGCAACTGACGTTGAGGCTCGAAGGCGTGGGGAGCAAACAGGATTAGATACCCCAGTAGTC
>d0b6767fee5de6dc03bb7f989854547d
CCTACGGGTGGCAGCAGTGAGGAATATTGGTCAATGGACGGAAGTCTGAACCAGCCATGCCGCGTGCAGGAAGACGGCTCTATGAGTTGTAAACTGCTTTTGTACGAGGGTAAACTCGGGTACGTGTACCCGACTGAAAGTATCGTACGAATAAGGATCGGCTAACTCCGTGCCAGCAGCCGCGGTAATACGGAGGATTCAAGCGTTATCCGGATTTATTGGGTTTAAAGGGTGCGTAGGCGGTTTGATAAGTTGGAGGTGAAATGTTAGGGCTTAACCCTGAAACTGCCTCCAATACTGTTGAGCTAGAGAGTAGTTGCGGTAGGCGGAATGTATGGTGTAGCGGTGAAATGCATAGAGATCATACAGAACACCGATTGCGAAGGCAGCTTACCAAACTATATCTGACGTTGAGGCACGAAAGCGTGGGGAGCGAACAGGATTAGATACCCCTGTAGTC
>da0283d566ac1569e63483fc4f00ae2c
CCTACGGGTGGCAGCAGTGGGGGATATTGCACAATGGGGGAAACCCTGATGCAGCGATGCCGCGTGAGGGAAGAAGGTTTTCGGATTGTAAACCTCTGTGGAGGGGGACGATAATGACGGTACCCCTTTAGGAAGCCACGGCTAACTACGTGCCAGCAGCCGCGGTAATACGTAGGTGGCGAGCGTTGTCCGGAATTACTGGGTGTAAAGGGAGCGTAGGCGGGAACGCAAGTCAGAAGTGAAAACTATGGGCTTAACCCATAGCCTGCTTTTGAAACTGTGTTTCTTGAGTGAGTCAGAGGCAAGCGGAATTCCTAGTGTAGCGGTGAAATGCGTAGATATTAGGAGGAACACCAGTGGCGAAGGCGGCTTGCTGGGGCTTTACTGACGCTGAGGCTCGAAAGCGTGGGGAGCAAACAGGATTAGATACCCCAGTAGTC
>9ca1d67a55cac26a1e3dfe82fe47e9b7
CCTACGGGTGGCAGCAGTGGGGAATATTGCGCAATGGGGGAAACCCTGACGCAGCGATGCCGCATGAGTGAAGAAGGGACTCGTTCCGTAAAGCTTTGTCCCGGGGGAAGAGATAAGACGGTACCCCGGTAACAGCCCCAGCTAACTACGTGCCAGCAGCTGCGGTAACACGTGGGGGGCGAGCGTTGTCCGGAATTATTGGGCGTAAAGGGCACGCAGGCGGTTTTTTAGGCTGTCGATTAAAGTGCTGGGCTCAACCCAGTGATGCTTGGCAGAACCGAAAGACTCGAGTGCCAGAGAGGCAGGCAGAATTCCTGGTGTAGCGGTGAAATGCGCAGAGATCAGGAGGAATACCAGAGGCGAAGGCGGCCTGCTGGCTGGCAACTGACGCTCAGGTGCGAAAGCGTGGGGAGCGAACAGGATTAGATACCCCGGTAGTC
>6d193eea5862577e54c7b0bcd9b66024
CCTACGGGTGGCAGCAGTGGGGAATATTGCGCAATGGAGGAAACTCTGACGCAGCGATGCCGCGTGGGCGAAGAAGGGCTCCGGCCCGTAAAGCCCTGCCGCCGGGGAAGAGAGAAGACGGTACCCGGCAAGCAAGCCCCGGCCAATCACGTGCCAGCAGCCGCGGTAAGACGTGAGGGGCGAGCGTTGTCCGGAATCACTGGGCGTAAAGGGCGCGCAGGCGGCTGCGCGGGTGGGATGTCAAAGCCCGGGGCCCAACCCCGGAGAGGCCTTCCAAACCGCGCGGCTCGGGTGCTGGAGGGGCAGGCAGAATTCCTGGTGTAGCGGTGAAATGCGCAGAGATCAGGAGGAATACCAGAGGCGAAGGCGGCCTGCCGGACAGACACTGACGCTTAGGCGCGAAAGCGCGGGGAGCAAACAGGATTAGATACCCCGGTAGTC
>08200040bfccd98bc77f6222a3c7d002
CCTACGGGTGGCTGCAGTGGGGAATATTGCGCAATGGAGGCAACTCTGACGCAGCAATGCCGCGTGAGTGAAGAAGGGATTCGTCCTGTAAAGCTCTGTTACCGGGGAAGAGAGAGACGGTACCCGGTGAGCAAGCCCCAGCCAACTACGTGCCAGCAGCTGCGGTAACACGTAGGGGGCGAGCGTTATCCGGATTTATTGGGCGTAAAGGGCACGCAGGCGGCTATTCAGGTGTGGTGTCAAAGTCCGGGGCTCAACCCCGTGGTTGCACTGCAAACCGGGTAGCTGGAGTGAAGTAGAGGCAGACAGAATTTCTGGTGTAGCGGTGAAATGCGCAGAGATCAGGAGGAATACCGGAGGCGAAGGCGGTCTGCTGGGCTTTTACTGACGCTGAGGTGCGAAAGCGTGGGGAGCGAACAGGATTAGATACCCCAGTAGTC
>0a80d04e0cae9522ec04178909cdeb3e
CCTACGGGTGGCAGCAGTGGGGAATATTGCGCAATGGAGGCAACTCTGACGCAGCAATGCCGCGTGAGTGAAGAAGGGATTCGTTCCGTAAAGCTCTGTTATCGGGGAAGAGAGAGACGGTACCCGATGAGCAAGCCCCAGCCAACCACGTGCCAGCAGCTGCGGTAATACGTGGGGGGCGAGCGTTATCCGGATTTATTGGGCGTAAAGGGCACGCAGGCGGCTGTTTAGGCGCAGTGTAAAAGACCGGGGCTCAACCCCGGGCAGTCACTGTGAACCGGGCAGCTCGAGTGCTGGAGAGGCAGACAGAATTCCTGGTGTAGCGGTGAAATGCGCAGAGATCAGGAGGAATACCGGAGGCGAAGGCGGTCTGCCGGCCAGATACTGACGCTCAGGTGCGAAAGCGTGGGGAGCGAACAGGATTAGATACCCCGGTAGTC
>0c81a6b6bd505732d05b27f8c3e63023
CCTACGGGTGGCAGCAGTGGGGAATATTGGGCAATGGGCGCAAGCCTGACCCAGCAACGCCGCGTGAAGGAAGAAGGCTTTCGGGTTGTAAACTTCTTTTATCAGGGACGAATAGATGACGGTACCTGATGAATAAGCCACGGCTAACTACGTGCCAGCAGCCGCGGTAATACGTAGGTGGCAAGCGTTATCCGGATTTACTGGGTGTAAAGGGCGTGTAGGCGGGACTGCAAGTCAGATGTGAAAACCAGAGGCTCAACCTCTGGCCTGCATTTGAAACTGTAGTTCTTGAGTACTGGAGAGGCAGACGGAATTCCTAGTGTAGCGGTGAAATGCGTAGATATTAGGAGGAACACCAGTGGCGAAGGCGGTCTGCTGGACAGCAACTGACGCTGAGGCGCGAAAGCGTGGGGAGCAAACAGGATTAGATACCCCGGTAGTC
>b59641c243bdb9f83ba55cc6b6769afd
CCTACGGGTGGCAGCAGTGGGGAATATTGCACAATGGGCGAAAGCCTGATGCAGCGATGCCGCGTGAGGGAAGAAGGTTTTCGGATTGTAAACCTCTGTCTTCGGGGACGATAATGACGGTACCCGAGGAGGAAGCTCCGGCTAACTACGTGCCAGCAGCCGCGGTAATACGTAGGGAGCAAGCGTTATCCGGAATTACTGGGTGTAAAGGGAGTGTAGGCGGGACTGCAAGTCAGATGTGAAAATTATGGGCTCAACTCATAACCTGCATTTGAAACTGTAGTTCTTGAGTGAAGTAGAGGTAAGCGGAATTCCATGTGTAGCGGTGAAATGCGTAGATATATGGAGGAACATCAGTGGCGAAGGCGGCTTACTGGGCTTTTACTGACGCTGAGGCTCGAAAGCGTGGGGAGCAAACAGGATTAGATACCCCGGTAGTC
>428a16cebf65579d6f4e2137ae52a2e9
CCTACGGGTGGCAGCAGTGGGGAATCTTGCGCAATGGAGGCAACTCTGACGCAGCGATGCCGCGTGAGCGATGAAGGGCTTCGGTCCGTAAAGTTTTGTCGCCGGGGAAGAGATTGACGTTACCCGGTGAGAAAGCCCCGGCTAACTACGTGCCAGCAGCCGCGGTAACACGTAGGGGGCGAGCGTTGTCCGGAATGACTGGGCGTAAAGGGCGCGTAGGCGGCCGGCGCGGCGCAGCTTCAAAGGGTGGGGCCCAACCCCGCCATGGGCTGCGGACCGGCCGGCTGGAGTGCCGGAGAGGCAGGCAGAATTCCTGGTGTAGCGGTGAAATGCGCAGAGATCAGGAGGAATACCGGAGGCGAAGGCGGCCTGCCGGACGGACACTGACGCTGAGGCGCGAAAGCGTGGGGAGCGAACAGGATTAGATACCCCGGTAGTC
>a569beaae9cf37edc936bdaaf26e697b
CCTACGGGTGGCTGCAGTGGGGGATATTGCACAATGGGGGGAACCCTGATGCAGCGACGCCGCGTGAGCGATGAAGTATTTCGGTATGTAAAGCTCTATCAGCAGGGAAGAAGATGACGGTACCTGACTAAGAAGCCCCGGCTAACTACGTGCCAGCAGCCGCGGTAATACGTAGGGGGCAAGCGTTATCCGGATTTACTGGGTGTAAAGGGAGCGTAGACGGCATGGCAAGTCTGGAGTGAAAGGCGGGGGCTCAACCCCCGGACTGCTTTGGAAACTGTCAGGCTGGAGTGTCGGAGAGGCAAGTGGAATTCCCAGTGTAGCGGTGAAATGCGTAGATATTGGGAGGAACACCAGTGGCGAAGGCGGCTTGCTGGACGATGACTGACGTTGAGGCTCGAAAGCGTGGGGAGCAAACAGGATTAGATACCCCAGTAGTC
>6f333b89b176f7e037d5ba15ca88556f
CCTACGGGTGGCAGCAGTGGGGAATCTTGCGCAATGGGGGCAACCCTGACGCAGCGACGCCGCGTGCGGGATGAAGGCCTTCGGGTCGTAAACCGCTTTCAGCAGGGACGAGGGCGAAAGCTGACGGTACCTGCAGAAGAAGCTCCGGCTAACTACGTGCCAGCAGCCGCGGTAACACGTAGGGGGCGAGCGTTATCCGGATTCATTGGGCGTAAAGCGCGCGTAGGCGGCCTGTTAGGTCGAGGGTCTAATCCCGGGGCTCAACCCCGGGCCGCTCTCGATACCGGCAGGCTTGAGTCTGGTAGGGGAAGGCGGAACTCCCGGTGTAGCGGTGGAATGCGCAGATATCGGGAGGAACACCGGTGGCGAAGGCGGCCTTCTGGGCCATGACTGACGCTCAGGCGCGAAAGCTAGGGGAGCAAACAGGATTAGATACCCCAGTAGTC
>efa7bc53cec273e335d3906c76b8fa33
CCTACGGGTGGCAGCAGTGGGGAATATTGCGCAATGGGGGAAACCCTGACGCAGCGATGCCGCATGAGTGAAGAAGGGACTCGTTCCGTAAAGCTTTGTCCCGGGGGAAGAGAGAAGACGGTACCCCGGTAACAGCCCCAGCTAACTACGTGCCAGCAGCTGCGGTAACACGTGGGGGGCGAGCGTTGTCCGGAATTATTGGGCGTAAAGGGCACGCAGGCGGTTTTTTAGGCTGTCGATTAAAGTGCTGGGCTCAACCCAGTGATGCTTGGCAGAACCGAAAGACTCGAGTGCCAGAGAGGCAGGCAGAATTCCTGGTGTAGCGGTGAAATGCGCAGAGATCAGGAGGAATACCAGAGGCGAAGGCGGCCTGCTGGCTGGCAACTGACGCTCAGGTGCGAAAGCGTGGGGAGCGAACAGGATTAGATACCCCGGTAGTC
>840beb31931ea0263c762807f4c9a879
CCTACGGGTGGCTGCAGTGGGGAATATTGCACAATGGGGGGAACCCTGATGCAGCAACGCCGCGTGAGTGAAGAAGTATTTCGGTACGTAAAGCTCTATCAGCAGGGAAGAAGAGAGACGGTACCTGAGTAAGAAGCCCCGGCTAACTACGTGCCAGCAGCCGCGGTAATACGTAGGGGGCAAGCGTTATCCGGAATTACTGGGTGTAAAGGGAGCGCAGACGGCGATGCAAGTCTGGAGTGAAAGGCCGCGGCCCAACTGCGGGACTGCTCTGGAAACTGTATGGCTGGAGTACAGGAGAGGTAAGCGGAATTCCTAGTGTAGCGGTGAAATGCGTAGATATTAGGAGGAACACCGGTGGCGAAGGCGGCTTACTGGACTGTAACTGACGTTGAGGCTCGAAAGCGTGGGGAGCAAACAGGATTAGATACCCCGGTAGTC
>88415e3403c3ff65f1c7632ff5f9eb25
CCTACGGGTGGCAGCAGTGGGGAATATTGGGCAATGGGCGCAAGCCTGACCCAGCAACGCCGCGTGAAGGAAGAAGGCTTTCGGGTTGTAAACTTCTTTTATGAGGGACGAAGGACGTGACGGTACCTCATGAATAAGCCACGGCTAACTACGTGCCAGCAGCCGCGGTAATACGTAGGTGGCGAGCGTTGTCCGGATTTACTGGGTGTAAAGGGCGCGTAGGCGGGCAGGCAAGTCAGATGTGAAATCTCCGGGCTCAACCCGGAAACTGCATTTGAAACTGTCTGTCTTGAGTATCGGAGAGGCAAGCGGAATTCCGTGTGTAGCGGTGAAATGCGTAGATATACGGAGGAACACCAGTGGCGAAGGCGGCTTGCTGGACGACAACTGACGCTGAGGCGCGAAAGCGTGGGGAGCAAACAGGATTAGATACCCCGGTAGTC
>6c0068f1c30b83e50c7d0bb1d9051713
CCTACGGGTGGCAGCAGTGGGGAATATTGCGCAATGGAGGCAACTCTGACGCAGCAATGCCGCGTGAGTGAAGAAGGGATTCGTTTTGTAAAGCTCTGTTGCCGGGAAAGAGAGAGACGGTACCCGGCGAGCAAGCCCCAGCCAACTACGTGCCAGCAGCTGCGGTAATACGTAGGGGGCGAGCGTTATCCGGATTTATTGGGCGTAAAGGGCGCGCAGGCGGCCGGCCAGGCGCGGTGTGAAAGCCCGGGGCTCAACCCCGGAGGGTCACCGCGAACCGGCCGGCTCGAGTGCCGGAGAGGCAGACAGAATTCCTGGTGTAGCGGTGAAATGCGCAGAGATCAGGAGGAATACCGGAGGCGAAGGCGGTCTGCCGGCCGGAGACTGACGCTGAGGCGCGAAAGCGTGGGGAGCGAACAGGATTAGATACCCCGGTAGTC
>ecdc9673cfe0c40773635a8ddad58445
CCTACGGGTGGCAGCAGTGGGGAATATTGCACAATGGGGGAAACCCTGATGCAGCGACGCCGCGTGAGTGAAGAAGTATCTCGGTATGTAAAGCTCTATCAGCAGGGAAGAAAGAAGACGGTACCTGACTAAGAAGCCCCGGCTAACTACGTGCCAGCAGCCGCGGTAATACGTAGGGGGCAAGCGTTATCCGGATTTACTGGGTGTAAAGGGAGCGTAGACGGCAGGGCAAGTCTGAAGTGAAAGCCCGGGGCTCAACCCCGGGACTGCTTTGGAAACTGTTCAGCTGGAGTGCAGGAGAGGTAAGTGGAATTCCTAGTGTAGCGGTGAAATGCGTAGATATTAGGAGGAACACCAGTGGCGAAGGCGGCTTACTGGACTGTAACTGACGTTGAGGCTCGAAGGCGTGGGGAGCAAACAGGATTAGATACCCCAGTAGTC
>9263d4cb159f595e37894c4d9627c8b7
CCTACGGGTGGCTGCAGTGGGGGATATTGCGCAATGGGGGGAACCCTGACGCAGCAACGCCGCGTGAAGGAAGAAGGTTTTCGGATTGTAAACTTCTTTTATTAAGGACGAAAGAATGACGGTACTTAATGAATAAGCTCCGGCTAACTACGTGCCAGCAGCCGCGGTAATACGTAGGGAGCAAGCGTTGTCCGGAATTACTGGGTGTAAAGGGTGCGTAGGCGGCTAAACAAGTCAGATGTGAAAACTATGGGCTTAACCGATAGCGTGCATTTGAAACTGTATAGCTTGAGTGAAGTAGAGGCAGGCGGAATTCCCCGTGTAGCGGTGAAATGCGTAGAGATGGGGAGGAACACCAGTGGCGAAGGCGGCCTGCTGGGCTTTAACTGACGCTGAGGCACGAAAGCGTGGGTAGCAAACAGGATTAGATACCCCAGTAGTC
>87c60051a20a8801a25e074deec36780
CCTACGGGGGGCTGCAGTGGGGAATATTGCACAATGGGGGGAACCCTGATGCAGCGACGCCGCGTGAGCGAAGAAGTATTTCGGTATGTAAAGCTCTATCAGCAGGGAAGAAAATGACGGTACCTGAGTAAGAAGCCCCGGCTAAATACGTGCCAGCAGCCGCGGTAATACGTATGGGGCAAGCGTTATCCGGATTTACTGGGTGTAAAGGGAGCGTAGACGGAGAGGCAAGTCTGATGTGAAAGGCGGGGGCCCAACCCCCGGACTGCATTGGAAACTGTCCCTCTTGAGTGCCGGAGAGGTAAGCGGAATTCCTAGTGTAGCGGTGAAATGCGTAGATATTAGGAGGAACACCAGTGGCGAAGGCGGCTTACTGGACGGTAACTGACGTTGAGGCTCGAAAGCGTGGGGAGCAAACAGGATTAGATACCCCGGTAGTC
>b5e5cb37b128da54d17a39b9cf0ffc1f
CCTACGGGTGGCAGCAGTGGGGAATATTGCACAATGGGGGGAACCCTGATGCAGCAACGCCGCGTGAGTGAAGAAGTATTTCGGTACGTAAAGCTCTATCAGCAGGGAAGAAGAGAGACGGTACCTGAGTAAGAAGCCCCGGCTAACTACGTGCCAGCAGCCGCGGTAATACGTAGGGGGCAAGCGTTATCCGGAATTACTGGGTGTAAAGGGAGCGCAGACGGCGATGCAAGTCTGGAGTGAAAGGCCGCGGCCCAACTGCGGGACTGCTCTGGAAACTGTATGGCTGGAGTACAGGAGAGGTAAGCGGAATTCCTAGTGTAGCGGTGAAATGCGTAGATATTAGGAGGAACACCGGTGGCGAAGGCGGCTTACTGGACTGTAACTGACGTTGAGGCTCGAAAGCGTGGGGAGCAAACAGGATTAGATACCCCTGTAGTC
>db2bc8ff2ce2a6d445a1be82b9dededa
CCTACGGGTGGCTGCAGTGGGGAATATTGCGCAATGGAGGCAACTCTGACGCAGCAATGCCGCGTGAGTGAAGAAGGGATTCGTTCTGTAAAGCTCTGTTATCGGGGAAGAGGTGACGGTACCCGATGAGCAAGCCCCAGCCAACTACGTGCCAGCAGCTGCGGTAATACGTAGGGGGCGAGCGTTATCCGGATTTATTGGGCGTAAAGGGCACGCAGGCGGCTGTTTAGGTGTGATGTGAAAGCCCGGGGCTTAACCCTGAGGTAGCATTGCAAACCGGGCAGCTAGAGTGAGGTAGAGGCAGACAGAATTTCTGGTGTAGCGGTGAAATGCGCAGAGATCAGGAGGAATACCGGAGGCGAAGGCGGTCTGCTGAGCCTTTAACTGACGCTCAGGTGCGAAAGCGTGGGGAGCGAACAGGATTAGATACCCCGGTAGTC
>cfa41d580ea501fd8c025924634ebc04
CCTACGGGTGGCAGCAGTGAGGAATATTGGACAATGGATGGAAATCTGATCCAGCCATGCCGCGTGCAGGAAGGCGGTCCTATGGATTGTAAACTGCTTTTGTACGGGAGCAATAATTTCTACGGGGTAGGGAGATGAGAGTACCGTACGAATCAGCATCGGCTAACTCCGTGCCAGCAGCCGCGGTAATACGGAGGATGCGAGCGTTATCCGGATTTATTGGGTTTAAAGGGTGCGTAGGCTGTAATTTAAGTCAGTGGTGAAATGTACGGGCTTAACCGGTGATATGCCATTGATACTGGATTGCTGGAATACGGATGCGGTATGCGGAATGTGTAGTGTAGCGGTGAAATGCATAGATATTACACAGAACACCGATTGCGAAGGCAGCATACCAAGGCGGGATTGACGCTGAAGCACGAAAGTGTGGGGATCGAACAGGATTAGATACCCCAGTAGTC
>7a09af18e70b192cde9f8fd7126d4d98
CCTACGGGTGGCTGCAGTGGGGAATATTGCGCAATGGAGGAAACTCTGACGCAGCAATGCCGCGTGAGTGAAGAAGGGATTCGTTCTGTAAAGCTCTGTTATCGGGGAAGAGAGAGACGGTACCCGATGAGCAAGCCCCAGCCAACTACGTGCCAGCAGCTGCGGTAATACGTAGGGGGCGAGCGTTATCCGGATTTATTGGGCGTAAAGGGCACGCAGGCGGCTGTTTAGGTGTGATGTGAAAGCCCGGGGCTTAACCCTGAGGTAGCATTGCAAACCGGGCAGCTAGAGTGAGGTAGAGGCAGACAGAATTTCTGGTGTAGCGGTGAAATGCGCAGAGATCAGGAGGAATACCGGAGGCGAAGGCGGTCTGCTGAGCCTTTGACTGACGCTGAGGTGCGAAAGCGTGGGGAGCGAACAGGATTAGATACCCCTGTAGTC
>69bbe0d9a2ecf17fd2386155f3dabd56
CCTACGGGTGGCAGCAGTGGGGAATATTGCGCAATGGAGGGAACTCTGACGCAGCGATGCCGCGTGAGTGAAGAAGGGATTCGTTCTGTAAAGCTCTGTTACCGGGGAAGAGAGTGACGGTACCCGGTAAGCAAGCCCCAGCCAACTACGTGCCAGCAGCTGCGGTAATACGTAGGGGGCGAGCGTTATCCGGAATTATTGGGCGTAAAGGGCACGCAGGTGGTTATTTAGGTGCGGTGTAAAAGTCCAGGGCTCAACCCTGGGAGGCCACCGCAAACCGGATAGCTGGAGTATTGTCGAGGCAGGCAGAATTCCTGGTGTAGCGGTGAAATGCGCAGAGATCAGGAGGAATACCGGAGGCGAAGGCGGTCTGCCAGGCTTATACTGACACTGAGGTGCGAAAGCGTGGGGAGCGAACAGGATTAGATACCCCGGTAGTC
>ad54dc89a2f8de48fcbba4756bc7cbbc
CCTACGGGTGGCTGCAGTGGGGAATATTGGGCAATGGGCGCAAGCCTGACCCAGCAACGCCGCGTGAAGGAAGAAGGCTTTCGGGTTGTAAACTTCTTTTATGAGGGACGAAGGACGTGACGGTACCTCATGAATAAGCCACGGCTAACTACGTGCCAGCAGCCGCGGTAATACGTAGGTGGCGAGCGTTGTCCGGATTTACTGGGTGTAAAGGGCGCGTAGGCGGGCATGCAAGTCAGATGTGAAATCTCCGGGCTTAACCCGGAAACTGCATTTGAAACTGTGTGTCTTGAGTATCGGAGAGGCAAGCGGAATTCCGTGTGTAGCGGTGAAATGCGTAGATATACGGAGGAACACCAGTGGCGAAGGCGGCTTGCTGGACGACAACTGACGCTGAGGCGCGAAAGCGTGGGGAGCAAACAGGATTAGATACCCCAGTAGTC
>f01e823c4d23bef248f935965c1b5db1
CCTACGGGTGGCAGCAGTGGGGAATATTGCACAATGGGGGGAACCCTGATGCAGCGACGCCGCGTGAGTGAAGAAGTATTTCGGTATGTAAAGCTCTATCAGCAGGGAAGAAAATGACGGTACCTGACTAAGAAGCCCCGGCTAACTACGTGCCAGCAGCCGCGGTAATACGTAGGGGGCAAGCGTTATCCGGATTTACTGGGTGTAAAGGGAGCGTAGACGGGTGTGCAAGTCTGATGTGAAAGGCGGGGGCTCAACCCCTGGACTGCATTGGAAACTGTGCGTCTTGAGTGCCGGAGAGGTAAGCGGAATTCCTAGTGTAGCGGTGAAATGCGTAGATATTAGGAGGAACACCAGTGGCGAAGGCGGCTTACTGGACGGCAACTGACGTTGAGGCTCGAAGGCGTGGGGAGCAAACAGGATTAGATACCCCGGTAGTC
>bf957f1222eec13feed79b1943b764aa
CCTACGGGTGGCTGCAGTGGGGAATATTGCGCAATGGAGGCAACTCTGACGCAGCAATGCCGCGTGAGTGAAGACGGGATTCGTTCTGTAAAGCTCTGTTACCGGGGAAGAGGAAGACGGTACCCGGTGAGCAAGCCCCAGCCAACTACGTGCCAGCAGCTGCGGTAATACGTAGGGGGCGAGCGTTATCCGGAATTATTGGGCGTAAAGGGCACGCAGGCGGTTATTTAGGCGCGTCATGAAAGCCGGGGGCTTAACCCCCGGAGGCTGACGCGAACCGGATAACTGGAGTGCTGGCGAGGCAGGCAGAATTCCTGGTGTAGCGGTGAAATGCGCAGAGATCAGGAGGAATACCGGTGGCGAAGGCGGCCTGCCAGCCAGAGACTGACGCTGAGGTGCGAAAGCGTGGGGAGCAAACAGGATTAGATACCCCTGTAGTC
>5d380ee44255b2bba6d6fbdfb87f7f07
CCTACGGGTGGCAGCAGTGGGGAATATTGCACAATGGGCGCAAGCCTGATGCAGCAACGCCGCGTGAAGGACGACGTATTTCGGTATGTAAACTTCTATCAGCAGGGAAGAAATAGACGGTACCTGAGTAAGAAGCCCCGGCTAACTACGTGCCAGCAGCCGCGGTAATACGTAGGGGGCAAGCGTTATCCGGATTTACTGGGTGTAAAGGGAGCGTAGGCGGCAGGGCAAGTCAGAAGTGAAAGCCCGCGGCTCAACCGCGGGACTGCTTTTGAAACTGTCCGGCTGGATTTCAGGAGAGGTAAGCGGAATTCCTAGTGTAGCGGTGAAATGCGTAGATATTAGGAGGAACACCAGTGGCGAAGGCGGCTTACTGGACTGACAATGACGCTGAGGCTCGAAAGCGTGGGGAGCAAACAGGATTAGATACCCCAGTAGTC
>86a738ed6b9b60075a3e7b86b3ad6581
CCTACGGGGGGCTGCAGTGGGGGATATTGGACAATGGGGGAAACCCTTATCCAGCGACGCCGCGTGAGGGAAGAAGGTTTTCGGATTGTAAACCTCTGTCAGTGGGGACGATAATGACGGTACCCACGGAGGAAGCCACGGCTAACTACGTGCCAGCAGCCGCGGTAATACGTAGGTGGCAAGCGTTGTCCGGAATTACTGGGTGTAAAGGGAGCGTAGGCGGGGCATTAAGTCAGAAGTGAAAATTATGGGCTCAACTCATAACCTGCTTTTGAAACTGAAGCTCTTGAGTGAAGTAGAGGCAAGCGGAATTCCTAGTGTAGCGGTGAAATGCGTAGATATTAGGAGGAACACCAGTGGCGAAGGCGGCTTGCTGGGCTTTTACTGACGCTGAGGCTCGAAAGCGTGGGGAGCAAACAGGATTAGATACCCCAGTAGTC
>9fa25a5a317e7ceb124dbdcc4d9da0b7
CCTACGGGTGGCAGCAGTGGGGAATATTGCGCAATGGGGGCAACCCTGACGCAGCAACGCCGCGTGCAGGAAGAAGGTCTTCGGATCGTAAACTGTTGTCGCAAGGGAAGAAGACAGTGACGGTACCTTGTGAGAAAGTCACGGCTAACTACGTGCCAGCAGCCGCGGTAATACGTAGGTGACAAGCGTTGTCCGGATTTACTGGGTGTAAAGGGCGCGTAGGCGGACTATCAAGTCAGTCGTGAAATACCGGGGCTTAACCCCGGGGCTGCGATTGAAACTGACAGCCTTGAGTATCGGAGAGGAAAGCGGAATTCCCAGTGTAGCGGTGAAATGCGTAGATATTGGGAGGAACACCAGTGGCGAAGGCGGCTTTCTGGACGACAACTGACGCTGAGGCGCGAAAGTGTGGGGAGCAAACAGGATTAGATACCCCAGTAGTC
>8f94a42476c288288245fa26f47f4d32
CCTACGGGTGGCAGCAGTGAGGGATATTGGGCAATGGGGGGAACCCTGACCCAGCAACGCCGCGTGAGGGAAGACGGTTTTCGGATTGTAAACCTCTGTCCTCTGTGAAGATAATGACGGTAGCAGAGGAGGAAGCTCCGGCTAACTACGTGCCAGCAGCCGCGGTAATACGTAGGGAGCGAGCGTTGTCCGGATTTACTGGGTGTAAAGGGTGCGTAGGCGGATTGGCAAGTCAGAAGTGAAATCCATGGGCTTAACCCATGAACTGCTTTTGAAACTGTTGGTCTTGAGTGGAGTAGAGGTAGGCGGAATTCCCGGTGTAGCGGTGAAATGCGTAGAGATCGGGAGGAACACCAGTGGCGAAGGCGGCCTACTGGGCTTTAACTGACGCTGAGGCACGAAAGTGTGGGTAGCAAACAGGATTAGATACCCCAGTAGTC
>5291009507043543870bcfd97301362c
CCTACGGGTGGCAGCAGTGGGGAATATTGCACAATGGGGGAAACCCTGATGCAGCGACGCCGCGTGAAGGAAGAAGTATTTCGGTATGTAAACTTCTATCAGCAGGGAAGATGATGACGGTACCTGACTAAGAAGCCCCGGCTAACTACGTGCCAGCAGCCGCGGTAATACGTAGGGGGCAAGCGTTATCCGGATTTACTGGGTGTAAAGGGAGCGTAGACGGCTTGGCAAGTCTGATGTGAAAGGCCGGGGCTCAACCCCGGGACTGCATTGGAAACTGTTAGGCTTGAGTGCCGGAGAGGTAAGCGGAATTCCTAGTGTAGCGGTGAAATGCGTAGATATTAGGAGGAACACCAGTGGCGAAGGCGGCTTACTGGACGGTAACTGACGTTGAGGCTCGAAAGCGTGGGGAGCAAACAGGATTAGATACCCCGGTAGTC
>721a7f44608cb6e008dc69125403a8dc
CCTACGGGTGGCAGCAGTGGGGAATCTTGCGCAATGGGGGCAACCCTGACGCAGCGACGCCGCGTGCGGGATGAAGGCCTTCGGGTCGTAAACCGCTTTCAGCAGGGACGAGGGCGAAAGCTGACGGTACCTGCAGAAGAAGCTCCGGCTAACTACGTGCCAGCAGCCGCGGTAACACGTAGGGGGCGAGCGTTATCCGGATTCATTGGGCGTAAAGCGCGCGTAGGCGGCCTGTTAGGTCGAGGGTCTAATCCCGGGGCTCAACCCCGGGCCGCTCTCGATACCGGCAGGCTTGAGTCTGGTAGGGGAAGGCGGAACTCCCGGTGTAGCGGTGGAATGCGCAGATATCGGGAGGAACACCGGTGGCGAAGGCGGCCTTCTGGGCCATGACTGACGCTCAGGCGCGAAAGCTAGGGGAGCAAACAGGATTAGATACCCCGGTAGTC
>312503a40623d1119722698cb14c4490
CCTACGGGTGGCAGCAGTGAGGAATATTGGTCAATGGACGCAAGTCTGAACCAGCCATGCCGCGTGCAGGAAGACGGCTCTATGAGTTGTAAACTGCTTTTGTACGAGGGTAAACACGGGTACGCGTACCCGCTTGAAAGTATCGTACGAATAAGGATCGGCTAACTCCGTGCCAGCAGCCGCGGTAATACGGAGGATTCAAGCGTTATCCGGATTTATTGGGTTTAAAGGGTGCGTAGGCGGTTTGATAAGTTAGAGGTGAAATGCCGGGGCTCAACTCCGGAATTGCCTCTGATACTGTTGAGCTAGAGAGTAGTTGCGGTAGGCGGAATGTATGGTGTAGCGGTGAAATGCATAGAGATCATACAGAACACCGATTGCGAAGGCAGCTTACCAAACTATATCTGACGTTGAGGCACGAAAGCGTGGGGAGCGAACAGGATTAGATACCCCAGTAGTC
>b829293b97a36bcebfa40e043a13f94a
CCTACGGGTGGCAGCAGTGGGGGATATTGCGCAATGGGGGGAACCCTGACGCAGCAACGCCGCGTGAAGGAAGAAGGTTTTCGGATTGTAAACTTCTTTTATTAAGGACGAAGGAATGACGGTACTTAATGAATAAGCTCCGGCTAACTACGTGCCAGCAGCCGCGGTAATACGTAGGGAGCAAGCGTTGTCCGGAATTACTGGGTGTAAAGGGTGCGTAGGCGGCTAAACAAGTCAGATGTGAAAACTATGGGCTTAACCGATAGCGTGCATTTGAAACTGTATAGCTTGAGTGAAGTAGAGGCAGGCGGAATTCCCCGTGTAGCGGTGAAATGCGTAGAGATGGGGAGGAACACCAGTGGCGAAGGCGGCCTGCTGGGCTTTAACTGACGCTGAGGCACGAAAGCGTGGGTAGCAAACAGGATTAGATACCCCGGTAGTC
>b80f7b3124e9b99d12c1f44a03139437
CCTACGGGTGGCAGCAGTGGGGAATATTGCACAATGGGGGGAACCCTGATGCAGCGATGCCGCGTGGAGGAAGAAGGTTTTCGGATTGTAAACTCCTGTCTTAAAGGACGATAATGACGGTACTTTAGGAGGAAGCTCCGGCTAACTACGTGCCAGCAGCCGCGGTAATACGTAGGGAGCGAGCGTTGTCCGGAATTACTGGGTGTAAAGGGAGCGTAGGCGGGATTGCAAGTCAGATGTGAAATACGTGGGCTTAACCCACGGGCTGCATTTGAAACTGTAGTTCTTGAGTGAAGTAGAGGCAAGCGGAATTCCTGGTGTAGCGGTGAAATGCGTAGATATCAGGAGGAACACCGGTGGCGAAGGCGGCTTGCTGGGCTTTTACTGACGCTGAGGCTCGAAAGCGTGGGGAGCAAACAGGATTAGATACCCCAGTAGTC
>136f57c5f62600b3876f01f3ae7bcb44
CCTACGGGTGGCTGCAGTGGGGAATATTGCACAATGGGGGGAACCCTGATGCAGCGACGCCGCGTGAGTGAAGAAGTATTTCGGTATGTAAAGCTCTATCAGCAGGGAAGAAAATGACGGTACCTGACCAAGAAGCCCCGGCTAACTACGTGCCAGCAGCCGCGGTAATACGTAGGGGGCAAGCGTTATCCGGATTTACTGGGTGTAAAGGGAGCGTAGACGGACATGCAAGTCTGGTGTGAAAGGCGGGGGCTCAACCCCCGGACTGCATTGGAAACTGTGTATCTTGAGTGCCGGAGAGGTAAGCGGAATTCCTAGTGTAGCGGTGAAATGCGTAGATATTAGGAGGAACACCAGTGGCGAAGGCGGCTTACTGGACGGCAACTGACGTTGAGGCTCGAAGGCGTGGGGAGCAAACAGGATTAGATACCCCAGTAGTC
>f107b535d4ad7f39c84dc528da033021
CCTACGGGTGGCAGCAGTGGGGAATATTGCACAATGGAGGGAACTCTGATGCAGCGATGCCGCGTGAGGGAAGAAGGTTTTCGGATTGTAAACCTCTGTCGTCGGGAACGATAATGACGGTACCCGACAAGGAAGCTCCGGCTAACTACGTGCCAGCAGCCGCGGTAATACGTAGGGAGCGAGCGTTGTCCGGAATTACTGGGTGTAAAGGGAGCGTAGGCGGGGTTGCAAGTCAGATGTGAAATGTAGGGGCTTAACCCCTGAACTGCATTTGAAACTGTAATTCTTGAGTGAAGTAGAGGTAAGCGGAATTCCTAGTGTAGCGGTGAAATGCGTAGATATTAGGAGGAACATCAGTGGCGAAGGCGGCTTACTGGGCTTTAACTGACGCTGAGGCTCGAAAGCGTGGGGAGCAAACAGGATTAGATACCCCGGTAGTC
>137f253fe2d18e802306821e20b81984
CCTACGGGTGGCTGCAGTGGGGAATATTGCACAATGGGCGAAAGCCTGATGCAGCGATGCCGCGTGAGGGAAGAAGGTTTTCGGATTGTAAACCTCTGTCTTTGGGGACGATAATGACGGTACCCAAGGAGGAAGCTCCGGCTAACTACGTGCCAGCAGCCGCGGTAATACGTAGGGAGCAAGCGTTATCCGGAATTACTGGGTGTAAAGGGAGTGTAGGCGGGATTGCAAGTCAGATGTGAAAATTATGGGCTCAACTCATAACCTGCATTTGAAACTGTAATTCTTGAGTGAAGTAGAGGTAAGCGGAATTCCATGTGTAGCGGTGAAATGCGTAGATATATGGAGGAACATCAGTGGCGAAGGCGGCTTACTGGGCTTTTACTGACGCTGAGGCTCGAAAGCGTGGGGAGCAAACAGGATTAGATACCCCAGTAGTC
>f482c74d633f26a3b14589ac1818d209
CCTACGGGTGGCAGCAGTGGGGGATATTGCGCAATGGGGGGAACCCTGACGCAGCAACGCCGCGTGAAGGAAGAAGGTTTTCGGATTGTAAACTTCTTTTATTAAGGACGAAGGAATGACGGTACTTAATGAATAAGCTCCGGCTAACTACGTGCCAGCAGCCGCGGTAATACGTAGGGAGCAAGCGTTGTCCGGAATTACTGGGTGTAAAGGGTGCGTAGGCGGCTAAACAAGTCAGATGTGAAAACTATGGGCTTAACCGATAGCGTGCATTTGAAACTGTATAGCTTGAGTGAAGTAGAGGCAGGCGGAATTCCCCGTGTAGCGGTGAAATGCGTAGAGATGGGGAGGAACACCAGTGGCGAAGGCGGCCTGCTGGGCTTTAACTGACGCTGAGGCACGAAAGCGTGGGTAGCAAACAGGATTAGATACCCCAGTAGTC
>baa1534bf69bfe300da6bad464059589
CCTACGGGTGGCAGCAGTGGGGAATATTGGGCAATGGAGGCAACTCTGACCCAGCAACGCCGCGTGAGCGATGAAGGTCTTCGGATTGTAAAGCTCTTTAAGTGGGGACGAAGAAAGTGACTGTACCCACAGAATAAGCCTCGGCTAACTACGTGCCAGCAGCCGCGGTAATACGTAGGAGGCAAGCGTTATCCGGAATGACTGGGCGTAAAGGGTGCGTAGGTGGTTTGGCAAGTTGGTAGCGTAATTCCGGGGCTCAACTTCGGAACTACTACCAAAACTGCTGGGCTTGAGTGCAGGAGGGGTGAACGGAATTCCTAGTGTAGCGGTGGAATGCGTAGATATTAGGAGGAACACCAGCGGCGAAGGCGGTTCACTGGACTGTAACTGACACTGAGGCACGAAAGCGTGGGGAGCAAACAGGATTAGATACCCCGGTAGTC
>21242fffb70042ca14c5024c4d8d97da
CCTACGGGTGGCAGCAGTGGGGAATATTGCGCAATGGAGGCAACTCTGACGCAGCAATGCCGCGTGGGTGAAGAAGGGATTCGTCCTGTAAAGCCCTGTTGTCGGGGAAGAGTAAAGACGGTACCCGGCGTATGAGCCCCAGCCAACCACGTGCCAGCAGCTGCGGTAACACGTGGGGGGCGAGCGTTATCCGGATTTATTGGGCGTAAAGGGCACGCAGGCGGCAGCGAGGGTGCGGTGTTAAAACCCGGGGCCCAACCCCGGGTTGCACGGCAAACCGCGCTGCTGGAGTGAAGCAGAGGCAGGCAGAATTCCTGGTGTAGCGGTGAAATGCGCAGAGATCAGGAGGAATACCGGTGGCGGAGGCGGCCTGCTGGGCTTATACTGACGCTGAGGTGCGAAAGCGTGGGGAGCGAACAGGATTAGATACCCCGGTAGTC
>1729c1032623cac37e37488d76800d95
CCTACGGGTGGCAGCAGTGGGGAATATTGCACAATGGGGGAAACCCTGATGCAGCAACGCCGCGTGAAGGAAGAAGTATTTCGGTATGTAAACTTCTATCAACAGGGAAGAAATAAATGACGGTACCTGGCTAAGAAGAACCGGCTAAATACGTGCCAGCAGCCGCGGTAATACGTATGGTTCAAGCGTTATCCGGATTTACTGGGTGTAAAGGGTGAGTAGGCGGTTATGCAAGTCACATGTGAAATGTCGGGGCTCAACTCCGGCCTGCATGAGAAACTGTATAACTAGAGTGCAGGAGAGGTAAGCGGAATTCCCAGTGTAGCGGTGAAATGCGTAGATATTGGGAAGAACACCGGTGGCGAAGGCGGCTTACTGGACTGTTACTGACGCTGAGTCACGAAAGCGTGGGGAGCGAACAGGATTAGATACCCCAGTAGTC
>fe22d86c51fed931fed2c657ea42552f
CCTACGGGTGGCAGCAGTGGGGAATATTGCGCAATGGAGGAAACTCTGACGCAGCAATGCCGCGTGAGTGAAGAAGGGATTCGTTCCGTAAAGCTCTGCCGTTGGGGAAGAAAGAAGACGGTACCCAACAAGCAAGCCCCGGCTAACTACGTGCCAGCAGCCGCGGTAACACGTAGGGGGCGAGCGTTGTCCGGAATTACTGGGCGTAAAGGGCACGCAGGCGGCTGTGCAGGCAGGATGTGAAAAGTCAGGGCCCAACCCTGAAGGTGCATCCTGAACCACGCAGCTAGAGTGCTGGAGAGGCAGGCAGAATTCCTGGTGTAGCGGTGAAATGCGCAGATATCAGGAGGAATACCGGAGGCGAAGGCGGCCTGCCGGACAGACACTGACGCTCAGGTGCGAAAGCGTGGGGAGCAAACAGGATTAGATACCCCTGTAGTC
>795c4fdbb6a6ee08c398eaea72ce3ff4
CCTACGGGTGGCAGCAGTGGGGAATCTTGCGCAATGGAGGCAACTCTGACGCAGCGATGCCGCGTGAGCGAAGAAGGGCTTCGGCTCGTAAAGCTCTGTCGTCGGGGAAGAAGAAGACGTTACCCGACAAGAAATTCCCGGCTAACTACGTGCCAGCAGCCGCGGTAACACGTAGGGGAAGAGCGTTGTCCGGAATGACTGGGCGTAAAGGGCGCGTAGGCGGCCGGCGCGGCGCAGCCTAAAAGCGCGGGGCCCAACCCCGCGATGGGCTGCGGACCGGCCGGCTGGAGTGCTGGAGAGGCAGGCAGAATTCCTGGTGTAGCGGTGAAATGCGCAGAGATCAGGAGGAATACCGGAGGCGAAGGCGGCCTGCCGGACAGACACTGACGCTGAGGCGCGAAAGCGTGGGGAGCGAACAGGATTAGATACCCCGGTAGTC
>362cef48fc72558e0916e123de34f94a
CCTACGGGTGGCAGCAGTGGGGAATATTGCGCAATGGAGGCAACTCTGACGCAGCAATGCCGCGTGAGTGAAGAAGGGATTCGTCCTGTAAAGCTCTGTTACCGGGGAAGAGAGAGACGGTACCCGGTGAGCAAGCCCCAGCCAACTACGTGCCAGCAGCTGCGGTAACACGTAGGGGGCGAGCGTTATCCGGATTTATTGGGCGTAAAGGGCACGCAGGCGGCTATTCAGGTGTGGTGTCAAAGTCCGGGGCTCAACCCCGTGGTTGCACTGCAAACCGGGTAGCTGGAGTGAAGTAGAGGCAGACAGAATTTCTGGTGTAGCGGTGAAATGCGCAGAGATCAGGAGGAATACCGGAGGCGAAGGCGGTCTGCTGGGCTTTTACTGACGCTGAGGTGCGAAAGCGTGGGGAGCGAACAGGATTAGATACCCCTGTAGTC
>10d0ae68fdfff42d60fffb733b0ae7cc
CCTACGGGTGGCAGCAGTGGGGAATATTGCGCAATGGAGGCAACTCTGACGCAGCAATGCCGCGTGGGTGAAGAAGGGATTCGTCCTGTAAAGCCCTGTTGCCGGGAAAGAGGTAAGACGGTACCCGGCGAGCAAGCCCCAGCCAACTACGTGCCAGCAGCTGCGGTAATACGTAGGGGGCGAGCGTTATCCGGATTGATTGGGCGTAAAGGGCGCGCAGGCGGTTGTTTAGGCGCGGTGTGAAAGTCCGGGGCTCAACCCCGGCCGGTCATCGCGGACCGGGCAACTAGAGTGCCGGCGGGGCAGACAGAATTCCTGGTGTAGCGGTGAAATGCGCAGAGATCAGGAGGAATACCAGAGGCGAAGGCGGTCTGCTAGCCGGATACTGACGCTCAGGCGCGAAAGCGTGGGGAGCGAACAGGATTAGATACCCCGGTAGTC
>f21c384eb16df7bdfe6233fe9ec022f2
CCTACGGGTGGCAGCAGTGGGGAATATTGCACAATGGGCGAAAGCCTGATGCAGCGATGCCGCGTGAGGGAAGAAGGTTTTCGGATTGTAAACCTCTGTCTTTGGGGACGATAATGACGGTACCCAAGGAGGAAGCTCCGGCTAACTACGTGCCAGCAGCCGCGGTAATACGTAGGGAGCAAGCGTTATCCGGAATTACTGGGTGTAAAGGGAGTGTAGGCGGGATTGCAAGTCAGATGTGAAAATTATGGGCTCAACTCATAACCTGCATTTGAAACTGTAATTCTTGAGTGAAGTAGAGGTAAGCGGAATTCCATGTGTAGCGGTGAAATGCGTAGATATATGGAGGAACATCAGTGGCGAAGGCGGCTTACTGGGCTTTTACTGACGCTGAGGCTCGAAAGCGTGGGGAGCAAACAGGATTAGATACCCCTGTAGTC
>c8fbbd62e623c096461277c99f8e0dfd
CCTACGGGTGGCAGCAGTGGGGAATATTGCACAATGGGGGGAACCCTGATGCAGCGACGCCGCGTGAGCGAAGAAGTATTTCGGTATGTAAAGCTCTATCAGCAGGAAAGATGATGACGGTACCTGACTAAGAAGCTCCGGCTAAATACGTGCCAGCAGCCGCGGTAATACGTATGGAGCAAGCGTTATCCGGATTTACTGGGTGTAAAGGGAGCGTAGGCGGCGCTGCAAGTCTGATGTGAAAACCCGGGGCTCAACCGCGGGAGTGCATTGGAAACTGTGGCGCTGGAGTGTCGGAGGGGTAAGTGGAATTCCTAGTGTAGCGGTGAAATGCGTAGATATTAGGAGGAACACCGGTGGCGAAGGCGGCTTACTGGACGACAACTGACGCTGAGGCTCGAAAGCGTGGGGAGCAAACAGGATTAGATACCCCAGTAGTC
>349331590ced9c8d6a8ba0b7b7ad9e77
CCTACGGGTGGCTGCAGTGGGGAATATTGCACAATGGGGGAAACCCTGATGCAGCAACGCCGCGTGAGTGAAGAAGTATTTCGGTATGTAAAGCTCTATCAGCAGGGAAGAAGATGACGGTACCTGAGTAAGAAGCCCCGGCTAACTACGTGCCAGCAGCCGCGGTAATACGTAGGGGGCAAGCGTTATCCGGATTTACTGGGTGTAAAGGGAGCGTAGACGGCGGAGCAAGTCTGAAGTGAAAGCCCGGGGCTCAACCCCGGGACTGCTTTGGAAACTGCCCTGCTGGAGTGCTGGAGAGGTAAGCGGAATTCCTAGTGTAGCGGTGAAATGCGTAGATATTAGGAAGAACACCAGTGGCGAAGGCGGCTTACTGGACAGTAACTGACGTTGAGGCTCGAAAGCGTGGGGAGCAAACAGGATTAGATACCCCGGTAGTC
>b9f049215ca7c3d85c813d917bed17ef
CCTACGGGTGGCAGCAGTGGGGGATATTGGACAATGGGGGGAACCCTGATCCAGCGACGCCGCGTGAGTGAAGAAGTATTTCGGTATGTAAAGCTCTATCAGCAGGGAAGAAAGAAATGACGGTACCTGAGTAAGAAGCCCCGGCTAACTACGTGCCAGCAGCCGCGGTAATACGTAGGGGGCAAGCGTTATCCGGAATTACTGGGTGTAAAGGGAGCGTAGACGGTAAAGCAAGTCTGGAGTGAAAGGCTGGGGCCCAACCCCGGGACTGCTCTGGAAACTGTTAAACTGGAGTGCAGGAGAGGCAGGCGGAATTCCTAGTGTAGCGGTGAAATGCGTAGATATTAGGAGGAACACCAGTGGCGAAGGCGGCCTGCTGGACTGTAACTGACGTTGAGGCTCGAAAGCGTGGGGAGCAAACAGGATTAGATACCCCGGTAGTC
>7c629278c2d79291a0426f7a05f329f7
CCTACGGGTGGCAGCAGTGGGGAATATTGCGCAATGGAGGCAACTCTGACGCAGCAATGCCGCGTGGGTGAAGAAGGGATTCGTCCTGTAAAGCCCTGTTGTCGGGGAAGAGTAAAGACGGTACCCGGCGTATGAGCCCCAGCCAACCACGTGCCAGCAGCTGCGGTAACACGTGGGGGGCGAGCGTTATCCGGATTTATTGGGCGTAAAGGGCACGCAGGCGGCAGCGAGGGTGCGGTGTTAAAACCCGGGGCCCAACCCCGGGTTGCACGGCAAACCGCGCTGCTGGAGTGAAGCAGAGGCAGGCAGAATTCCTGGTGTAGCGGTGAAATGCGCAGAGATCAGGAGGAATACCGGTGGCGGAGGCGGCCTGCTGGGCTTATACTGACGCTGAGGTGCGAAAGCGTGGGGAGCGAACAGGATTAGATACCCCAGTAGTC
>492080745fd7f4f3696b48aa9afd069c
CCTACGGGTGGCAGCAGTGGGGAATATTGCACAATGGGGGGAACCCTGATGCAGCGACGCCGCGTGGGTGAAGAAGTATTTCGGTATGTAAAGCCCTATCAGCAGGGAAGAAGATGACGGTACCTGAGTAAGAAGCCCCGGCTAACTACGTGCCAGCAGCCGCGGTAATACGTAGGGGGCGAGCGTTATCCGGATTTACTGGGTGTAAAGGGAGCGTAGACGGCGAGGCAAGTCTGGAGTGAAATGCCGGGGCTCAACCCCGGAGCTGCTCTGGAAACTGCGTTGCTTGAGTGCCGGAGAGGTAAGCGGAATTCCTAGTGTAGCGGTGAAATGCGTAGATATTAGGAGGAACACCAGTGGCGAAGGCGGCTTACTGGACGGCAACTGACGTTGAGGCTCGAAGGCGTGGGGAGCAAACAGGATTAGATACCCCAGTAGTC
>085ff14d99bfef7c27b56dd1146e394a
CCTACGGGTGGCAGCAGTGGGGAATATTGGGCAATGGGCGCAAGCCTGACCCAGCAACGCCGCGTGAAGGAAGAAGGCTTTCGGGTTGTAAACTTCTTTTATGAGGGACGAAGGACGTGACGGTACCTCATGAATAAGCCACGGCTAACTACGTGCCAGCAGCCGCGGTAATACGTAGGTGGCAAGCGTTGTCCGGATTTACTGGGTGTAAAGGGCGCGTAGGCGGGTAGGCAAGTCAGATGTGAAATCTCCAGGCTCAACTTGGAAACTGCATTTGAAACTGTCTATCTTGAGTATCGGAGAGGCAAGCGGAATTCCGTGTGTAGCGGTGAAATGCGTAGATATACGGAGGAACACCAGTGGCGAAGGCGGCTTGCTGGACGACAACTGACGCTGAGGCGCGAAAGCGTGGGGAGCAAACAGGATTAGATACCCCTGTAGTC
>6493c0d9c90346983603304a13169a50
CCTACGGGTGGCAGCAGTGAGGAATATTGGTCAATGGGCGCGAGCCTGAACCAGCCAAGTCGCGTGAGGGATGACGGCCCTACGGGTTGTAAACCTCTTTTGTCGGGGAGCAAATTCCGCCACGTGTGGCGGAGTCGAGAGTACCCGAAGAAAAAGCATCGGCTAACTCCGTGCCAGCAGCCGCGGTAATACGGAGGATGCGAGCGTTATCCGGATTTATTGGGTTTAAAGGGTGCGTAGGCGGACTGTCAAGTCAGCGGTAAAATACGGGGGCTCAACCTCCGCCCGCCGTTGAAACTGACGGTCTTGAGTGGGCGAGAAGTATGCGGAATGCGTGGTGTAGCGGTGAAATGCATAGATATCACGCAGAACTCCGATTGCGAAGGCAGCATACCGGCGCCCAACTGACGCTGAAGCACGAAAGCGTGGGTATCGAACAGGATTAGATACCCCGGTAGTC
>f1f509c3de42a45e777c9424879881c6
CCTACGGGTGGCTGCAGTGGGGAATATTGCACAATGGGGGGAACCCTGATGCAGCGACGCCGCGTGAAGGAAGAAGTATCTCGGTATGTAAACTTCTATCAGCAGGGAAGATGATGACGGTACCTGACTAAGAAGCCCCGGCTAACTACGTGCCAGCAGCCGCGGTAATACGTAGGGGGCAAGCGTTATCCGGATTTACTGGGTGTAAAGGGAGCGTAGACGGCTGTGCAAGTCTGATGTGAAAGGCTGGGGCTTAACCCCGGGACTGCATTGGAAACTGCATGGCTTGAGTGCCGGAGGGGTAAGCGGAATTCCTGGTGTAGCGGTGAAATGCGTAGATATCAGGAGGAACACCGGTGGCGAAGGCGGCTTACTGGACGGTGACTGACGTTGAGGCTCGAAGGCGTGGGGAGCAAACAGGATTAGATACCCCGGTAGTC
>40698d128fd3eaa1822df46886082086
CCTACGGGTGGCAGCAGTCGGGAATATTGCGCAATGGAGGAAACTCTGACGCAGTGACGCCGCGTGCAGGAAGAAGGTTTTCGGATTGTAAACTGCTTTAGACAGGGAAGAGGAAGGACAGTACCTGTAGAATAAGCTCCGGCTAACTACGTGCCAGCAGCCGCGGTAATACGTAGGGAGCAAGCGTTATCCGGATTTATTGGGTGTAAAGGGTGCGTAGACGGGGAGTCAAGTTGGTTGTGAAATCCCTCGGCTTAACTGAGGAACTGCAACCAAAACTGATTTTCTTGAGTGCTGGAGAGGAAAGTGGAATTCCTAGTGTAGCGGTGAAATGCGTAGATATTAGGAGGAACACCAGTGGCGAAGGCGACTTTCTGGACAGTAACTGACGTTGAGGCACGAAAGTGTGGGGAGCAAACAGGATTAGATACCCCTGTAGTC
>2ad7baf42e56a1cd97c0b89dc4491977
CCTACGGGTGGCAGCAGTGGGGAATATTGCACAATGGGGGGAACCCTGATGCAGCGACGCCGCGTGGGTGAAGAAGTATTTCGGTATGTAAAGCCCTATCAGCAGGGAAGAAGATGACGGTACCTGAGTAAGAAGCCCCGGCTAACTACGTGCCAGCAGCCGCGGTAATACGTAGGGGGCGAGCGTTATCCGGATTTACTGGGTGTAAAGGGAGCGTAGACGGCGAGGCAAGTCTGGAGTGAAATGCCGGGGCTCAACCCCGGAGCTGCTCTGGAAACTGCGTTGCTTGAGTGCCGGAGAGGTAAGCGGAATTCCTAGTGTAGCGGTGAAATGCGTAGATATTAGGAGGAACACCAGTGGCGAAGGCGGCTTACTGGACGGCAACTGACGTTGAGGCTCGAAGGCGTGGGGAGCAAACAGGATTAGATACCCCGGTAGTC
>6d08b110c5d24119802f6833c9d8f703
CCTACGGGTGGCAGCAGTGGGGAATATTGCACAATGGGGGAAACCCTGATGCAGCGACGCCGCGTGAGTGAAGAAGTATTTCGGTATGTAAAGCTCTATCAGCAGGGAAGAAGATGACGGTACCTGAGTAAGAAGCCCCGGCTAACTACGTGCCAGCAGCCGCGGTAATACGTAGGGGGCAAGCGTTATCCGGATTTACTGGGTGTAAAGGGAGCGTAGACGGCGATGCAAGTCTGAAGTGAAATCCCGGGGCTCAACCCCGGAACTGCTTTGGAAACTGTATGGCTGGAGTGCAGGAGAGGTAAGTGGAATTCCTAGTGTAGCGGTGAAATGCGTAGATATTAGGAGGAACACCAGTGGCGAAGGCGGCTTACTGGACTGTAACTGACGTTGAGGCTCGAAAGCGTGGGGAGCAAACAGGATTAGATACCCCAGTAGTC
>e770f50548698f9cb7732158e663a952
CCTACGGGTGGCAGCAGTGGGGAATTTTCCGCAATGGGCGAAAGCCTGACGGAGCAATGCCGCGTGAATGAAGAAGGTCTTCGGATCGTAAAGTTCTGTCATCAGGGAAGAACAGTATTGGTGTGAATAATGCTAATACCTGACGGTACCTGAGGAGGAAGCCACGGCTAACTACGTGCCAGCAGCCGCGGTAATACGTAGGTGGCGAGCGTTGTCCGGAATTACTGGGCGTAAAGGGCGTGTAGGCGGGAATTTAAGTCAGATGTGAAAGACCCGGGCTCAACTTGGGGGTTGCATTTGATACTGGATTTCTTGAGGACAGGAGAGGAAAGCGGAATTCCTAGTGTAGCGGTGAAATGCGTAGATATTAGGAGGAACACCAGTGGCGAAGGCGGCTTTCTGGACTGTAACTGACGCTGAGGCGCGAAAGCGTGGGGAGCGAACGGGATTAGATACCCCGGTAGTC
>e8651a145156ec398a8f925e629fc019
CCTACGGGTGGCAGCAGTGGGGAATATTGCGCAATGGGGGAGACCCTGACGCAGCAATGCCGCGTGAGCGAAGAAGGGACTCGTTCCGTAAAGCTCTGTCGCCGGGGAAGAGAGAAGACGGTACCCGGCCAGGAGCCCCAGCCAACCACGTGCCAGCAGCTGCGGTAAGACGTGGGGGGCAAGCGTTGTCCGGAATCATTGGGCGTAAAGGGCGCGCAGGCGGCCGTTTAGGCCGCCGATGAAACCGCCGGGCCCAACCCGGCGGCTGTCGGCGGAACCGGGCGGCTCGAGTGCCAGAGAGGCAGGCGGAATTCCTGGTGTAGCGGTGAAATGCGCAGAGATCAGGAGGAACACCGGAGGCGAAGGCGGCCTGCTGGCTGGCGACTGACGCTCAGGCGCGAAAGCGTGGGGAGCGAACAGGATTAGATACCCCAGTAGTC
>4a270278be8c3e8eef49ba0695902e72
CCTACGGGTGGCAGCAGTAGGGAATCTTCGTCAATGGGCGCAAGCCTGAACGAGCGATGCCGCGTGGGTGAAGGAGCTTTTCGGAGTGTAAAGCCCTGTTGTGGATGAAAAAGGAAGGAGACAGGAAATGGTCTGCTTTTGATGGAAGTCCACGAGGAAGTCACGGCTAACTACGTGCCAGCAGCCGCGGTAATACGTAGGTGGCGAGCGTTATCCGGAATGATTGGGCGTAAAGGGTGCGCAGGCGGCCTGTTAAGTCTGCAGTAAAAGGGCGAAGCTCAACTTTGCCAGGCTGTGGAAACTGGCAGGCTGGAGGCCAGCAGAGGACGGCGGAACTCCATGTGTAGCGGTAAAATGCATAGAGATATGGAAGAACACCAGCGGCGAAGGCGGCCGTCTGGGCTGGAGCTGACGCTGAGGCACGAAAGCGTGGGGAGCAAACAGGATTAGATACCCCTGTAGTC
>a9b3d5ef6349e4fb5e7b334481e38ba2
CCTACGGGTGGCAGCAGTGGGGAATTTTGCGCAATGGGGGAAACCCTGACGCAGCAACGCCGCGTGCGGGATTGAAGGCCTTCGGGTTGTAAACCGCTTTCAGTAGGGAAGAACCACGACGGTACCTACAGAAGAAGCTCCGGCTAACTACGTGCCAGCAGCCGCGGTAATACGTAGGGAGCAAGCGTTATCCGGATTCATTGGGCGTAAAGGGCGCGTAGGCGGCTATCTAAGCGGAACCTCTAATCCCAAGGCTTAACCTTAGGCCGGGTTCCGAACTGGATGGCTCGAGTGCGGTAGAGGCAGGCGGAATTCCCGGTGTAGCGGTGGAATGCGCAGATATCGGGAAGAACACCGATGGCGAAGGCAGCCTGCTGGGCCGTCACTGACGCTGAGGCGCGAAAGCTGGGGGAGCAAACAGGATTAGATACCCCAGTAGTC
>fdb1ce931b4b15911d3db31cf4ae85d7
CCTACGGGTGGCTGCAGTGGGGAATATTGCGCAATGGAGGCAACTCTGACGCAGCAATGCCGCGTGAGTGAAGAAGGGATTCGTCCCGTAAAGCTCTGTTGTCGGGGAAGAGAGAGACGGTACCCGACGAGCAAGCCCCAGCCAACCACGTGCCAGCAGCTGCGGTAATACGTGGGGGGCGAGCGTTATCCGGATTTATTGGGCGTAAAGGGCGCGCAGGCGGCCATTTAGGCGCGGTGTAAAAGACCGGGGCTCAACCCCGGGGCGACAGTGCGAACCGGATGGCTCGAGTGCTGGAGAGGCAGACAGAATTCCTGGTGTAGCGGTGAAATGCGCAGAGATCAGGAGGAATACCGGAGGCGAAGGCGGTCTGCCGGCCAGGCACTGACGCTCAGGCGCGAAAGCGTGGGGAGCGAACAGGATTAGATACCCCAGTAGTC
>14431524789f37e38d0bf392f326e3a3
CCTACGGGTGGCAGCAGTGGGGAATATTGCACAATGGGGGGAACCCTGATGCAGCGACGCCGCGTGAGCGAAGAAGTATTTCGGTATGTAAAGCTCTATCAGCAGGAAAGATGATGACGGTACCTGACTAAGAAGCTCCGGCTAAATACGTGCCAGCAGCCGCGGTAATACGTATGGAGCAAGCGTTATCCGGATTTACTGGGTGTAAAGGGAGCGTAGGCGGCGCTGCAAGTCTGATGTGAAAACCCGGGGCTCAACCGCGGGAGTGCATTGGAAACTGTGGCGCTGGAGTGTCGGAGGGGTAAGTGGAATTCCTAGTGTAGCGGTGAAATGCGTAGATATTAGGAGGAACACCGGTGGCGAAGGCGGCTTACTGGACGACAACTGACGCTGAGGCTCGAAAGCGTGGGGAGCAAACAGGATTAGATACCCCGGTAGTC
>500bd466fa504f60ddbd7a1dc023a104
CCTACGGGTGGCAGCAGTGGGGAATATTGGGCAATGGGCGCAAGCCTGACCCAGCAACGCCGCGTGAAGGAAGAAGGCTTTCGGGTTGTAAACTTCTTTTATCAGGGACGAATAGATGACGGTACCTGATGAATAAGCCACGGCTAACTACGTGCCAGCAGCCGCGGTAATACGTAGGTGGCAAGCGTTATCCGGATTTACTGGGTGTAAAGGGCGTGTAGGCGGGACTGCAAGTCAGATGTGAAAACCAGAGGCTCAACCTCTGGCCTGCATTTGAAACTGTAGTTCTTGAGTACTGGAGAGGCAGACGGAATTCCTAGTGTAGCGGTGAAATGCGTAGATATTAGGAGGAACACCAGTGGCGAAGGCGGTCTGCTGGACAGCAACTGACGCTGAGGCGCGAAAGCGTGGGGAGCAAACAGGATTAGATACCCCAGTAGTC
>4256b9b7982b8fc5a1b3f4b5987040a1
CCTACGGGTGGCAGCAGTAGGGAATCTTTCACAATGGGCGAAAGCCTGATGGAGCAACGCCGCGTGCAGGATGACGGCCTTCGGGTTGTAAACTGCTTTTATATCCGAGAAATATGATGGTAAGATATGAATAAGGACCGGCTAACTACGTGCCAGCAGCCGCGGTCATACGTAGGGTCCAAGCATTATCCGGATTGACTGGGTGTAAAGAGTTGCGTAGGTGGCAGGGTAAGTAGATAGTGAAATCTGGTGGCTCAACCATTCAGGCTATTATCTAAACTGCTCCGCTCGAGACTGTTAGGGGTGACTGGAATTTCTAGTGTAGGAGTGAAATCCGTAGATATTAGAAAGAACACCGATAGCGTAGGCAGGTCACTGGGACAGTTCTGACACTAAGGCACGAAAGCGTGGGGAGCAAACGGGATTAGATACCCCAGTAGTC
>7d578047eb66bb98382869d86725478f
CCTACGGGTGGCAGCAGTGGGGAATATTGCACAATGGGGGAAACCCTGATGCAGCAACGCCGCGTGAAGGAAGAAGTATTTCGGTATGTAAACTTCTATCAACAGGGAAGAAAGAGATGACGGTACCTGGCTAAGAAGAACCGGCTAAATACGTGCCAGCAGCCGCGGTAATACGTATGGTTCAAGCGTTATCCGGATTTACTGGGTGTAAAGGGTGAGTAGGCGGTTATGCAAGTCACATGTGAAATGTCGGGGCTCAACTCCGGCCTGCATGAGAAACTGTATAACTAGAGTGCAGGAGAGGTAAGCGGAATTCCCAGTGTAGCGGTGAAATGCGTAGATATTGGGAAGAACACCGGTGGCGAAGGCGGCTTACTGGACTGTTACTGACGCTGAGTCACGAAAGCGTGGGGAGCGAACAGGATTAGATACCCCAGTAGTC
>3c94141889ae6a2fcb2a08891f85924c
CCTACGGGTGGCAGCAGTGGGGAATATTGCGCAATGGGGGAGACCCTGACGCAGCAATGCCGCGTGAGCGAAGAAGGGACTCGTTCCGTAAAGCTCTGTCGCCGGGGAAGAGTATGACGGTACCCGGCCAGGAGCCCCAGCCAACCACGTGCCAGCAGCTGCGGTAAGACGTGGGGGGCAAGCGTTGTCCGGAATCATTGGGCGTAAAGGGCGCGCAGGCGGCCGTTTAGGCCGCCGGTGAAACCGCCGGGCCCAACCCGGCGGCTGCCGGCGGAACCGGGCGGCTCGAGTGCCAGAGAGGCAGGCGGAATTCCTGGTGTAGCGGTGAAATGCGCAGAGATCAGGAGGAACACCGGAGGCGAAGGCGGCCTGCTGGCTGGCGACTGACGCTCAGGCGCGAAAGCGTGGGGAGCGAACAGGATTAGATACCCCGGTAGTC
>c2330644776f038e7a49f722237e0c7f
CCTACGGGTGGCAGCAGTGGGGAATCTTGCGCAATGGGGGAAACCCTGACGCAGCAACGCCGCGTGCGGGACGAAGGCCTTCGGGTCGTAAACCGCTTTCAGCAGGAAAGATCATGACGGTACCTGCAGAAGAAGCCCCGGCTAACTACGTGCCAGCAGCCGCGGTAATACGTAGGGGGCGAGCGTTATCCGGATTCATTGGGCGTAAAGCGCGCGCAGGCGGATGCCCAAGCGGGACCTCTAATCTCGGGGCTCAACCCCGAGCCGGGTCCCGAACTGGGCGTCTCGAGTGCGGTAGGGGAGGTCGGAATTCCCGGTGTAGCGGTGAAATGCGCAGATATCGGGAAGAACACCGATGGCGAAGGCAGACCTCTGGGCCGCCACTGACGCTGAGGCGCGAAAGCTGGGGGAGCGAACAGGATTAGATACCCCTGTAGTC
>f4f33f037254e955bd40762d6a5472bb
CCTACGGGTGGCTGCAGTCGAGAATCATTCACAATGGGGGGAACCCTGATGGTGCGACGCCGCGTGGGGGAGGAAGGTCTTCGGATTGTAAACCCCTGTCATGCAGGAGCAAGGCGAAAGTTGATAGTACTGCAAGAGGAAGAGACGGCAAACTCTGTGCCAGCAGCCGCGGTAATACAGAGGTCTCAAGCGTTGTTCGGAATCACTGGGCGTAAAGGGTACGTAGGCGGCGGGGCAAGTTGCGCGTGAAAGGCAGGGGCTCAACCTCTGGAATGCGCGTGAAACTACCCTGCTAGAGCGATGGAGGGGGAACCGGAATTCTTGGTGTAGCAGTGAAATGCGTAGATATCAAGAAGAAGACTCGTGGCGAAGGCGGGTTCCTGGACATGAGCTGACGCTGAGGTACGAAGGTCAGGGTAGCGAAAGGGATTAGATACCCCAGTAGTC
>694864e68f6132c1d2402698d943a551
CCTACGGGTGGCAGCAGTGGGGGATATTGCACAATGGGGGGAACCCTGATGCAGCGACGCCGCGTGAGTGAAGAAGTATTTCGGTATGTAAAGCTCTATCAGCAGGGAAGAAGATGACGGTACCTGACTAAGAAGCCCCGGCTAACTACGTGCCAGCAGCCGCGGTAATACGTAGGGGGCAAGCGTTATCCGGATTTACTGGGTGTAAAGGGAGCGTAGACGGGAGAGCAAGTCTGATGTGAAAGGCGGGGGCTTAACCCCTGGACTGCATTGGAAACTGTCCTTCTTGAGTGCCGGAGAGGTAAGCGGAATTCCTAGTGTAGCGGTGAAATGCGTAGATATTAGGAGGAACACCAGTGGCGAAGGCGGCTTACTGGACGGTAACTGACGTTGAGGCTCGAAAGCGTGGGGAGCAAACAGGATTAGATACCCCTGTAGTC
>7c71c5d906c9a5fac7e1d57c44b4a49b
CCTACGGGTGGCAGCAGTGGGGAATATTGCGCAATGGGGGCAACCCTGACGCAGCAATGCCGCGTGAGTGAAGAAGGGATTCGTTCCGTAAAGCTTTGTCCCCGGGGAAGAGAGAGACGGTACCCGGGTATGAGCCCCAGCCAACTACGTGCCAGCAGCTGCGGTAACACGTGGGGGGCGAGCGTTGTCCGGAATCATTGGGCGTAAAGGGCGCGCAGGCGGCGCTTTAGGCCGCCGATGAAACCACCGGGCCCAACCCGGTGACGGTCGGCGGAACCGGGGCGCTCGAGTGCCAGAGAGGCAGGCAGAATTCCTGGTGTAGCGGTGAAATGCGCAGAGATCAGGAGGAATACCGGAGGCGAAGGCGGCCTGCTGGCTGGCAACTGACGCTCAGGCGCGAAAGCGTGGGGAGCGAACAGGATTAGATACCCCGGTAGTC
>5119eca339f83a9268f14a29aa3cc565
CCTACGGGTGGCAGCAGTGGGGGATATTGCGCAATGGGGGAAACCCTGACGCAGCAACGCCGCGTGAAGGAAGAAGGCCTTCGGGTTGTAAACTTCTTTAAGTGTGGAAGATAATGACGGTACACACAGAATAAGCCACGGCTAACTACGTGCCAGCAGCCGCGGTAATACGTAGGTGGCGAGCGTTGTCCGGATTTACTGGGTGTAAAGGGCGTGTAGGCGGGACTACAAGTCAGATGTGAAATACCGGGGCTTAACTCCGGGGCTGCATTTGAAACTGTAGTTCTTGAGTGTCGGAGAGGAAAGCGGAATTCCTAGTGTAGCGGTGAAATGCGTAGATATTAGGAGGAACACCAGTGGCGAAGGCGGCTTTCTGGACGATAACTGACGCTGAGGCGCGAAAGCGTGGGGAGCAAACAGGATTAGATACCCCAGTAGTC
>494e86d7a9e594be488330c8837bfec9
CCTACGGGTGGCTGCAGTGGGGAATATTGCGCAATGGAGGCAACTCTGACGCAGCAATGCCGCGTGAGTGAAGAAGGAATTCGTTCCGTAAAGCTCTGCCGTTAGGGAAGAGAGAAGACGGTACCTAACAAGCAAGCCCCGGCTAACTACGTGCCAGCAGCCGCGGTAACACGTAGGGGGCGAGCGTTGTCCGGAATGACTGGGCGTAAAGGGCACGCAGGCGGCCGTGTAGGCGGGATGTGAAAGATCAGGGCCCAACCCTGGAAGGGCATCCCGAACCATGCGGCTAGAGTACTGGAGAGGCAGGCAGAATTCCTGGTGTAGCGGTGAAATGCGCAGATATCAGGAGGAATACCAGAGGCGAAGGCGGCCTGCCGGACAGATACTGACGCTCAGGTGCGAGAGCGTGGGGAGCAAACAGGATTAGATACCCCAGTAGTC
>89b92caa54dc9d836871cbeb4549ebee
CCTACGGGTGGCAGCAGTGAGGAATATTGGACAATGGATGGAAATCTGATCCAGCCATGCCGCGTGCAGGAAGGCGGTCCTATGGATTGTAAACTGCTTTTGTACGGGAGCAATAATTTCTACGGGGTAGGGAGATGAGAGTACCGTACGAATCAGCATCGGCTAACTCCGTGCCAGCAGCCGCGGTAATACGGAGGATGCGAGCGTTATCCGGATTTATTGGGTTTAAAGGGTGCGTAGGCTGTAATTTAAGTCAGTGGTGAAATGTACGGGCTTAACCGGTGATATGCCATTGATACTGGATTGCTGGAATACGGATGCGGTATGCGGAATGTGTAGTGTAGCGGTGAAATGCATAGATATTACACAGAACACCGATTGCGAAGGCAGCATACCAAGGCGGGATTGACGCTGAAGCACGAAAGTGTGGGGATCGAACAGGATTAGATACCCCGGTAGTC
>22b11795d95379c696752982d34a73fe
CCTACGGGTGGCAGCAGTGGGGAATATTGCGCAATGGAGGGAACTCTGACGCAGCGATGCCGCGTGAGTGAAGAAGGGATTCGTCCCGTAAAGCTCTGTTGCCAGGGATGATGAGAGACAGTACCTGGCGAGAAAGCCCCGGCTAACTACGTGCCAGCAGCCGCGGTAACACGTAGGGGGCGAGCGTTGTCCGGAATCACTGGGCGTAAAGGGCACGCAGGCGGCTGATGCAGGCGGGGATGTGAAAGATGAGGGCCCAACCCTTACAGGACACCCCGAACCGCACAGCTAGAGTGCTGGAGAGGCAGGCAGAATTCCTGGTGTAGCGGTGAAATGCGCAGATATCAGGAGGAATACCGGAGGCGAAGGCGGCCTGCCGGACAGACACTGACGCTCAGGTGCGAAAGCGTGGGGAGCAAACAGGATTAGATACCCCGGTAGTC
>a142522137a55c3146050b41248536fc
CCTACGGGTGGCAGCAGTGGGGGATATTGCGCAATGGGGGAAACCCTGACGCAGCAACGCCGCGTGAAGGAAGAAGGCCTTCGGGTTGTAAACTTCTTTAAGTGTGGAAGATAATGACGGTACACACAGAATAAGCCACGGCTAACTACGTGCCAGCAGCCGCGGTAATACGTAGGTGGCGAGCGTTGTCCGGATTTACTGGGTGTAAAGGGCGTGTAGGCGGGACTACAAGTCAGATGTGAAATACCGGGGCTTAACTCCGGGGCTGCATTTGAAACTGTAGTTCTTGAGTGTCGGAGAGGAAAGCGGAATTCCTAGTGTAGCGGTGAAATGCGTAGATATTAGGAGGAACACCAGTGGCGAAGGCGGCTTTCTGGACGATAACTGACGCTGAGGCGCGAAAGCGTGGGGAGCAAACAGGATTAGATACCCCGGTAGTC
>4ab5fdd23ab6b8eda0f6670cec7d23f6
CCTACGGGTGGCAGCAGTGGGGAATATTGCACAATGGGCGCAAGCCTGATGCAGCGATGCCGCGTGAGGGAAGAAGGTTTTCGGATTGTAAACCTCTGTCTTTGGGGACGAATAATGACGGTACCCAAGGAGGAAGCTCCGGCTAACTACGTGCCAGCAGCCGCGGTAATACGTAGGGAGCAAGCGTTATCCGGAATTACTGGGTGTAAAGGGAGTGTAGGCGGGATTGCAAGTCAGATGTGAAAATTATGGGCTCAACTCATAACCTGCATTTGAAACTGTAATTCTTGAGTGAAGTAGAGGTAAGCGGAATTCCATGTGTAGCGGTGAAATGCGTAGATATATGGAGGAACATCAGTGGCGAAGGCGGCTTACTGGGCTTTTACTGACGCTGAGGCTCGAAAGCGTGGGGAGCAAACAGGATTAGATACCCCAGTAGTC
>ed97280fbb904bff8e3eb833a466945e
CCTACGGGTGGCTGCAGTGGGGAATATTGCGCAATGGAGGCAACTCTGACGCAGCAATGCCGCGTGAGTGAAGAAGGGATTCGTTCTGTAAAGCTCTGTTGCCGGGAAAGAGATTGACGGTACCCGGCGAGCAAGCCCCAGCCAACTACGTGCCAGCAGCTGCGGTAATACGTAGGGGGCGAGCGTTATCCGGATTTATTGGGCGTAAAGGGCGCGCAGGCGGTTGTTTAGGCGCGATGTGAAAGCCCGGGGCTCAACCCCGGAGGGTCATCGCGAACCGGGCAGCTCGAGTGCCGGAGGGGCAGACAGAATTCCTGGTGTAGCGGTGAAATGCGCAGAGATCAGGAGGAATACCGGAGGCGAAGGCGGTCTGCCGGCCGGAGACTGACGCTGAGGCGCGAAAGCGTGGGGAGCGAACAGGATTAGATACCCCGGTAGTC
>52dd60948ee1f2cc2a0e84ef6a639be3
CCTACGGGTGGCAGCAGTGGGGAATATTGCACAATGGGCGCAAGCCTGATGCAGCGATGCCGCGTGAGGGAAGAAGGTTTTCGGATTGTAAACCTCTGTCTTCAGGGACGAATAATGACGGTACCTGAGGAGGAAGCTCCGGCTAACTACGTGCCAGCAGCCGCGGTAATACGTAGGGAGCGAGCGTTATCCGGAATTACTGGGTGTAAAGGGAGTGTAGGCGGGACTGTAAGTCAGATGTGAAAATTATGGGCTCAACCCATAACCTGCATTTGAAACTGTAGTTCTTGAGTGAAGTAGAGGTAAGCGGAATTCCTTGTGTAGCGGTGAAATGCGTAGATATAAGGAGGAACATCAGTGGCGAAGGCGGCTTACTGGGCTTTTACTGACGCTGAGGCTCGAAAGCGTGGGGAGCAAACAGGATTAGATACCCCTGTAGTC
>81909211af358576c18a2fae5bf7d1ae
CCTACGGGTGGCAGCAGTGGGGGATATTGCGCAATGGGGGAAACCCTGACGCAGCAACGCCGCGTGAAGGAAGAAGGCCTTCGGGTTGTAAACTTCTTTAAGTGTGGAAGATAATGACGGTACACACAGAATAAGCCACGGCTAACTACGTGCCAGCAGCCGCGGTAATACGTAGGTGGCAAGCGTTGTCCGGATTTACTGGGTGTAAAGGGCGTGTAGGCGGGATTACAAGTCAGATGTGAAATACCGGGGCTTAACTCCGGGGCTGCATTTGAAACTGTAGTTCTTGAGTGTCGGAGAGGAAAGCGGAATTCCTAGTGTAGCGGTGAAATGCGTAGATATTAGGAGGAACACCGGTGGCGAAGGCGGCTTTCTGGACGATAACTGACGCTGAGGCGCGAAAGCGTGGGGAGCAAACAGGATTAGATACCCCAGTAGTC
>ac9bfa3ccc1b7f7faa8b41c7d0929074
CCTACGGGGGGCTGCAGTGGGGAATATTGGGCAATGGGCGCAAGCCTGACCCAGCAACGCCGCGTGAGGGAAGAAGGCTTTCGGGTTGTAAACCTCTTTTACCAGGGACGAAGGACGTGACGGTACCTGGAGAAAAAGCAACGGCTAACTACGTGCCAGCAGCCGCGGTAATACGTAGGTTGCAAGCGTTGTCCGGATTTACTGGGTGTAAAGGGCGTGTAGGCGGAACTGCAAGTCAGATGTGAAATACCGGGGCTCAACCCCGGGGCTGCATTTGAAACTGTAGTCCTTGAGTATCGGAGAGGCAAGCGGAATTCCTAGTGTAGCGGTGAAATGCGTAGATATTAGGAGGAACACCAGTGGCGAAGGCGGCTTGCTGGACGACAACTGACGCTGAGGCGCGAAAGCGTGGGGAGCAAACAGGATTAGATACCCCAGTAGTC
>11df43b34310dc4193860ac87cad902d
CCTACGGGTGGCTGCAGTGGGGAATATTGCGCAATGGAGGCAACTCTGACGCAGCAATGCCGCGTGAGTGAAGAAGGGATTCGTTCTGTAAAGCTCTGTTATCGGGGAAGAGTTGACGGTACCCGATGAGCAAGCCCCAGCCAACTACGTGCCAGCAGCTGCGGTAATACGTAGGGGGCGAGCGTTATCCGGATTTATTGGGCGTAAAGGGCACGCAGGCGGCTGTTTAGGTGTGATGTGAAAGCCCGGGGCTTAACTCCGTGGTAGCATTGCAAACCGGGCAGCTAGAGTGAGGTAGAGGCAGACAGAATTTCTGGTGTAGCGGTGAAATGCGCAGAGATCAGGAGGAATACCGGAGGCGAAGGCGGTCTGCCGGGCCTTTAACTGACGCTGAGGTGCGAAAGCGTGGGGAGCGAACAGGATTAGATACCCCTGTAGTC
>1c250e9016cc3dd5b937ae943caae634
CCTACGGGTGGCTGCAGTGGGGGATATTGCACAATGGGGGGAACCCTGATGCAGCGACGCCGCGTGAGCGATGAAGTATTTCGGTATGTAAAGCTCTATCAGCAGGGAAGAAGATGACGGTACCTGACTAAGAAGCCCCGGCTAACTACGTGCCAGCAGCCGCGGTAATACGTAGGGGGCAAGCGTTATCCGGATTTACTGGGTGTAAAGGGAGCGTAGACGGCATGGCAAGTCTGGAGTGAAAGGCGGGGGCTCAACCCCCGGACTGCTTTGGAAACTGTCAGGCTGGAGTGTCGGAGAGGCAAGTGGAATTCCCAGTGTAGCGGTGAAATGCGTAGATATTGGGAGGAACACCAGTGGCGAAGGCGGCTTGCTGGACGATGACTGACGTTGAGGCTCGAAAGCGTGGGGAGCAAACAGGATTAGATACCCCGGTAGTC
>9c88961bc367feb5e4a167eae6f6b581
CCTACGGGTGGCTGCAGTGGGGAATATTGCACAATGGGGGAAACCCTGATGCAGCAACGCCGCGTGAGTGAAGAAGTATTTCGGTATGTAAAGCTCTATCAGCAGGGAAGAAGATGACGGTACCTGAGTAAGAAGCCCCGGCTAACTACGTGCCAGCAGCCGCGGTAATACGTAGGGGGCAAGCGTTATCCGGATTTACTGGGTGTAAAGGGAGCGTAGACGGCGGAGCAAGTCTGAAGTGAAAGCCCGGGGCTCAACCCCGGGACTGCTTTGGAAACTGCCCTGCTGGAGTGCTGGAGAGGTAAGCGGAATTCCTAGTGTAGCGGTGAAATGCGTAGATATTAGGAAGAACACCAGTGGCGAAGGCGGCTTACTGGACAGTAACTGACGTTGAGGCTCGAAAGCGTGGGGAGCAAACAGGATTAGATACCCCAGTAGTC
>ea3782a1ba7c8b6030060ee21685d9d8
CCTACGGGTGGCAGCAGTGGGGAATATTGCGCAATGGGGGGAACCCTGACGCAGCAACGCCGCGTGCAGGAAGACGGTCTTCGGATTGTAAACTGTTGTCGCAGGGGAAGAAAAAGATGACGGTACCCTGTGAGAAAGTCACGGCTAACTACGTGCCAGCAGCCGCGGTAATACGTAGGTGACAAGCGTTGTCCGGATTTACTGGGTGTAAAGGGCGCGTAGGCGGGTAAGCAAGTCAGAAGTGAAATACCGGAGCTTAACTCCGGAGCTGCTTTTGAAACTGTTTATCTTGAGTATCGGAGAGGAAAGCGGAATTCCCAGTGTAGCGGTGAAATGCGTAGATATTGGGAGGAACACCAGTGGCGAAGGCGGCTTTCTGGACGACAACTGACGCTGAGGCGCGAAAGTGTGGGGAGCAAACAGGATTAGATACCCCTGTAGTC
>7f7086db7722dcca4d1cdb978a38ff5d
CCTACGGGTGGCAGCAGTGGGGAATATTGCGCAATGGAGGCAACTCTGACGCAGCAATGCCGCGTGAGTGAAGAAGGGATTCGTTCTGTAAAGCTCTGTTACCGGGGAAGAGGAAGACGGTACCCGGTGAGCAAGCCCCAGCCAACTACGTGCCAGCAGCTGCGGTAACACGTAGGGGGCGAGCGTTATCCGGATTTATTGGGCGTAAAGGGCACGCAGGCGGTTATTTAGGTGTGATGTGAAAGCCCGGGGCTTAACCCTGAGGTAGCATGGCAAACCGGATAACTGGAGTGAAGTAGAGGCAGACAGAATTCCTGGTGTAGCGGTGAAATGCGCAGAGATCAGGAGGAATACCGGAGGCGAAGGCGGTCTGCCGGACTTTTACTGACGCTCAGGTGCGAAAGCGTGGGGAGCGAACAGGATTAGATACCCCTGTAGTC
>c17c26d853abd4d16c0cb62d9bfa3a9d
CCTACGGGTGGCTGCAGTGAGGGATATTGGTCAATGGGGGAAACCCTGAACCAGCAACGCCGCGTGAGGGAAGACGGTTTTCGGATTGTAAACCTCTGTCCTCTGTGAAGACAATGACGGTAGCAGAGGAGGAAGCTCCGGCTAACTACGTGCCAGCAGCCGCGGTAATACGTAGGGAGCGAGCGTTGTCCGGATTTACTGGGTGTAAAGGGTGCGTAGGCGGTTTGGCAAGTCAGAAGTGAAATCCATGGGCTTAACCCATGAACTGCTTTTGAAACTGCCAGACTTGAGTGGAGTAGAGGCAGGCGGAATTCCCGGTGTAGCGGTGAAATGCGTAGAGATCGGGAGGAACACCAGTGGCGAAGGCGGCCTGCTGGGCTTTAACTGACGCTGAAGCACGAAAGCGTGGGTAGCAAACAGGATTAGATACCCCAGTAGTC
>1d3c5fccfcbcba3e901b3bb6816d06ca
CCTACGGGGGGCTGCAGTGGGGGATATTGCACAATGGGGGGAACCCTGATGCAGCGACGCCGCGTGAGCGATGAAGTATTTCGGTATGTAAAGCTCTATCAGCAGGGAAGAAGATGACGGTACCTGACTAAGAAGCCCCGGCTAACTACGTGCCAGCAGCCGCGGTAATACGTAGGGGGCAAGCGTTATCCGGATTTACTGGGTGTAAAGGGAGCGTAGACGGCATGGCAAGTCTGGAGTGAAAGGCGGGGGCTCAACCCCCGGACTGCTTTGGAAACTGTCAGGCTGGAGTGTCGGAGAGGCAAGTGGAATTCCCAGTGTAGCGGTGAAATGCGTAGATATTGGGAGGAACACCAGTGGCGAAGGCGGCTTGCTGGACGATGACTGACGTTGAGGCTCGAAAGCGTGGGGAGCAAACAGGATTAGATACCCCAGTAGTC
>fca3f22fa0c669c7df58c532617f0daa
CCTACGGGTGGCAGCAGTGGGGAATATTGCACAATGGGGGGAACCCTGATGCAGCGACGCCGCGTGAGCGAAGAAGTATTTCGGTATGTAAAGCTCTATCAGCAGGAAAGATGATGACGGTACCTGACTAAGAAGCTCCGGCTAAATACGTGCCAGCAGCCGCGGTAATACGTATGGAGCAAGCGTTATCCGGATTTACTGGGTGTAAAGGGAGCGTAGGCGGCGCTGCAAGTCTGATGTGAAAACCCGGGGCTCAACCGCGGGAGTGCATTGGAAACTGTGGTGCTGGAGTGTCGGAGGGGTAAGTGGAATTCCTAGTGTAGCGGTGAAATGCGTAGATATTAGGAGGAACACCGGTGGCGAAGGCGGCTTACTGGACGACAACTGACGCTGAGGCTCGAAAGCGTGGGGAGCAAACAGGATTAGATACCCCGGTAGTC
>7ac9bacf5d2e6b39993de4abda98f052
CCTACGGGTGGCAGCAGTGGGGAATATTGCGCAATGGAGGCAACTCTGACGCAGCAATGCCGCGTGAGTGAAGAAGGGATTCGTTCTGTAAAGCTCTGTTGCCGGGAAAGAGATTGACGGTACCCGGCGAGCAAGCCCCAGCCAACTACGTGCCAGCAGCTGCGGTAATACGTAGGGGGCGAGCGTTATCCGGATTTATTGGGCGTAAAGGGCGCGCAGGCGGTTGTTTAGGCGCGATGTGAAAGCCCGGGGCTCAACCCCGGAGGGTCATCGCGAACCGGGCAGCTCGAGTGCCGGAGGGGCAGACAGAATTCCTGGTGTAGCGGTGAAATGCGCAGAGATCAGGAGGAATACCGGAGGCGAAGGCGGTCTGCCGGCCGGAGACTGACGCTGAGGCGCGAAAGCGTGGGGAGCGAACAGGATTAGATACCCCTGTAGTC
>fa7d6fc76c835d4400b900720ce3bb97
CCTACGGGTGGCAGCAGTGGGGAATATTGGGCAATGGGCGAAAGCCTGACCCAGCAACGCCGCGTGAGGGAAGAAGGTTTTCGGATTGTAAACCTCTGTCCCAGGGGACGAAGGAAGTGACGGTACCCTGGGAGGAAGCCCCGGCTAACTACGTGCCAGCAGCCGCGGTAATACGTAGGGGGCGAGCGTTGTCCGGAATGACTGGGCGTAAAGGGCGTGTAGGCGGCCGATTAAGTCTGGAGTGAAAGTCCTGCTTTCAAGGTGGGAATTGCTTTGGAGACTGGTTGGCTTGAGTGCGGAAGAGGTAAGTGGAATTCCCAGTGTAGCGGTGAAATGCGTAGAGATTGGGAGGAACACCAGTGGCGAAGGCGACTTACTGGGCCGTAACTGACGCTGAGGCGCGAAAGCGTGGGGAGCGAACAGGATTAGATACCCCAGTAGTC
>bb1263ebaf6007e0d06fce97159933cf
CCTACGGGGGGCAGCAGTGGGGGATATTGGACAATGGGGGAAACCCTTATCCAGCGACGCCGCGTGAGGGAAGAAGGTTTTCGGATTGTAAACCTCTGTCAGTGGGGACGATAATGACGGTACCCACGGAGGAAGCCACGGCTAACTACGTGCCAGCAGCCGCGGTAATACGTAGGTGGCAAGCGTTGTCCGGAATTACTGGGTGTAAAGGGAGCGTAGGCGGGGCATTAAGTCAGAAGTGAAAATTATGGGCTCAACTCATAACCTGCTTTTGAAACTGAAGCTCTTGAGTGAAGTAGAGGCAAGCGGAATTCCTAGTGTAGCGGTGAAATGCGTAGATATTAGGAGGAACACCAGTGGCGAAGGCGGCTTGCTGGGCTTTTACTGACGCTGAGGCTCGAAAGCGTGGGGAGCAAACAGGATTAGATACCCCAGTAGTC
>35a8c500256946c5139c4c447f2df3da
CCTACGGGTGGCTGCAGTGGGGAATATTGCACAATGGGCGCAAGCCTGATGCAGCGATGCCGCGTGAGGGAAGAAGGTTTTCGGATTGTAAACCTCTGTCTTCAGGGACGAATAATGACGGTACCTGAGGAGGAAGCTCCGGCTAACTACGTGCCAGCAGCCGCGGTAATACGTAGGGAGCGAGCGTTATCCGGAATTACTGGGTGTAAAGGGAGTGTAGGCGGGACTGTAAGTCAGATGTGAAAATTATGGGCTCAACCCATAACCTGCATTTGAAACTGTAGTTCTTGAGTGAAGTAGAGGTAAGCGGAATTCCTTGTGTAGCGGTGAAATGCGTAGATATAAGGAGGAACATCAGTGGCGAAGGCGGCTTACTGGGCTTTTACTGACGCTGAGGCTCGAAAGCGTGGGGAGCAAACAGGATTAGATACCCCAGTAGTC
>162aff546d41c77a0aa7e68ddccc24d2
CCTACGGGTGGCTGCAGTGGGGAATATTGCACAATGGGGGGAACCCTGATGCAGCAACGCCGCGTGAGTGAAGAAGTATTTCGGTACGTAAAGCTCTATCAGCAGGGAAGAAGAGAGACGGTACCTGAGTAAGAAGCCCCGGCTAACTACGTGCCAGCAGCCGCGGTAATACGTAGGGGGCAAGCGTTATCCGGAATTACTGGGTGTAAAGGGAGCGCAGACGGCGATGCAAGTCTGGAGTGAAAGGCCGCGGCCCAACTGCGGGACTGCTCTGGAAACTGTATGGCTGGAGTACAGGAGAGGTAAGCGGAATTCCTAGTGTAGCGGTGAAATGCGTAGATATTAGGAGGAACACCGGTGGCGAAGGCGGCTTACTGGACTGTAACTGACGTTGAGGCTCGAAAGCGTGGGGAGCAAACAGGATTAGATACCCCAGTAGTC
>389814ae6309b3b4c9592f7e2eae444d
CCTACGGGTGGCTGCAGTGGGGAATATTGGGCAATGGGCGCAAGCCTGACCCAGCAACGCCGCGTGAAGGAAGAAGGCTTTCGGGTTGTAAACTTCTTTTATGAGGGACGAAGGACGTGACGGTACCTCATGAATAAGCCACGGCTAACTACGTGCCAGCAGCCGCGGTAATACGTAGGTGGCAAGCGTTGTCCGGATTTACTGGGTGTAAAGGGCGCGTAGGCGGGTAGGCAAGTCAGATGTGAAATCTCCAGGCTCAACTTGGAAACTGCATTTGAAACTGTCTATCTTGAGTATCGGAGAGGCAAGCGGAATTCCGTGTGTAGCGGTGAAATGCGTAGATATACGGAGGAACACCAGTGGCGAAGGCGGCTTGCTGGACGACAACTGACGCTGAGGCGCGAAAGCGTGGGGAGCAAACAGGATTAGATACCCCAGTAGTC
>07d6745e57f020938b98d25bf99915bd
CCTACGGGTGGCTGCAGTGGGGAATATTGCGCAATGGGGGGAACCCTGACGCAGCAACGCCGCGTGCAGGAAGACGGTCTTCGGATTGTAAACTGTTGTCGCAGGGGAAGAAAAAGATGACGGTACCCTGTGAGAAAGTCACGGCTAACTACGTGCCAGCAGCCGCGGTAATACGTAGGTGACAAGCGTTGTCCGGATTTACTGGGTGTAAAGGGCGCGTAGGCGGGTAAGCAAGTCAGAAGTGAAATACCGGAGCTTAACTCCGGAGCTGCTTTTGAAACTGTTTATCTTGAGTATCGGAGAGGAAAGCGGAATTCCCAGTGTAGCGGTGAAATGCGTAGATATTGGGAGGAACACCAGTGGCGAAGGCGGCTTTCTGGACGACAACTGACGCTGAGGCGCGAAAGTGTGGGGAGCAAACAGGATTAGATACCCCGGTAGTC
>de7a5db62e041c2cfd8e31d0d8cf9eb4
CCTACGGGTGGCTGCAGTCGAGAATCATTCACAATGGGGGGAACCCTGATGGTGCGACGCCGCGTGGGGGAGGAAGGTCTTCGGATTGTAAACCCCTGTCATGCAGGAGCAAGGCGAAAGTTGATAGTACTGCAAGAGGAAGAGACGGCAAACTCTGTGCCAGCAGCCGCGGTAATACAGAGGTCTCAAGCGTTGTTCGGAATCACTGGGCGTAAAGGGTACGTAGGCGGCGGGGCAAGTTGCGCGTGAAAGGCAGGGGCTCAACCTCTGGAATGCGCGTGAAACTACCCTGCTAGAGCGATGGAGGGGGAACCGGAATTCTTGGTGTAGCAGTGAAATGCGTAGATATCAAGAAGAAGACTCGTGGCGAAGGCGGGTTCCTGGACATGAGCTGACGCTGAGGTACGAAGGTCAGGGTAGCGAAAGGGATTAGATACCCCGGTAGTC
>f4327145761795e7ebac721b19143cfd
CCTACGGGTGGCTGCAGTGGGGAATATTGCACAATGGGGGGAACCCTGATGCAGCGACGCCGCGTGGGTGAAGAAGTATTTCGGTATGTAAAGCCCTATCAGCAGGGAAGAAGATGACGGTACCTGAGTAAGAAGCCCCGGCTAACTACGTGCCAGCAGCCGCGGTAATACGTAGGGGGCGAGCGTTATCCGGATTTACTGGGTGTAAAGGGAGCGCAGACGGCTTAGCAAGTCTGGAGTGAAATGCCGGGGCTTAACCCCGGAGCTGCTCTGGAAACTGTGTAGCTTGAGTGCCGGAGAGGTAAGCGGAATTCCTAGTGTAGCGGTGAAATGCGTAGATATTAGGAGGAACACCAGTGGCGAAGGCGGCTTACTGGACGGCAACTGACGTTGAGGCTCGAAGGCGTGGGGAGCAAACAGGATTAGATACCCCAGTAGTC
>3e3d0634848ae263d483a47e20f6763d
CCTACGGGTGGCAGCAGTGGGGGATATTGCGCAATGGGGGCAACCCTGACGCAGCAACGCCGCGTGAAGGAAGAAGGTCTTCGGATTGTAAACTTCTTTAAGTGGGGAAGATAATGACGGTACCCACAGAATAAGCCACGGCTAACTACGTGCCAGCAGCCGCGGTAATACGTAGGTGGCAAGCGTTGTCCGGATTTACTGGGTGTAAAGGGCGTGTAGGCGGGCCGGCAAGTCAGATGTGAAATACCGAGGCTTAACCTCGGAACTGCATTTGAAACTGCCGATCTTGAGTGCCGGAGAGGAAAGCGGAATTCCTAGTGTAGCGGTGAAATGCGTAGATATTAGGAGGAACACCAGTGGCGAAGGCGGCTTTCTGGACGGTAACTGACGCTGAGGCGCGAAAGTGTGGGGAGCAAACAGGATTAGATACCCCGGTAGTC
>714b1253115ba357c6b9268c9e51c0e6
CCTACGGGTGGCTGCAGTGGGGAATATTGCGCAATGGAGGCAACTCTGACGCAGCAATGCCGCGTGAGTGAAGAAGGGATTCGTTCTGTAAAGCTCTGTTATCGGGGAAGAGAAAGACGGTACCCGATGAGCAAGCCCCAGCCAACTACGTGCCAGCAGCTGCGGTAATACGTAGGGGGCGAGCGTTATCCGGATTTATTGGGCGTAAAGGGCACGCAGGCGGCTGTTTAGGTGTGATGTGAAAGCCCGGGGCTTAACTCCGTGGTAGCATTGCAAACCGGGCAGCTAGAGTGAGGTAGAGGCAGACAGAATTTCTGGTGTAGCGGTGAAATGCGCAGAGATCAGGAGGAATACCGGAGGCGAAGGCGGTCTGCCGGGCCTTTAACTGACGCTGAGGTGCGAAAGCGTGGGGAGCGAACAGGATTAGATACCCCGGTAGTC
>a68efd4a20bfdc47ecbd02d241e83d6c
CCTACGGGTGGCTGCAGTGGGGAATATTGCGCAATGGAGGCAACTCTGACGCAGCAATGCCGCGTGAGTGAAGAAGGGATTCGTTCCGTAAAGCTCTGTTATCGGGGAAGAGGGAGACGGTACCCGATGAGCAAGCCCCAGCCAACCACGTGCCAGCAGCTGCGGTAATACGTGGGGGGCGAGCGTTATCCGGATTTATTGGGCGTAAAGGGCACGCAGGCGGCTGTTTAGGCGCAGTGTGAAAGACCGGGGCTCAACCCCGGAGAGCCACTGTGAACCGGGCAGCTCGAGTGCTGGAGAGGCAGACAGAATTCCTGGTGTAGCGGTGAAATGCGCAGAGATCAGGAGGAATACCGGAGGCGAAGGCGGTCTGCCGGCCAGATACTGACGCTCAGGTGCGAAAGCGTGGGGAGCGAACAGGATTAGATACCCCAGTAGTC
>84033489a653deccc5de516330a4fbaa
CCTACGGGTGGCAGCAGTCGAGAATCATTCACAATGGGGGGAACCCTGATGGTGCGACGCCGCGTGGGGGAGGAAGGTCTTCGGATTGTAAACCCCTGTCATGCAGGAGCAAGGCTGAAAGGTTGATAGTACTGCAAGAGGAAGAGACGGCAAACTCTGTGCCAGCAGCCGCGGTAATACAGAGGTCTCAAGCGTTGTTCGGAATCACTGGGCGTAAAGGGTACGTAGGCGGTCGGGCAAGTTGCGCGTGAAAGGCAGGGGCTCAACCTCTGGAATGCGCGTGAAACTACGCGACTGGAGTAATGGAGAGGGAACCGGAATTCTTGGTGTAGCAGTGAAATGCGTAGATATCAAGAAGAAGACTCGAGGCGAAGGCGGGTTCCTGGACATTAACTGACGCTGAGGTACGAAGGCCGGGGTAGCGAAAGGGATTAGATACCCCGGTAGTC
>df3e7400eec5c16a2d5629ac41133367
CCTACGGGTGGCAGCAGTGGGGAATATTGCGCAATGGAGGAAACTCTGACGCAGCGATGCCGCGTGAGTGAAGAAGGGATTCGTCCCGTAAAGCTCTGTTGCCAGGGATGATAAGAGACAGTACCTGGCGAGAAAGCCCCGGCTAACTACGTGCCAGCAGCCGCGGTAACACGTAGGGGGCGAGCGTTGTCCGGAATCACTGGGCGTAAAGGGCACGCAGGCGGCTGATGCAGGCGGGGATGTGAAAGATGAGGGCCCAACCCTTACAGGACACCCCGAACCGCACAGCTAGAGTGCTGGAGAGGCAGGCAGAATTCCTGGTGTAGCGGTGAAATGCGCAGATATCAGGAGGAATACCGGAGGCGAAGGCGGCCTGCCGGACAGACACTGACGCTCAGGTGCGAAAGCGTGGGGAGCAAACAGGATTAGATACCCCAGTAGTC
>e18d49095c4d93d73c11ae87a3aa03e7
CCTACGGGTGGCAGCAGTGGGGAATATTGCGCAATGGAGGCAACTCTGACGCAGCAATGCCGCGTGAGTGAAGAAGGGATTCGTTCCGTAAAGCTCTGTTATCGGGGAAGAGAGAGACGGTACCCGATGAGCAAGCCCCAGCCAACTACGTGCCAGCAGCTGCGGTAATACGTAGGGGGCGAGCGTTATCCGGATTTATTGGGCGTAAAGGGCACGCAGGCGGTTATTTAGGTGTGATGTGAAAGTCCGGGGCTCAACCCCGTGATGGCATGGCAAACCGGATAACTCGAGTGAGGTAGAGGCAGACAGAATTCCTGGTGTAGCGGTGAAATGCGCAGAGATCAGGAGGAATACCGGAGGCGAAGGCGGTCTGCTGAGCCTTTGACTGACGCTGAGGTGCGAAAGCGTGGGGAGCGAACAGGATTAGATACCCCAGTAGTC
>5f72ba1e4ef3055d2d0379737f659d62
CCTACGGGTGGCAGCAGTGGGGAATATTGCGCAATGGAGGCAACTCTGACGCAGCGATGCCGCGTGAGTGAGGAAGGGATTCGTCCCGTAAAGCTCTGCCGCCGGGGAAGAGAGAGGACAGTACCCGGCAAGAAAGCCCCGGCCAATCACGTGCCAGCAGCCGCGGTAAGACGTGAGGGGCGAGCGTTGTCCGGAATTACTGGGCGTAAAGGGCGCGCAGGCGGCTTTTTAGGTGAGGTGTTAAAGACCGGGGCCCAACCCCGGGCGAGCATCTCAAACCGGAGAGCTCGAGTGCTGGAGAGGCAGGCAGAATTCCTGGTGTAGCGGTGAAATGCGCAGATATCAGGAGGAATACCGGAGGCGAAGGCGGCCTGCCGGACAGACACTGACGCTCAGGCGCGAAAGCGTGGGGAGCAAACAGGATTAGATACCCCAGTAGTC
>ae305fbab7a95d7b891e26dac9212b7c
CCTACGGGTGGCAGCAGTGGGGAATATTGCGCAATGGAGGCAACTCTGACGCAGCAATGCCGCGTGAGTGAAGAAGGGATTCGTTCCGTAAAGCTCTGTTACCGGGGAAGAAGAGTGACGGTACCCGGTGAGCAAGCCCCAGCCAACTACGTGCCAGCAGCTGCGGTAATACGTAGGGGGCGAGCGTTATCCGGATTTATTGGGCGTAAAGGGCACGCAGGCGGTTATTCAGGTGTGATGTTCAAGGGTGGGGCTCAACCCCGCAGGTCATGGCAAACCGGATAACTCGAGTAATGTCGGGGCAGACAGAATTCCTGGTGTAGCGGTGAAATGCGCAGAGATCAGGAGGAATACCGGAGGCGAAGGCGGTCTGCCAGGCACTTACTGACGCTCAGGTGCGAAAGCGTGGGGAGCAAACAGGATTAGATACCCCTGTAGTC
>6fdc8cc4472dfc0acc5d4ca830c1de5e
CCTACGGGTGGCAGCAGTGGGGAATATTGGGCAATGGGCGAAAGCCTGACCCAGCAACGCCGCGTGAAGGAAGAAGGTCTTCGGATTGTAAACTTCTTTTATGAGGGACGAAGGACGTGACGGTACCTCATGAATAAGCCACGGCTAACTACGTGCCAGCAGCCGCGGTAATACGTAGGTGGCAAGCGTTATCCGGATTTACTGGGTGTAAAGGGCGCGTAGGCGGGCGTGCAAGTCAGATGTGAAATCTATGGGCTTAACCCATAAACTGCATTTGAAACTGTATGTCTTGAGTGCTGGAGAGGTAGACGGAATTCCTTGTGTAGCGGTGAAATGCGTAGATATAAGGAAGAACACCAGTGGCGAAGGCGGTCTACTGGACAGTAACTGACGCTGAGGCGCGAAAGCGTGGGGAGCAAACAGGATTAGATACCCCGGTAGTC
>a40fa187594690e2b6862289d11daa7e
CCTACGGGTGGCAGCAGTGGGGAATATTGCACAATGGGGGAAACCCTGATGCAGCGACGCCGCGTGAGTGAAGAAGTATTTCGGTATGTAAAGCTCTATCAGCAGGGAAGAAGATGACGGTACCTGAGTAAGAAGCCCCGGCTAACTACGTGCCAGCAGCCGCGGTAATACGTAGGGGGCAAGCGTTATCCGGATTTACTGGGTGTAAAGGGAGCGTAGACGGCGATGCAAGTCTGAAGTGAAATCCCGGGGCTCAACCCCGGAACTGCTTTGGAAACTGTATGGCTGGAGTGCAGGAGAGGTAAGTGGAATTCCTAGTGTAGCGGTGAAATGCGTAGATATTAGGAGGAACACCAGTGGCGAAGGCGGCTTACTGGACTGTAACTGACGTTGAGGCTCGAAAGCGTGGGGAGCAAACAGGATTAGATACCCCGGTAGTC
>a8abcabb3dbf9ea60fbf5e3498a12485
CCTACGGGTGGCTGCAGTCGAGAATCATTCACAATGGGGGGAACCCTGATGGTGCGACGCCGCGTGGGGGAGGAAGGTCTTCGGATTGTAAACCCCTGTCATGCAGGAGCAAGGCCGAAAGGTTGATAGTACTGCAAGAGGAAGAGACGGCAAACTCTGTGCCAGCAGCCGCGGTAATACAGAGGTCTCAAGCGTTGTTCGGAATCACTGGGCGTAAAGGGTACGTAGGCGGTGCAGCAAGTTGCGCGTGAAAGGCAGGGGCTCAACCTCTGGAATGCGCGTGAAACTACTGAGCTAGAGTAATGGAGAGGGAACCGGAATTCTTGGTGTAGCAGTGAAATGCGTAGATATCAAGAAGAAGACTCGAGGCGAAGGCGGGTTCCTGGACATTAACTGACGCTGAGGTACGAAGGCCGGGGTAGCGAAAGGGATTAGATACCCCGGTAGTC
>7c763dd381a2b4169c37831e59cfba1a
CCTACGGGTGGCAGCAGTGGGGAATATTGCACAATGGGGGAAACCCTGATGCAGCGACGCCGCGTGGGTGAAGAAGTATTTCGGTATGTAAAGCCCTATCAGCAGGGAAGAGGATGACGGTACCTGCAGAAGAAGCCCCGGCTAACTACGTGCCAGCAGCCGCGGTAATACGTAGGGGGCGAGCGTTATCCGGATTTACTGGGTGTAAAGGGAGCGTAGACGGCCTGTCAAGTCTGGAGTGAAATACCGGTGCTCAACGCCGGAGCTGCTCTGGAAACTGGTAGGCTGGAGTACCGGAGAGGTAAGCGGAATTCCTAGTGTAGCGGTGAAATGCGTAGATATTAGGAGGAACACCAGTGGCGAAGGCGGCTTACTGGACGGTAACTGACGTTGAGGCTCGAAGGCGTGGGGAGCAAACAGGATTAGATACCCCAGTAGTC
>37f002a94848677975e95d74599b7c57
CCTACGGGTGGCTGCAGTGAGGAATATTGGTCAATGGGCGGGAGCCTGAACCAGCCAAGCCGCGTGAGGGAAGAAGGCCCTATGGGTCGTAAACCTCTTTTGTCAGGGAACAAAAGCCGATATGTATATTGGTGTGAGTGTACCTGAAGAAAAAGCATCGGCTAACTCCGTGCCAGCAGCCGCGGTAATACGGAGGATGCGAGCGTTATCCGGATTTATTGGGTTTAAAGGGTGCGTAGGCGGCGGTGCAAGTCAGCGGTAAAAGCCCGGGGCTCAACCCCGGCGAGCCGTTGAAACTGCAGTGCTAGAGAAGGCGAGAGGTACGCGGAATGCGCAGTGTAGCGGTGAAATGCTTAGATATTGCGCAGAACTCCGATTGCGAAGGCAGCGTACTGGCGCCTGACTGACGCTGAGGCACGAAAGCGTGGGGATCGAACAGGATTAGATACCCCAGTAGTC
>868bfafa8a9b2a5555d0a4c7f0f19a36
CCTACGGGTGGCTGCAGTGGGGAATATTGTGCAATGGGGGAAACCCTGACACAGCGATGCCGCACGGGTGAAGAAGGGATTCGTTTTGTAAAGCCCTGTCCCCGGGGAAGAGAGTGACGGTACCCGGGTAAGAGCCCCAGCTAACTACGTGCCAGCAGCTGCGGTAACACGTGGGGGGCGAGCGTTGTCCGGAATTATTGGGCGTAAAGGGCACGCAGGCGGCCCCTTAGGCTGTTGATGAAAGTGCTGGGCCCAACCCAGTGATGTTCAACAGGACCGAGGGGCTCGGGTGCCAGAGAGGCAGGCAGAATTCCTGGTGTAGCGGTGAAATGCGCAGAGATCAGGAGGAATACCAGAGGCGAAGGCGGCCTGCTGGCTGGCAACCGACGCTCAGGTGCGAAAGCGTGGGGAGCGAACAGGATTAGATACCCCAGTAGTC
>6639014b1a519d2162fd7f51a35e1511
CCTACGGGTGGCAGCAGTGGGGAATTTTGCGCAATGGGGGAAACCCTGACGCAGCAACGCCGCGTGCGGGATGACGGCCTTCGGGTTGTAAACCGCTTTCAGCAGGGATGACTTCGACAGTACCTGCAGAAGAAGCTCCGGCTAACTACGTGCCAGCAGCCGCGGTAATACGTAGGGAGCGAGCGTTATCCGGATTCATTGGGCGTAAAGAGCGCGTAGGCGGGTGTGTATGCGCGACCTCTAATCTTGGGGCTCAACCCCAAGCCGGGTCGCGAACTGCACACCTCGAGTGCGGTAGAGGAGGATGGAATTCCCGGTGTAGCGGTGGAATGCGCAGATATCGGGAAGAACACCGATGGCGAAGGCAGTCCTCTGGGCCGTCACTGACGCTGAGGCGCGAAAGCTAGGGGAGCAAACAGGATTAGATACCCCGGTAGTC
>6d804b341d09ec36c9b2c3d0755010bd
CCTACGGGTGGCTGCAGTGGGGAATATTGCGCAATGGAGGCAACTCTGACGCAGCAATGCCGCGTGAGTGAAGAAGGGATTCGTTCTGTAAAGCTCTGTTATCGGGGAAGAGAAAGACGGTACCCGATGAGCAAGCCCCAGCCAACTACGTGCCAGCAGCTGCGGTAATACGTAGGGGGCGAGCGTTATCCGGATTTATTGGGCGTAAAGGGCACGCAGGCGGCTGTTTAGGTGTGATGTGAAAGCCCGGGGCTTAACTCCGTGGTAGCATTGCAAACCGGGCAGCTAGAGTGAGGTAGAGGCAGACAGAATTTCTGGTGTAGCGGTGAAATGCGCAGAGATCAGGAGGAATACCGGAGGCGAAGGCGGTCTGCCGGGCCTTTAACTGACGCTGAGGTGCGAAAGCGTGGGGAGCGAACAGGATTAGATACCCCAGTAGTC
>2b0fc1523ff0433b6f440922bfa1c93b
CCTACGGGTGGCAGCAGTGGGGGATATTGCACAATGGGGGAAACCCTGATGCAGCGACGCCGCGTGAGTGAAGAAGTATTTCGGTATGTAAAGCTCTATCAGCAGGGAAGAAGATGACGGTACCTGACTAAGAAGCCCCGGCTAACTACGTGCCAGCAGCCGCGGTAATACGTAGGGGGCAAGCGTTATCCGGATTTACTGGGTGTAAAGGGAGCGCAGACGGCCATGCAAGTCTGATGTGAAAGGCAGGGGCTCAACCCCTGGACTGCATTGGAAACTGTAAGGCTGGAGTGCCGGAGAGGTAAGCGGAATTCCTAGTGTAGCGGTGAAATGCGTAGATATTAGGAGGAACACCAGTGGCGAAGGCGGCTTACTGGACGGTAACTGACGTTGAGGCTCGAAAGCGTGGGGAGCAAACAGGATTAGATACCCCGGTAGTC
>32fb76a4853921c998980bc6f7e57748
CCTACGGGTGGCAGCAGTGGGGGATATTGCACAATGGGGGGAACCCTGATGCAGCGACGCCGCGTGAAGGAAGAAGTATTTCGGTATGTAAACTTCTATCAGCAGGGAAGAAAATGACGGTACCTGAATAAGAAGCCCCGGCTAACTACGTGCCAGCAGCCGCGGTAATACGTAGGGGGCAAGCGTTATCCGGATTTACTGGGTGTAAAGGGAGCGTAGGCGGTCGAACAAGTCAGATGTGAAAATTCACTGCTCAACGGTGAAACTGCATTTGAAACTGTTCAACTAGAGTATCGGAGAGGTAAGTGGAATTCCTAGTGTAGCGGTGAAATGCGTAGATATTAGGAGGAACACCAGTGGCGAAGGCGGCTTACTGGACGATAACTGACGCTGAGACTCGAAAGCGTGGGGAGCAAACAGGATTAGATACCCCTGTAGTC
>e8c3ddda76ccf7265e756a36c9367244
CCTACGGGTGGCAGCAGTGGGGAATATTGCACAATGGGGGGAACCCTGATGCAGCGACGCCGCGTGAGTGAGGAAGTATTTCGGTATGTAAAGCTCTATCAGCAGGGAAGAAGATGACGGTACCTGAATAAGAAGCCCCGGCTAACTACGTGCCAGCAGCCGCGGTAATACGTAGGGGGCAAGCGTTATCCGGATTTACTGGGTGTAAAGGGAGCGTAGACGGGCATGCAAGTCTGATGTGAAAGGCGGGGGCTCAACCCCCGGACTGCATTGGAAACTGTATATCTTGAGTGCCGGAGAGGTAAGCGGAATTCCTAGTGTAGCGGTGAAATGCGTAGATATTAGGAGGAACACCAGTGGCGAAGGCGGCTTACTGGACGGTAACTGACGTTGAGGCTCGAAAGCGTGGGGAGCAAACAGGATTAGATACCCCAGTAGTC
>f7162754edefd424e26e2a971528f921
CCTACGGGTGGCTGCAGTGGGGGATATTGCACAATGGGGGAAACCCTGATGCAGCGACGCCGCGTGGAGGAAGAAGGTTTTCGGATTGTAAACTCCTGTCGTGCGGGACGATAGTGACGGTACCGCACAAGAAAGCCACGGCTAACTACGTGCCAGCAGCCGCGGTAAAACGTAGGTGGCAAGCGTTGTCCGGAATTACTGGGTGTAAAGGGAGCGCAGGCGGGCTGACAAGTTGGAAGTGAAATCCATAGGCTCAACCTATGAATTGCTTTCAAAACTGCCGGTCTTGAGTAGTGCAGAGGTAAGCGGAATTCCCGGTGTAGCGGTGGAATGCGTAGATATCGGGAGGAACACCAGTGGCGAAGGCGGCTTACTGGGCACCAACTGACGCTGAGGCTCGAAAGCATGGGTAGCAAACAGGATTAGATACCCCAGTAGTC
>404facf37f874980ee387151c0a79d92
CCTACGGGTGGCAGCAGTGGGGAATATTGCGCAATGGAGGCAACTCTGACGCAGCAATGCCGCGTGAGTGAAGAAGGAATTCGTTCCGTAAAGCTCTGCCGTTAGGGAAGAGAGAAGACGGTACCTAACAAGCAAGCCCCGGCTAACTACGTGCCAGCAGCCGCGGTAACACGTAGGGGGCGAGCGTTGTCCGGAATGACTGGGCGTAAAGGGCACGCAGGCGGCCGTGTAGGCGGGATGTGAAAGATCAGGGCCCAACCCTGGAAGGGCATCCCGAACCATGCGGCTAGAGTACTGGAGAGGCAGGCAGAATTCCTGGTGTAGCGGTGAAATGCGCAGATATCAGGAGGAATACCAGAGGCGAAGGCGGCCTGCCGGACAGATACTGACGCTCAGGTGCGAGAGCGTGGGGAGCAAACAGGATTAGATACCCCGGTAGTC
>c7476d4129dedffd57d34e93e44e5be1
CCTACGGGGGGCAGCAGTGGGGAATATTGGGCAATGGGCGCAAGCCTGACCCAGCAACGCCGCGTGAGGGAAGAAGGCTTTCGGGTTGTAAACCTCTTTTACCAGGGACGAAGGACGTGACGGTACCTGGAGAAAAAGCAACGGCTAACTACGTGCCAGCAGCCGCGGTAATACGTAGGTTGCAAGCGTTGTCCGGATTTACTGGGTGTAAAGGGCGTGTAGGCGGAACTGCAAGTCAGATGTGAAATACCGGGGCTCAACCCCGGGGCTGCATTTGAAACTGTAGTCCTTGAGTATCGGAGAGGCAAGCGGAATTCCTAGTGTAGCGGTGAAATGCGTAGATATTAGGAGGAACACCAGTGGCGAAGGCGGCTTGCTGGACGACAACTGACGCTGAGGCGCGAAAGCGTGGGGAGCAAACAGGATTAGATACCCCAGTAGTC
>2ccad11ab87d49a62b905feec2887c3e
CCTACGGGGGGCTGCAGTGGGGAATATTGCACAATGGGGGGAACCCTGATGCAGCGACGCCGCGTGAGTGAAGAAGTATTTCGGTATGTAAAGCTCTATCAGCAGGGAAGAAAATGACGGTACCTGACTAAGAAGCCCCGGCTAACTACGTGCCAGCAGCCGCGGTAATACGTAGGGGGCAAGCGTTATCCGGATTTACTGGGTGTAAAGGGAGCGTAGACGGGCATGCAAGTCTGATGTGAAAGGCGGGGGCTCAACCCCTGGACTGCATTGGAAACTGTAAGTCTTGAGTGCCGGAGAGGTAAGCGGAATTCCTAGTGTAGCGGTGAAATGCGTAGATATTAGGAGGAACACCAGTGGCGAAGGCGGCTTACTGGACGGCAACTGACGTTGAGGCTCGAAGGCGTGGGGAGCAAACAGGATTAGATACCCCAGTAGTC
>0402822399063e8130ed68fdce12ba60
CCTACGGGTGGCTGCAGTGGGGGATATTGGACAATGGGGGGAACCCTGATCCAGCGACGCCGCGTGAGTGAAGAAGTATTTCGGTATGTAAAGCTCTATCAGCAGGGAAGAAAGAAATGACGGTACCTGAGTAAGAAGCCCCGGCTAACTACGTGCCAGCAGCCGCGGTAATACGTAGGGGGCAAGCGTTATCCGGAATTACTGGGTGTAAAGGGAGCGTAGACGGTAAAGCAAGTCTGGAGTGAAAGGCTGGGGCCCAACCCCGGGACTGCTCTGGAAACTGTTAAACTGGAGTGCAGGAGAGGCAGGCGGAATTCCTAGTGTAGCGGTGAAATGCGTAGATATTAGGAGGAACACCAGTGGCGAAGGCGGCCTGCTGGACTGTAACTGACGTTGAGGCTCGAAAGCGTGGGGAGCAAACAGGATTAGATACCCCAGTAGTC
>6197e875b617b529ceee8907fa730273
CCTACGGGTGGCTGCAGTGGGGAATATTGCACAATGGGGGAAACCCTGATGCAGCGACGCCGCGTGAGTGAAGAAGTATCTCGGTATGTAAAGCTCTATCAGCAGGGAAGAAAGAAGACGGTACCTGACTAAGAAGCCCCGGCTAACTACGTGCCAGCAGCCGCGGTAATACGTAGGGGGCAAGCGTTATCCGGATTTACTGGGTGTAAAGGGAGCGTAGACGGCAGGGCAAGTCTGAAGTGAAAGCCCGGGGCTCAACCCCGGGACTGCTTTGGAAACTGTTCAGCTGGAGTGCAGGAGAGGTAAGTGGAATTCCTAGTGTAGCGGTGAAATGCGTAGATATTAGGAGGAACACCAGTGGCGAAGGCGGCTTACTGGACTGTAACTGACGTTGAGGCTCGAAGGCGTGGGGAGCAAACAGGATTAGATACCCCGGTAGTC
>34bfbfdeb97778d28795267f383fad49
CCTACGGGTGGCTGCAGTGGGGAATATTGCGCAATGGAGGCAACTCTGACGCAGCAATGCCGCGTGAGTGAAGAAGGGATTCGTTCCGTAAAGCTCTGTTACCGGGGAAGAAGAGTGACGGTACCCGGTGAGCAAGCCCCAGCCAACTACGTGCCAGCAGCTGCGGTAATACGTAGGGGGCGAGCGTTATCCGGATTTATTGGGCGTAAAGGGCACGCAGGCGGTTATTCAGGTGTGATGTTCAAGGGTGGGGCTCAACCCCGCAGGTCATGGCAAACCGGATAACTCGAGTAATGTCGGGGCAGACAGAATTCCTGGTGTAGCGGTGAAATGCGCAGAGATCAGGAGGAATACCGGAGGCGAAGGCGGTCTGCCAGGCACTTACTGACGCTCAGGTGCGAAAGCGTGGGGAGCAAACAGGATTAGATACCCCAGTAGTC
>05db3b8873da18e09f11df4f25af8a2b
CCTACGGGTGGCTGCAGTGGGGAATATTGGGCAATGGGCGCAAGCCTGACCCAGCAACGCCGCGTGAAGGAAGAAGGCTTTCGGGTTGTAAACTTCTTTTATGAGGGACGAAGGACGTGACGGTACCTCATGAATAAGCCACGGCTAACTACGTGCCAGCAGCCGCGGTAATACGTAGGTGGCAAGCGTTGTCCGGATTTACTGGGTGTAAAGGGCGCGTAGGCGGGTAGGCAAGTCAGATGTGAAATCTCCAGGCTCAACTTGGAAACTGCATTTGAAACTGTCTATCTTGAGTATCGGAGAGGCAAGCGGAATTCCGTGTGTAGCGGTGAAATGCGTAGATATACGGAGGAACACCAGTGGCGAAGGCGGCTTGCTGGACGACAACTGACGCTGAGGCGCGAAAGCGTGGGGAGCAAACAGGATTAGATACCCCGGTAGTC
>bf6ca09fe8501c97ef2be23f45936afd
CCTACGGGTGGCAGCAGTGGGGAATATTGCGCAATGGAGGCAACTCTGACGCAGCAATGCCGCGTGAGTGAAGAAGGGATTCGTTCTGTAAAGCTCTGTTACCGGGGAAGAGGAAGACGGTACCCGGTGAGCAAGCCCCAGCCAACTACGTGCCAGCAGCTGCGGTAATACGTAGGGGGCGAGCGTTATCCGGATTTATTGGGCGTAAAGGGCACGCAGGCGGCTGTTTAGGTGTGATGTAGAAGTCCGGGGCTCAACCCCGTGGGTGCATTGCAAACCGGGCAGCTAGAGTGAGGTAGAGGCAGACAGAATTTCTGGTGTAGCGGTGAAATGCGCAGAGATCAGGAGGAATACCGGAGGCGAAGGCGGTCTGCTGAGCCTTTAACTGACGCTCAGGTGCGAAAGCGTGGGGAGCGAACAGGATTAGATACCCCAGTAGTC
>964d3d0465b5832d7fecd02a9e2d3ab1
CCTACGGGTGGCAGCAGTAGGGAATCTTTCACAATGGGCGAAAGCCTGATGGAGCAACGCCGCGTGCAGGATGACGGCCTTCGGGTTGTAAACTGCTTTTATATCCGAGAAATATGATGGTAAGATATGAATAAGGACCGGCTAACTACGTGCCAGCAGCCGCGGTCATACGTAGGGTCCAAGCATTATCCGGATTGACTGGGTGTAAAGAGTTGCGTAGGTGGCAGGGTAAGTAGATAGTGAAATCTGGTGGCTCAACCATTCAGGCTATTATCTAAACTGCTCCGCTCGAGACTGTTAGGGGTGACTGGAATTTCTAGTGTAGGAGTGAAATCCGTAGATATTAGAAAGAACACCGATAGCGTAGGCAGGTCACTGGGACAGTTCTGACACTAAGGCACGAAAGCGTGGGGAGCAAACGGGATTAGATACCCCGGTAGTC
>3cd36494cc52fa5042b3c972772b135c
CCTACGGGTGGCTGCAGTGAGGAATATTGGTCAATGGACGGAAGTCTGAACCAGCCATGCCGCGTGCAGGAAGACGGCTCTATGAGTTGTAAACTGCTTTTGTACGAGGGTAAACTCGGGTACGTGTACCCGACTGAAAGTATCGTACGAATAAGGATCGGCTAACTCCGTGCCAGCAGCCGCGGTAATACGGAGGATTCAAGCGTTATCCGGATTTATTGGGTTTAAAGGGTGCGTAGGCGGTTTGATAAGTTGGAGGTGAAATGTTAGGGCTTAACCCTGAAACTGCCTCCAATACTGTTGAGCTAGAGAGTAGTTGCGGTAGGCGGAATGTATGGTGTAGCGGTGAAATGCATAGAGATCATACAGAACACCGATTGCGAAGGCAGCTTACCAAACTATATCTGACGTTGAGGCACGAAAGCGTGGGGAGCGAACAGGATTAGATACCCCGGTAGTC
>9e18fb776164f01c8f688ef41d62b896
CCTACGGGTGGCAGCAGTGAGGAATATTGGTCAATGGACGCAAGTCTGAACCAGCCATGCCGCGTGCAGGAAGACGGCTCTATGAGTTGTAAACTGCTTTTGTACGAGGGTAAACACGGGTACGCGTACCCGCTTGAAAGTATCGTACGAATAAGGATCGGCTAACTCCGTGCCAGCAGCCGCGGTAATACGGAGGATTCAAGCGTTATCCGGATTTATTGGGTTTAAAGGGTGCGTAGGCGGTTTGATAAGTTAGAGGTGAAATGCCGGGGCTCAACTCCGGAATTGCCTCTGATACTGTTGAGCTAGAGAGTAGTTGCGGTAGGCGGAATGTATGGTGTAGCGGTGAAATGCATAGAGATCATACAGAACACCGATTGCGAAGGCAGCTTACCAAACTATATCTGACGTTGAGGCACGAAAGCGTGGGGAGCGAACAGGATTAGATACCCCGGTAGTC
>c6ba1ff20653c2657ec6f8d788f992e2
CCTACGGGTGGCAGCAGTGGGGGATATTGCGCAATGGGGGAAACCCTGACGCAGCAACGCCGCGTGAAGGAAGAAGGCCTTCGGGTTGTAAACTTCTTTAAGTGTGGAAGATAATGACGGTACACACAGAATAAGCCACGGCTAACTACGTGCCAGCAGCCGCGGTAATACGTAGGTGGCAAGCGTTGTCCGGATTTACTGGGTGTAAAGGGCGTGTAGGCGGGATTACAAGTCAGATGTGAAATACCGGGGCTTAACTCCGGGGCTGCATTTGAAACTGTAGTTCTTGAGTGTCGGAGAGGAAAGCGGAATTCCTAGTGTAGCGGTGAAATGCGTAGATATTAGGAGGAACACCGGTGGCGAAGGCGGCTTTCTGGACGATAACTGACGCTGAGGCGCGAAAGCGTGGGGAGCAAACAGGATTAGATACCCCGGTAGTC
>bbbb7bd0c37c91b13664b3195185ffe8
CCTACGGGTGGCTGCAGTGAGGAATATTGGTCAATGGGCGGGAGCCTGAACCAGCCAAGTCGCGTGAGGGAAGACGGCCCTATGGGTTGTAAACCTCTTTTGCCGGGGAGCAAAGCGCCGCACGTGTGCGGTCTGGAGAGTACCCGGAGAAAAAGCATCGGCTAACTCCGTGCCAGCAGCCGCGGTAATACGGAGGATGCGAGCGTTATCCGGATTTATTGGGTTTAAAGGGTGCGTAGGCGGTCTGTTAAGTCAGCGGTAAAATTGCGGGGCTCAACCTCGCCGAGCCGTTGAAACTGGCTGACTTGAGTGGGCGAGAAGTACGCGGAATGCGTGGTGTAGCGGTGAAATGCATAGATATCACGCAGAACTCCGATTGCGAAGGCAGCGTACCGGCGCCCGACTGACGCTGAAGCACGAAGGCGTGGGTATCGAACAGGATTAGATACCCCAGTAGTC
>20af68a227b55d9f542271952f5698e9
CCTACGGGTGGCTGCAGTAGGGAATCTTTCACAATGGGCGAAAGCCTGATGGAGCAACGCCGCGTGCAGGATGACGGCCTTCGGGTTGTAAACTGCTTTTATGTCCGAGAAATATGATGGTAAGACATGAATAAGGACCGGCTAACTACGTGCCAGCAGCCGCGGTCATACGTAGGGTCCAAGCATTATCCGGATTGACTGGGTGTAAAGAGTTGCGTAGGTGGCAGGGTAAGTAGATAGTGAAATCTGGTGGCTCAACCATTCAGGCTATTATCTAAACTGCTCCGCTCGAGACTGTTAGGGGTAACTGGAATTTCTAGTGTAGGAGTGAAATCCGTAGATATTAGAAAGAACACCAATAGCGTAGGCAGGTTACTGGGACAGTTCTGACACTAAGGCACGAAAGCGTGGGGAGCAAACGGGATTAGATACCCCTGTAGTC
>e639d4b077687f0a4d183f685d63cfb7
CCTACGGGTGGCTGCAGTGGGGAATATTGCGCAATGGGGGGAACCCTGACGCAGCAACGCCGCGTGCAGGAAGACGGTCTTCGGATTGTAAACTGTTGTCGCAGGGGAAGAAAAAGATGACGGTACCCTGTGAGAAAGTCACGGCTAACTACGTGCCAGCAGCCGCGGTAATACGTAGGTGACAAGCGTTGTCCGGATTTACTGGGTGTAAAGGGCGCGTAGGCGGGTAAGCAAGTCAGAAGTGAAATACCGGAGCTTAACTCCGGAGCTGCTTTTGAAACTGTTTATCTTGAGTATCGGAGAGGAAAGCGGAATTCCCAGTGTAGCGGTGAAATGCGTAGATATTGGGAGGAACACCAGTGGCGAAGGCGGCTTTCTGGACGACAACTGACGCTGAGGCGCGAAAGTGTGGGGAGCAAACAGGATTAGATACCCCAGTAGTC
>3aae1946c85a17201b8db436c8639776
CCTACGGGTGGCTGCAGTGAGGAATATTGGTCAATGGGCGGGAGCCTGAACCAGCCAAGTCGCGTGAGGGAAGACGGCCCTATGGGTTGTAAACCTCTTTTGCCGGGGAGCAAAGCGCCGCACGTGTGCGGTCTGGAGAGTACCCGGAGAAAAAGCATCGGCTAACTCCGTGCCAGCAGCCGCGGTAATACGGAGGATGCGAGCGTTATCCGGATTTATTGGGTTTAAAGGGTGCGTAGGCGGTCTGTTAAGTCAGCGGTAAAATTGCGGGGCTCAACCTCGCCGAGCCGTTGAAACTGGCTGACTTGAGTGGGCGAGAAGTACGCGGAATGCGTGGTGTAGCGGTGAAATGCATAGATATCACGCAGAACTCCGATTGCGAAGGCAGCGTACCGGCGCCCGACTGACGCTGAAGCACGAAGGCGTGGGTATCGAACAGGATTAGATACCCCGGTAGTC
>586179f61ca0e1963914e86815d46055
CCTACGGGTGGCTGCAGTGAGGGATATTGGTCAATGGGGGAAACCCTGAACCAGCAACGCCGCGTGAGGGAAGACGGTTTTCGGATTGTAAACCTCTGTCCTCTGTGAAGACAATGACGGTAGCAGAGGAGGAAGCTCCGGCTAACTACGTGCCAGCAGCCGCGGTAATACGTAGGGAGCGAGCGTTGTCCGGATTTACTGGGTGTAAAGGGTGCGTAGGCGGTTTGGCAAGTCAGAAGTGAAATCCATGGGCTTAACCCATGAACTGCTTTTGAAACTGCCAGACTTGAGTGGAGTAGAGGCAGGCGGAATTCCCGGTGTAGCGGTGAAATGCGTAGAGATCGGGAGGAACACCAGTGGCGAAGGCGGCCTGCTGGGCTTTAACTGACGCTGAAGCACGAAAGCGTGGGTAGCAAACAGGATTAGATACCCCGGTAGTC
>369a1f84254fd91ad4182251c80b718c
CCTACGGGTGGCAGCAGTGGGGAATATTGGGCAATGGGCGAAAGCCTGACCCAGCAACGCCGCGTGAAGGAAGAAGGTCTTCGGATTGTAAACTTCTTTTATGAGGGACGAAGGACGTGACGGTACCTCATGAATAAGCCACGGCTAACTACGTGCCAGCAGCCGCGGTAATACGTAGGTGGCAAGCGTTATCCGGATTTACTGGGTGTAAAGGGCGCGTAGGCGGGCGTGCAAGTCAGATGTGAAATCTATGGGCTTAACCCATAAACTGCATTTGAAACTGTATGTCTTGAGTGCTGGAGAGGTAGACGGAATTCCTTGTGTAGCGGTGAAATGCGTAGATATAAGGAAGAACACCAGTGGCGAAGGCGGTCTACTGGACAGTAACTGACGCTGAGGCGCGAAAGCGTGGGGAGCAAACAGGATTAGATACCCCAGTAGTC
>e38870ead84f724acbfcb09c82e55d79
CCTACGGGTGGCAGCAGTGGGGGATATTGCACAATGGGGGGAACCCTGATGCAGCGACGCCGCGTGAGCGATGAAGTATTTCGGTATGTAAAGCTCTATCAGCAGGGAAGAAGACGACGGTACCTGAATAAGAAGCCCCGGCTAAATACGTGCCAGCAGCCGCGGTAATACGTATGGGGCAAGCGTTATCCGGATTTACTGGGTGTAAAGGGAGCGTAGACGGGCGTGCAAGTCTGATGTGAAAGGCGGGGGCCCAACCCCCGGACTGCATTGGAAACTGTACATCTTGAGTGCCGGAGAGGTAAGCGGAATTCCTAGTGTAGCGGTGAAATGCGTAGATATTAGGAGGAACACCAGTGGCGAAGGCGGCTTACTGGACGGTAACTGACGTTGAGGCTCGAAAGCGTGGGGAGCAAACAGGATTAGATACCCCAGTAGTC
>1efdf8a41def2c4b0581ece2a0ce3c52
CCTACGGGTGGCAGCAGTCGGGAATATTGCGCAATGGAGGAAACTCTGACGCAGTGACGCCGCGTATAGGAAGAAGGTTTTCGGATTGTAAACTATTGTCGTTAGGGAAGAGAAAGGACAGTACCTAAGGAGGAAGCTCCGGCTAACTACGTGCCAGCAGCCGCGGTAATACGTAGGGAGCGAGCGTTATCCGGAATTATTGGGTGTAAAGGGTGCGTAGACGGGTAAGCAAGTTAGTTGTGAAATCCCTCGGCTTAACTGAGGAACTGCAACTAAAACTACTAATCTTGAGTGCAGGAGAGGTAAGTGGAATTCCTAGTGTAGCGGTGAAATGCGTAGATATTAGGAGGAACACCAGTGGCGAAGGCGACTTACTGGACTGTAACTGACGTTGAGGCACGAAAGTGTGGGGAGCAAACAGGATTAGATACCCCAGTAGTC
>18e81ddf4ba9ec1edde2ca485fe979e5
CCTACGGGTGGCTGCAGTGGGGAATATTGCACAATGGGGGGAACCCTGATGCAGCGACGCCGCGTGAGTGAAGAAGTATTTCGGTATGTAAAGCTCTATCAGCAGGGAAGAAAATGACGGTACCTGACCAAGAAGCCCCGGCTAACTACGTGCCAGCAGCCGCGGTAATACGTAGGGGGCAAGCGTTATCCGGATTTACTGGGTGTAAAGGGAGCGTAGACGGACATGCAAGTCTGGTGTGAAAGGCGGGGGCTCAACCCCCGGACTGCATTGGAAACTGTGTATCTTGAGTGCCGGAGAGGTAAGCGGAATTCCTAGTGTAGCGGTGAAATGCGTAGATATTAGGAGGAACACCAGTGGCGAAGGCGGCTTACTGGACGGCAACTGACGTTGAGGCTCGAAGGCGTGGGGAGCAAACAGGATTAGATACCCCGGTAGTC
>d6428a19bb342ce95e3ee15206a0a4a9
CCTACGGGTGGCAGCAGTGGGGAATATTGCGCAATGGAGGGAACTCTGACGCAGCGATGCCGCGTGAGTGAAGAAGGGATTCGTCCCGTAAAGCTCTGTTGCCAGGGATGATGAGAGACAGTACCTGGCGAGAAAGCCCCGGCTAACTACGTGCCAGCAGCCGCGGTAACACGTAGGGGGCGAGCGTTGTCCGGAATCACTGGGCGTAAAGGGCACGCAGGCGGCTGATGCAGGCGGGGATGTGAAAGATGAGGGCCCAACCCTTACAGGACACCCCGAACCGCACAGCTAGAGTGCTGGAGAGGCAGGCAGAATTCCTGGTGTAGCGGTGAAATGCGCAGATATCAGGAGGAATACCGGAGGCGAAGGCGGCCTGCCGGACAGACACTGACGCTCAGGTGCGAAAGCGTGGGGAGCAAACAGGATTAGATACCCCAGTAGTC
>cc225c1aff584875be8434957ab04201
CCTACGGGTGGCAGCAGTGGGGGATATTGCACAATGGGGGGAACCCTGATGCAGCGACGCCGCGTGAGCGATGAAGTATTTCGGTATGTAAAGCTCTATCAGCAGGGAAGAAGATGACGGTACCTGACTAAGAAGCCCCGGCTAACTACGTGCCAGCAGCCGCGGTAATACGTAGGGGGCAAGCGTTATCCGGATTTACTGGGTGTAAAGGGAGCGTAGACGGCATGGCAAGTCTGGAGTGAAAGGCGGGGGCTCAACCCCCGGACTGCTTTGGAAACTGTCAGGCTGGAGTGTCGGAGAGGCAAGTGGAATTCCCAGTGTAGCGGTGAAATGCGTAGATATTGGGAGGAACACCAGTGGCGAAGGCGGCTTGCTGGACGATGACTGACGTTGAGGCTCGAAAGCGTGGGGAGCAAACAGGATTAGATACCCCTGTAGTC
>0631b752931e9ef0ce86e170873a9825
CCTACGGGGGGCTGCAGTGAGGAATATTGGTCAATGGGCGGGAGCCTGAACCAGCCAAGCCGCGTGAGGGAAGAAGGCCCTATGGGTCGTAAACCTCTTTTGTCAGGGAACAAAAGCCGATATGTATATTGGTGTGAGTGTACCTGAAGAAAAAGCATCGGCTAACTCCGTGCCAGCAGCCGCGGTAATACGGAGGATGCGAGCGTTATCCGGATTTATTGGGTTTAAAGGGTGCGTAGGCGGCGGTGCAAGTCAGCGGTAAAAGCCCGGGGCTCAACCCCGGCGAGCCGTTGAAACTGCAGTGCTAGAGAAGGCGAGAGGTACGCGGAATGCGCAGTGTAGCGGTGAAATGCTTAGATATTGCGCAGAACTCCGATTGCGAAGGCAGCGTACTGGCGCCTGACTGACGCTGAGGCACGAAAGCGTGGGGATCGAACAGGATTAGATACCCCAGTAGTC
>8bba4464edfe418c1bf6081f8010653f
CCTACGGGTGGCTGCAGTGAGGGATATTGGGCAATGGGGGAAACCCTGACCCAGCAACGCCGCGTGAGGGAAGACGGTTTTCGGATTGTAAACCTCTGTCCTCTGTGAAGATGATGACGGTAGCAGAGGAGGAAGCTCCGGCTAACTACGTGCCAGCAGCCGCGGTAATACGTAGGGAGCGAGCGTTGTCCGGATTTACTGGGTGTAAAGGGTGCGTAGGCGGATTGGCAAGTCAGAAGTGAAATGCATGGGCTTAACCCATGAACTGCTTTTGAAACTGTTGGTCTTGAGTGAAGTAGAGGTAGGCGGAATTCCCGGTGTAGCGGTGAAATGCGTAGAGATCGGGAGGAACACCAGTGGCGAAGGCGGCCTACTGGGCTTTAACTGACGCTGAGGCACGAAAGTGTGGGTAGCAAACAGGATTAGATACCCCAGTAGTC
>4750a772f45cd5269f9fdcea5acd934c
CCTACGGGGGGCAGCAGTGGGGAATATTGGGCAATGGGCGCAAGCCTGACCCAGCAACGCCGCGTGAAGGAAGAAGGCTTTCGGGTTGTAAACTTCTTTTATGAGGGACGAAGGACGTGACGGTACCTCATGAATAAGCCACGGCTAACTACGTGCCAGCAGCCGCGGTAATACGTAGGTGGCAAGCGTTGTCCGGATTTACTGGGTGTAAAGGGCGCGTAGGCGGGTAGGCAAGTCAGATGTGAAATCTCCAGGCTCAACTTGGAAACTGCATTTGAAACTGTCTATCTTGAGTATCGGAGAGGCAAGCGGAATTCCGTGTGTAGCGGTGAAATGCGTAGATATACGGAGGAACACCAGTGGCGAAGGCGGCTTGCTGGACGACAACTGACGCTGAGGCGCGAAAGCGTGGGGAGCAAACAGGATTAGATACCCCGGTAGTC
>841cf2c896deda3b49c912dc88221f9f
CCTACGGGTGGCAGCAGTGGGGAATATTGCACAATGGGGGGAACCCTGATGCAGCGATGCCGCGTGGAGGAAGAAGGTTTTCGGATTGTAAACTCCTGTCTTAAAGGACGATAATGACGGTACTTTAGGAGGAAGCTCCGGCTAACTACGTGCCAGCAGCCGCGGTAATACGTAGGGAGCGAGCGTTGTCCGGAATTACTGGGTGTAAAGGGAGCGTAGGCGGGATTGCAAGTCAGATGTGAAATACGTGGGCTTAACCCACGGGCTGCATTTGAAACTGTAGTTCTTGAGTGAAGTAGAGGCAAGCGGAATTCCTGGTGTAGCGGTGAAATGCGTAGATATCAGGAGGAACACCGGTGGCGAAGGCGGCTTGCTGGGCTTTTACTGACGCTGAGGCTCGAAAGCGTGGGGAGCAAACAGGATTAGATACCCCGGTAGTC
>9de9103a05863cb037e20e2eb6342bf9
CCTACGGGTGGCTGCAGTGGGGAATATTGCGCAATGGGGGGAACCCTGACGCAGCGATGCCGCATGAGTGAAGAAGGGATTCGTTTCGTAAAGCTTTGTCCCGGGGGAAGAGAGAAGACGGTACCCCGGTAATAGCCCCAGCTAACTACGTGCCAGCAGCTGCGGTAACACGTGGGGGGCGAGCGTTGTCCGGAATTATTGGGCGTAAAGGGCACGCAGGCGGTTCTTTAGGCTGTTGATGAAAGTGCTGGGCCCAACCCAGTGATGTTTAACAGAACCGAGGGACTCGAGTGCCAGAGAGGCAGGCAGAATTCCTGGTGTAGCGGTGAAATGCGCAGAGATCAGGAGGAATACCGGAGGCGAAGGCGGCCTGCTGGCTGGCAACTGACGCTCAGGTGCGAAAGCGTGGGGAGCGAACAGGATTAGATACCCCAGTAGTC
>396d4cb95bea5b17e78c9457c02fbec5
CCTACGGGTGGCTGCAGTGAGGAATATTGGTCAATGGGCGGGAGCCTGAACCAGCCAAGCCGCGTGAGGGAAGAAGGCCCTATGGGTCGTAAACCTCTTTTGTCAGGGAACAAAAGCCGATATGTATATTGGTGTGAGTGTACCTGAAGAAAAAGCATCGGCTAACTCCGTGCCAGCAGCCGCGGTAATACGGAGGATGCGAGCGTTATCCGGATTTATTGGGTTTAAAGGGTGCGTAGGCGGCGGTGCAAGTCAGCGGTAAAAGCCCGGGGCTCAACCCCGGCGAGCCGTTGAAACTGCAGTGCTAGAGAAGGCGAGAGGTACGCGGAATGCGCAGTGTAGCGGTGAAATGCTTAGATATTGCGCAGAACTCCGATTGCGAAGGCAGCGTACTGGCGCCTGACTGACGCTGAGGCACGAAAGCGTGGGGATCGAACAGGATTAGATACCCCGGTAGTC
>d7d2f7c65c3c0903621e4ba58ffe9612
CCTACGGGTGGCAGCAGTGGGGAATATTGCGCAATGGAGGCAACTCTGACGCAGCAATGCCGCGTGAGTGAAGAAGGGATTCGTTCTGTAAAGCTCTGTTATCGGGGAAGAGAAAGACGGTACCCGATGAGCAAGCCCCAGCCAACTACGTGCCAGCAGCTGCGGTAATACGTAGGGGGCGAGCGTTATCCGGATTTATTGGGCGTAAAGGGCACGCAGGCGGCTGTTTAGGTGTGATGTGAAAGCCCGGGGCTTAACTCCGTGGTAGCATTGCAAACCGGGCAGCTAGAGTGAGGTAGAGGCAGACAGAATTTCTGGTGTAGCGGTGAAATGCGCAGAGATCAGGAGGAATACCGGAGGCGAAGGCGGTCTGCCGGGCCTTTAACTGACGCTGAGGTGCGAAAGCGTGGGGAGCGAACAGGATTAGATACCCCTGTAGTC
>f0663d4b2cb9ba38faa67196b52f733b
CCTACGGGTGGCAGCAGTGGGGAATATTGCGCAATGGAGGCAACTCTGACGCAGCAATGCCGCGTGGGTGAAGAAGGGATTCGTTCCGTAAAGCCCTGTTGTCGGGGAAGAGAAAGACGGTACCCGGCGAGCAAGCCCCAGCCAACTACGTGCCAGCAGCTGCGGTAATACGTAGGGGGCGAGCGTTATCCGGATTTATTGGGCGTAAAGGGCACGCAGGCGGTTAATCAGGCGCGTTGTCAAAGCCCGGGGCTCAACCCCGGAAGGTCAGCGCGAACCGATTAACTCGAGTACCGGAGAGGCAGACAGAATTCCTGGTGTAGCGGTGAAATGCGCAGAGATCAGGAGGAATACCAGAGGCGAAGGCGGTCTGCCGGTCGGAGACTGACGCTGAGGTGCGAAAGCGTGGGGAGCGAACAGGATTAGATACCCCTGTAGTC
>f422ae0f3b2e0f74e9810b995c0f3b4f
CCTACGGGTGGCTGCAGTGGGGAATATTGGGCAATGGGCGAAAGCCTGACCCAGCAACGCCGCGTGAGGGAAGAAGGTTTTCGGATTGTAAACCTCTGTCCTAGGGGACGAAGGAAGTGACGGTACCCTAGGAGGAAGCCCCGGCTAACTACGTGCCAGCAGCCGCGGTAATACGTAGGGGGCGAGCGTTGTCCGGAATGACTGGGCGTAAAGGGCGTGTAGGCGGCCGATTAAGTCTGGAGTGAAAGTCCTGCTTTCAAGGTGGGAATTGCTTTGGAGACTGGTTGGCTTGAGTGCGGAAGAGGTAAGTGGAATTCCCAGTGTAGCGGTGAAATGCGTAGAGATTGGGAGGAACACCAGTGGCGAAGGCGACTTACTGGGCCGTAACTGACGCTGAGGCGCGAAAGCGTGGGGAGCGAACAGGATTAGATACCCCGGTAGTC
>0e42e08f6ba348ec0722b6d09d7e532a
CCTACGGGTGGCTGCAGTGAGGAATATTGGACAATGGATGGAAATCTGATCCAGCCATGCCGCGTGCAGGAAGGCGGTCCTATGGATTGTAAACTGCTTTTGTACGGGAGCAATAATTTCTACGGGGTAGGGAGATGAGAGTACCGTACGAATCAGCATCGGCTAACTCCGTGCCAGCAGCCGCGGTAATACGGAGGATGCGAGCGTTATCCGGATTTATTGGGTTTAAAGGGTGCGTAGGCTGTAATTTAAGTCAGTGGTGAAATGTACGGGCTTAACCGGTGATATGCCATTGATACTGGATTGCTGGAATACGGATGCGGTATGCGGAATGTGTAGTGTAGCGGTGAAATGCATAGATATTACACAGAACACCGATTGCGAAGGCAGCATACCAAGGCGGGATTGACGCTGAAGCACGAAAGTGTGGGGATCGAACAGGATTAGATACCCCAGTAGTC
>23c943b2eae3b584b568b6012fe2f735
CCTACGGGTGGCAGCAGTGAGGGATATTGGGCAATGGGGGAAACCCTGACCCAGCAACGCCGCGTGAGGGAAGACGGTTTTCGGATTGTAAACCTCTGTCCTCTGTGAAGATGATGACGGTAGCAGAGGAGGAAGCTCCGGCTAACTACGTGCCAGCAGCCGCGGTAATACGTAGGGAGCGAGCGTTGTCCGGATTTACTGGGTGTAAAGGGTGCGTAGGCGGATTGGCAAGTCAGAAGTGAAATGCATGGGCTTAACCCATGAACTGCTTTTGAAACTGTTGGTCTTGAGTGAAGTAGAGGTAGGCGGAATTCCCGGTGTAGCGGTGAAATGCGTAGAGATCGGGAGGAACACCAGTGGCGAAGGCGGCCTACTGGGCTTTAACTGACGCTGAGGCACGAAAGTGTGGGTAGCAAACAGGATTAGATACCCCTGTAGTC
>d30fbeea31295e575dec9e521eeaf76c
CCTACGGGTGGCAGCAGTCGGGAATATTGCGCAATGGAGGAAACTCTGACGCAGTGACGCCGCGTGCAGGAAGAAGGTTTTCGGATTGTAAACTGCTTTAGACAGGGAAGAAAAAAATGACAGTACCTGTAGAATAAGCTCCGGCTAACTACGTGCCAGCAGCCGCGGTAATACGTAGGGAGCGAGCGTTATCCGGATTTATTGGGTGTAAAGGGTGCGTAGACGGATATGCAAGTTAGTTGTGAAATACCTCGGCTCAACTGAGGAACTGCAACTAAAACTACAAATCTTGAGTACTGGAGGGGAAAGCGGAATTCCTAGTGTAGCGGTGAAATGCGTAGATATTAGGAAGAACACCGGTGGCGAAGGCGGCTTTCTGGACAGAAACTGACGTTGAGGCACGAAAGTGTGGGGAGCAAACAGGATTAGATACCCCAGTAGTC
>ccb82ac197d0a6fb01e763c9ac671e71
CCTACGGGTGGCAGCAGTGGGGAATATTGGGCAATGGGCGAAAGCCTGACCCAGCAACGCCGCGTGAGGGAAGAAGGTTTTCGGATTGTAAACCTCTGTCCCAGGGGACGAAGGAAGTGACGGTACCCTGGGAGGAAGCCCCGGCTAACTACGTGCCAGCAGCCGCGGTAATACGTAGGGGGCGAGCGTTGTCCGGAATGACTGGGCGTAAAGGGCGTGTAGGCGGCCGATTAAGTCTGGAGTGAAAGTCCTGCTTTCAAGGTGGGAATTGCTTTGGAGACTGGTTGGCTTGAGTGCGGAAGAGGTAAGTGGAATTCCCAGTGTAGCGGTGAAATGCGTAGAGATTGGGAGGAACACCAGTGGCGAAGGCGACTTACTGGGCCGTAACTGACGCTGAGGCGCGAAAGCGTGGGGAGCGAACAGGATTAGATACCCCGGTAGTC
>b067ac0ca0c650c884f23131131f0446
CCTACGGGTGGCAGCAGTGGGGAATCTTGCGCAATGGAGGCAACTCTGACGCAGCGATGCCGCGTGAGCGACGAAGGGCTTCGGTCCGTAAAGTTTTGTCGCCGGGGAAGAGATTGACGTTACCCGGTGAGAAAGCCCCGGCTAACTACGTGCCAGCAGCCGCGGTAACACGTAGGGGGCGAGCGTTGTCCGGAATGACTGGGCGTAAAGGGCGCGTAGGCGGCCGGCGCGGCGCAGCTTCAAAGGGTGGGGCCCAACCCCGCCATGGGCTGCGGACCGGCCGGCTGGAGTGCCGGAGAGGCAGGCAGAATTCCTGGTGTAGCGGTGAAATGCGCAGAGATCAGGAGGAATACCGGAGGCGAAGGCGGCCTGCCGGACGGACACTGACGCTGAGGCGCGAAAGCGTGGGGAGCGAACAGGATTAGATACCCCGGTAGTC
>b157c5475cfa5dd35d210e2d634b5a7e
CCTACGGGTGGCAGCAGTGGGGAATATTGCGCAATGGAGGCAACTCTGACGCAGCAATGCCGCGTGAGTGAAGAAGGGATTCGTTCCGTAAAGCTCTGTTACCGGGGAAGAGGCAGACGGTACCCGGTGAGCAAGCCCCAGCCAACTACGTGCCAGCAGCTGCGGTAATACGTAGGGGGCGAGCGTTATCCGGAATTATTGGGCGTAAAGGGCACGCAGGCGGCTGTTTAGGCGCGCCATGAAAACCCAGGGCTCAACCCTGGGGGGTGGCGCGAACCGGGCAGCTGGAGTTTTGGAGAGGCAGGCAGAATTCCTGGTGTAGCGGTGAAATGCGCAGAGATCAGGAGGAATACCGGAGGCGAAGGCGGCCTGCTGGCCAGAGACTGACGCTGAGGTGCGAAAGCGTGGGGAGCGAACAGGATTAGATACCCCGGTAGTC
>c6f9cf8cb555980df6948d6d7fe5ba76
CCTACGGGTGGCAGCAGTGGGGAATATTGCACAATGGGGGGAACCCTGATGCAGCGACGCCGCGTGGGTGAAGAAGTATTTCGGTATGTAAAGCCCTATCAGCAGGGAAGAAAATGACGGTACCTGACTAAGAAGCCCCGGCTAACTACGTGCCAGCAGCCGCGGTAATACGTAGGGGGCAAGCGTTATCCGGATTTACTGGGTGTAAAGGGAGCGTAGACGGGCTTGCAAGTCTGATGTGAAAGGCGGGGGCTCAACCCCTGGACTGCATTGGAAACTGTAGGCCTTGAGTGCCGGAGAGGTAAGCGGAATTCCTAGTGTAGCGGTGAAATGCGTAGATATTAGGAGGAACACCAGTGGCGAAGGCGGCTTACTGGACGGCAACTGACGTTGAGGCTCGAAGGCGTGGGGAGCAAACAGGATTAGATACCCCAGTAGTC
>fed1135e7401b800118700f6ff36755a
CCTACGGGGGGCTGCAGTGGGGAATATTGCACAATGGGGGGAACCCTGATGCAGCGACGCCGCGTGAAGGAAGAAGTATCTCGGTATGTAAACTTCTATCAGCAGGGAAGATGATGACGGTACCTGACTAAGAAGCCCCGGCTAACTACGTGCCAGCAGCCGCGGTAATACGTAGGGGGCAAGCGTTATCCGGATTTACTGGGTGTAAAGGGAGCGTAGACGGCTGTGCAAGTCTGATGTGAAAGGCTGGGGCTTAACCCCGGGACTGCATTGGAAACTGCATGGCTTGAGTGCCGGAGGGGTAAGCGGAATTCCTGGTGTAGCGGTGAAATGCGTAGATATCAGGAGGAACACCGGTGGCGAAGGCGGCTTACTGGACGGTGACTGACGTTGAGGCTCGAAGGCGTGGGGAGCAAACAGGATTAGATACCCCGGTAGTC
>91cf450ee347145a250c93c06a1e904f
CCTACGGGTGGCAGCAGTGGGGAATCTTGCGCAATGGGGGCAACCCTGACGCAGCAACGCCGCGTGCGGGACTGAAGGCCTTCGGGTTGTAAACCGCTTTCAGTGGGGAAGAAATTGACGGTACCCACAGAAGAAGCCCCGGCTAACTACGTGCCAGCAGCCGCGGTAACACGTAGGGGGCGAGCGTTATCCGGATTCATTGGGCGTAAAGGGCGCGTAGGCGGCCGCTTAAGCGGAACCTTTAAGACCGGGGCTCAACCCCGGCTCGGGTTCTGAACTGAACGGCTCGAGTGCGGTAGAGGCAAGTGGAATTCCCGGTGTAGCGGTGGAATGCGCAGATATCGGGAAGAACACCGACGGCGAAGGCAGCTTGCTGGGCCGGCACTGACGCTGAGGCGCGAAAGCTGGGGGAGCGAACAGGATTAGATACCCCGGTAGTC
>097bc164ea75aee2f8f6387ccb8e9761
CCTACGGGTGGCAGCAGTGGGGAATATTGCACAATGGGGGGAACCCTGATGCAGCGACGCCGCGTGAAGGAAGAAGTATCTCGGTATGTAAACTTCTATCAGCAGGGAAGATGATGACGGTACCTGACTAAGAAGCCCCGGCTAACTACGTGCCAGCAGCCGCGGTAATACGTAGGGGGCAAGCGTTATCCGGATTTACTGGGTGTAAAGGGAGCGTAGACGGCTGTGCAAGTCTGATGTGAAAGGCTGGGGCTTAACCCCGGGACTGCATTGGAAACTGCATGGCTTGAGTGCCGGAGGGGTAAGCGGAATTCCTGGTGTAGCGGTGAAATGCGTAGATATCAGGAGGAACACCGGTGGCGAAGGCGGCTTACTGGACGGTGACTGACGTTGAGGCTCGAAGGCGTGGGGAGCAAACAGGATTAGATACCCCTGTAGTC
>44ff13cabf455993398ab93a6fd9c970
CCTACGGGTGGCAGCAGTGGGGAATATTGCGCAATGGAGGGAACTCTGACGCAGCGATGCCGCGTGGGCGATGAAGGGCTCAGGCCCGTAAAGCCCCGCCGCCGGGGAGGAAAAAAATGACGCAACCCGGCAAGAAAGCCCCGGCCAACCACGTGCCAGCAGCCGCGGCAATACGTGGGGGGCGAGCGTTGTCCGGAATCACTGGGCGTAAAGCGCGCGCAGGCGGCCGCTTAGGCGGGGCGTTAAAAGCCGGGGCCCAACCCCGGGCAAGCGCCCCGGACCGGGCGGCTGGAGTGGCGGAGAGGCGGGCGGAACCCCTGGCGTAGCGGTGAAATGCGCAGAGGCCAGGGGGAACACCGGAGGCGAAGGCGGCCCGCCGGACGCACACTGACGCTAAGGCGCGAGAGCGCGGGGAGCGAACAGGATTAGATACCCCGGTAGTC
>9cc81128151f979fa08c54e09803dd33
CCTACGGGTGGCTGCAGTGGGGAATATTGCACAATGGGGGGAACCCTGATGCAGCGACGCCGCGTGAGCGAAGAAGTATTTCGGTATGTAAAGCTCTATCAGCAGGAAAGATGATGACGGTACCTGACTAAGAAGCTCCGGCTAAATACGTGCCAGCAGCCGCGGTAATACGTATGGAGCAAGCGTTATCCGGATTTACTGGGTGTAAAGGGAGCGTAGGCGGCGCTGCAAGTCTGATGTGAAAACCCGGGGCTCAACCGCGGGAGTGCATTGGAAACTGTGGCGCTGGAGTGTCGGAGGGGTAAGTGGAATTCCTAGTGTAGCGGTGAAATGCGTAGATATTAGGAGGAACACCGGTGGCGAAGGCGGCTTACTGGACGACAACTGACGCTGAGGCTCGAAAGCGTGGGGAGCAAACAGGATTAGATACCCCAGTAGTC
>8797546408226db8212ebef19ad61eab
CCTACGGGTGGCTGCAGTGGGGAATATTGGGCAATGGGCGAAAGCCTGACCCAGCAACGCCGCGTGAGGGAAGAAGGTTTTCGGATTGTAAACCTCTGTCCTAGGGGACGAAGGAAGTGACGGTACCCTAGGAGGAAGCCCCGGCTAACTACGTGCCAGCAGCCGCGGTAATACGTAGGGGGCGAGCGTTGTCCGGAATGACTGGGCGTAAAGGGCGTGTAGGCGGCCGATTAAGTCTGGAGTGAAAGTCCTGCTTTCAAGGTGGGAATTGCTTTGGAGACTGGTTGGCTTGAGTGCGGAAGAGGTAAGTGGAATTCCCAGTGTAGCGGTGAAATGCGTAGAGATTGGGAGGAACACCAGTGGCGAAGGCGACTTACTGGGCCGTAACTGACGCTGAGGCGCGAAAGCGTGGGGAGCGAACAGGATTAGATACCCCAGTAGTC
>bde8163a88296f2db26364f7cf8c6a62
CCTACGGGTGGCAGCAGTGGGGAATATTGCGCAATGGGGGCAACCCTGACGCAGCAACGCCGCGTGCAGGAAGAAGGTCTTCGGATCGTAAACTGTTGTCGCAAGGGAAGAAGACAGTGACGGTACCTTGTGAGAAAGTCACGGCTAACTACGTGCCAGCAGCCGCGGTAATACGTAGGTGACAAGCGTTGTCCGGATTTACTGGGTGTAAAGGGCGCGTAGGCGGACTATCAAGTCAGTCGTGAAATACCGGGGCTTAACCCCGGGGCTGCGATTGAAACTGACAGCCTTGAGTATCGGAGAGGAAAGCGGAATTCCCAGTGTAGCGGTGAAATGCGTAGATATTGGGAGGAACACCAGTGGCGAAGGCGGCTTTCTGGACGACAACTGACGCTGAGGCGCGAAAGTGTGGGGAGCAAACAGGATTAGATACCCCGGTAGTC
>74890782ca041b33c75c8f56a90319ae
CCTACGGGTGGCAGCAGTGGGGAATATTGCACAATGGGCGAAAGCCTGATGCAGCGATGCCGCGTGAGGGAAGAAGGTTTTCGGATTGTAAACCTCTGTCTTCGGGGACGATAATGACGGTACCCGAGGAGGAAGCTCCGGCTAACTACGTGCCAGCAGCCGCGGTAATACGTAGGGAGCAAGCGTTATCCGGAATTACTGGGTGTAAAGGGAGTGTAGGCGGGACTGCAAGTCAGATGTGAAAATTATGGGCTCAACTCATAACCTGCATTTGAAACTGTAGTTCTTGAGTGAAGTAGAGGTAAGCGGAATTCCATGTGTAGCGGTGAAATGCGTAGATATATGGAGGAACATCAGTGGCGAAGGCGGCTTACTGGGCTTTTACTGACGCTGAGGCTCGAAAGCGTGGGGAGCAAACAGGATTAGATACCCCTGTAGTC
>d241536f7c7972357239554c5a08a5c2
CCTACGGGGGGCTGCAGTGGGGAATATTGCACAATGGGGGGAACCCTGATGCAGCGACGCCGCGTGAGTGAAGAAGTATTTCGGTATGTAAAGCTCTATCAGCAGGGAAGAAAATGACGGTACCTGACCAAGAAGCCCCGGCTAACTACGTGCCAGCAGCCGCGGTAATACGTAGGGGGCAAGCGTTATCCGGATTTACTGGGTGTAAAGGGAGCGTAGACGGACATGCAAGTCTGGTGTGAAAGGCGGGGGCTCAACCCCCGGACTGCATTGGAAACTGTGTATCTTGAGTGCCGGAGAGGTAAGCGGAATTCCTAGTGTAGCGGTGAAATGCGTAGATATTAGGAGGAACACCAGTGGCGAAGGCGGCTTACTGGACGGCAACTGACGTTGAGGCTCGAAGGCGTGGGGAGCAAACAGGATTAGATACCCCGGTAGTC
>2ca651ebdf081af62354275096b66e2b
CCTACGGGTGGCAGCAGTGGGGAATATTGCGCAATGGGGGAGACCCTGACGCAGCAATGCCGCGTGAGCGAAGAAGGGACTCGTTCCGTAAAGCTCTGTCGCCGGGGAAGAGAGAAGACGGTACCCGGCCAGGAGCCCCAGCCAACCACGTGCCAGCAGCTGCGGTAAGACGTGGGGGGCAAGCGTTGTCCGGAATCATTGGGCGTAAAGGGCGCGCAGGCGGCCGTTTAGGCCGCCGATGAAACCGCCGGGCCCAACCCGGCGGCTGTCGGCGGAACCGGGCGGCTCGAGTGCCAGAGAGGCAGGCGGAATTCCTGGTGTAGCGGTGAAATGCGCAGAGATCAGGAGGAACACCGGAGGCGAAGGCGGCCTGCTGGCTGGCGACTGACGCTCAGGCGCGAAAGCGTGGGGAGCGAACAGGATTAGATACCCCGGTAGTC
>51caf4f53b9d94d27e4d359ee4e2eb85
CCTACGGGTGGCAGCAGTGGGGAATATTGCGCAATGGAGGCAACTCTGACGCAGCAATGCCGCGTGAGTGAAGAAGGGATTCGTTCCGTAAAGCTCTGTTATCGGGGAAGAGAGAGACGGTACCCGATGAGCAAGCCCCAGCCAACTACGTGCCAGCAGCTGCGGTAATACGTAGGGGGCGAGCGTTATCCGGATTTATTGGGCGTAAAGGGCACGCAGGCGGTTATTTAGGTGTGATGTGAAAGTCCGGGGCTCAACCCCGTGATGGCATGGCAAACCGGATAACTCGAGTGAGGTAGAGGCAGACAGAATTCCTGGTGTAGCGGTGAAATGCGCAGAGATCAGGAGGAATACCGGAGGCGAAGGCGGTCTGCTGAGCCTTTGACTGACGCTGAGGTGCGAAAGCGTGGGGAGCGAACAGGATTAGATACCCCGGTAGTC
>be21bc5d660a36a6c453a098577bdda9
CCTACGGGTGGCAGCAGTGGGGAATATTGCGCAATGGGGGAGACCCTGACGCAGCAATGCCGCGTGAGCGAAGAAGGGACTCGTTCCGTAAAGCTCTGTCGCCGGGGAAGAGTATGACGGTACCCGGCCAGGAGCCCCAGCCAACCACGTGCCAGCAGCTGCGGTAAGACGTGGGGGGCAAGCGTTGTCCGGAATCATTGGGCGTAAAGGGCGCGCAGGCGGCCGTTTAGGCCGCCGGTGAAACCGCCGGGCCCAACCCGGCGGCTGCCGGCGGAACCGGGCGGCTCGAGTGCCAGAGAGGCAGGCGGAATTCCTGGTGTAGCGGTGAAATGCGCAGAGATCAGGAGGAACACCGGAGGCGAAGGCGGCCTGCTGGCTGGCGACTGACGCTCAGGCGCGAAAGCGTGGGGAGCGAACAGGATTAGATACCCCTGTAGTC
>7b5b663f73ef302909e4727eaa54ef0b
CCTACGGGTGGCTGCAGTGGGGAATATTGCACAATGGGCGAAAGCCTGATGCAGCGATGCCGCGTGAGGGAAGAAGGTTTTCGGATTGTAAACCTCTGTCTTCGGGGACGATAATGACGGTACCCGAGGAGGAAGCTCCGGCTAACTACGTGCCAGCAGCCGCGGTAATACGTAGGGAGCAAGCGTTATCCGGAATTACTGGGTGTAAAGGGAGTGTAGGCGGGACTGCAAGTCAGATGTGAAAATTATGGGCTCAACTCATAACCTGCATTTGAAACTGTAGTTCTTGAGTGAAGTAGAGGTAAGCGGAATTCCATGTGTAGCGGTGAAATGCGTAGATATATGGAGGAACATCAGTGGCGAAGGCGGCTTACTGGGCTTTTACTGACGCTGAGGCTCGAAAGCGTGGGGAGCAAACAGGATTAGATACCCCGGTAGTC
>a335f13f418b4d7f75a5f87717d52bfd
CCTACGGGTGGCAGCAGTGGGGAATATTGCACAATGGGGGAAACCCTGATGCAGCAACGCCGCGTGAAGGAAGAAGTATTTCGGTATGTAAACTTCTATCAACAGGGAAGAAATAAATGACGGTACCTGGCTAAGAAGAACCGGCTAAATACGTGCCAGCAGCCGCGGTAATACGTATGGTTCAAGCGTTATCCGGATTTACTGGGTGTAAAGGGTGAGTAGGCGGTTATGCAAGTCACATGTGAAATGTCGGGGCTCAACTCCGGCCTGCATGAGAAACTGTATAACTAGAGTGCAGGAGAGGTAAGCGGAATTCCCAGTGTAGCGGTGAAATGCGTAGATATTGGGAAGAACACCGGTGGCGAAGGCGGCTTACTGGACTGTTACTGACGCTGAGTCACGAAAGCGTGGGGAGCGAACAGGATTAGATACCCCTGTAGTC
>90d4ca157ab67792aa283db8a2ccadfe
CCTACGGGTGGCAGCAGTGGGGAATATTGCGCAATGGAGGAAACTCTGACGCAGCGATGCCGCGTGAGTGAGGAAGGGATTCGTCCCGTAAAGCTCAGTCACCGGTTAGGAGAGAAGACCAGCCGGTTTTGAGCCCCGGCTAACTACGTGCCAGCAGCCGCGGCAATACGTAGGGGGCGAGCGTTGTCCGGAATTATTGGGCGTAAAGGGCGCGCAGGCGGCAAGAGAGGCTTTTTGTAAAAGCCCCGGGCCCACCCCGGGGAAGCAGAAAGAACCAGCTTAGCTAGAGTACTCTAGAGGCAGGCAGAATTCCTGGTGTAGTGGTGAAATACGCAGAGATCAGGAGGAATACCGGAGGCGAAGGCGGCCTGCTGGAGAGAGACTGACGCTCAGGCGCGAGAGCGTGGGGAGCAAACAGGATTAGATACCCCGGTAGTC
>d81898b0b34ac5542f42d4761c60aac5
CCTACGGGTGGCTGCAGTGGGGAATATTGCGCAATGGAGGCAACTCTGACGCAGCGATGCCGCGTGAGTGAGGAAGGGATTCGTCCCGCAGAGCTCAGTCGTCAGGCAAGAGAGAGACTACCTGACTTTAAGCCCCGGCTAACTACGTGCCAGCAGCCGCGGCAATACGTAGGGGGCGAGCGTTGTCCGGAATCATTGGGCGTAAAGCGCGCGCAGGCGGTCAGAGAGGCTTTTTGTAAAAGGCCCGGGCCCACCCCGGGTAAGCAGGAAGAACCAGCTGACTAGAGTGCTCTAGAGGCAGGCAGAATTCCTGGTGTAGTGGTGAAATACGCAGAGATCAGGAGGAATACCGGAGGCGAAGGCGGCCTGCTGGAGAGAGACTGACGCTCAGGCGCGAGAGCGTGGGGAGCAAACAGGATTAGATACCCCGGTAGTC
>2a53567badf02293cec99737e7495d26
CCTACGGGTGGCAGCAGTGGGGAATATTGCGCAATGGGGGAAACCCTGACGCAGCGATGCCGCGTGAGTGAAGAAGGGACTCGTCCCGTAAAGCTTTGTCCCCGGGGAAGAGGAAGACGGTACCCGGGTAGGAGCCCCAGCCAACTACGTGCCAGCAGCTGCGGTAACACGTGGGGGGCGAGCGTTGTCCGGAATCATTGGGCGTAAAGGGCACGCAGGCGGCTTCAAGGGCCGCCGATGAAATTACCGGGCCCAACCCGGTAACGGTCGGCGGAACCGTGGAGCTCGAGTGCCAGAGAGGCAGGCAGAATTCCTGGTGTAGCGGTGAAATGCGCAGAGATCAGGAGGAATACCGGAGGCGAAGGCGGCCTGCTGGCTGGCAACTGACGCTCAGGTGCGAAAGCGTGGGGAGCGAACAGGATTAGATACCCCGGTAGTC
>16aba3c623e4a9545c524e31525fd737
CCTACGGGTGGCAGCAGTGGGGAATATTGGGCAATGGGCGCAAGCCTGACCCAGCAACGCCGCGTGAAGGAAGAAGGCTTTCGGGTTGTAAACTTCTTTTATGAGGGACGAAGGACGTGACGGTACCTCATGAATAAGCCACGGCTAACTACGTGCCAGCAGCCGCGGTAATACGTAGGTGGCGAGCGTTGTCCGGATTTACTGGGTGTAAAGGGCGCGTAGGCGGGCAGGCAAGTCAGATGTGAAATCTCCGGGCTCAACCCGGAAACTGCATTTGAAACTGTCTGTCTTGAGTATCGGAGAGGCAAGCGGAATTCCGTGTGTAGCGGTGAAATGCGTAGATATACGGAGGAACACCAGTGGCGAAGGCGGCTTGCTGGACGACAACTGACGCTGAGGCGCGAAAGCGTGGGGAGCAAACAGGATTAGATACCCCTGTAGTC
>98a8e2e5ba2d55b1ffe3c78619626b39
CCTACGGGTGGCTGCAGTGGGGGATATTGCACAATGGGGGAAACCCTGATGCAGCGACGCCGCGTGGAGGAAGAAGGTTTTCGGATTGTAAACTCCTGTCGTGCGGGACGATAATGACGGTACCGCACAAGAAAGCCACGGCTAACTACGTGCCAGCAGCCGCGGTAAAACGTAGGTGGCAAGCGTTGTCCGGAATTACTGGGTGTAAAGGGAGCGCAGGCGGGCTGACAAGTTGGAAGTGAAATCCATAGGCTCAACCTATGAATTGCTTTCAAAACTGCCGGTCTTGAGTAGTGCAGAGGTAAGCGGAATTCCCGGTGTAGCGGTGGAATGCGTAGATATCGGGAGGAACACCAGTGGCGAAGGCGGCTTACTGGGCACCAACTGACGCTGAGGCTCGAAAGCATGGGTAGCAAACAGGATTAGATACCCCAGTAGTC
>062f24afcc4937d703532bafdb4b6766
CCTACGGGTGGCTGCAGTGGGGAATATTGCGCAATGGGGGGAACCCTGACGCAGCGATGCCGCATGAGTGAAGAAGGGATTCGTTTCGTAAAGCTTTGTCCCGGGGGAAGAGAGAAGACGGTACCCCGGTAATAGCCCCAGCTAACTACGTGCCAGCAGCTGCGGTAACACGTGGGGGGCGAGCGTTGTCCGGAATTATTGGGCGTAAAGGGCACGCAGGCGGTTCTTTAGGCTGTTGATGAAAGTGCTGGGCCCAACCCAGTGATGTTTAACAGAACCGAGGGACTCGAGTGCCAGAGAGGCAGGCAGAATTCCTGGTGTAGCGGTGAAATGCGCAGAGATCAGGAGGAATACCGGAGGCGAAGGCGGCCTGCTGGCTGGCAACTGACGCTCAGGTGCGAAAGCGTGGGGAGCGAACAGGATTAGATACCCCGGTAGTC
>22cbc3416b07e8ab2864b0a247e3e9fa
CCTACGGGTGGCAGCAGTGGGGAATATTGCGCAATGGAGGCAACTCTGACGCAGCAATGCCGCGTGAGTGAAGACGGGATTCGTTCTGTAAAGCTCTGTTATTGGGGAAGAGGAAGACGGTACCCAATGAGCAAGCCCCAGCCAACTACGTGCCAGCAGCTGCGGTAATACGTAGGGGGCGAGCGTTATCCGGATTTATTGGGCGTAAAGGGCACGCAGGCGGCTATTCAGGTGTCGTGTTTAAGTCCGGGGCTCAACCCCGGGAGGAAGCGACAAACCGGGTAGCTCGAGTATGGTCGAGGCAGGCAGAATTCCTGGTGTAGCGGTGAAATGCGCAGAGATCAGGAGGAATACCGGAGGCGAAGGCGGTTTGCCAGGCTTATACTGACGCTGAGGTGCGAAAGCGTGGGGAGCGAACAGGATTAGATACCCCTGTAGTC
>03fe2248a2a9d8606dd91f3dbfc565cc
CCTACGGGTGGCAGCAGTGGGGGATATTGCGCAATGGGGGAAACCCTGACGCAGCAACGCCGCGTGAAGGAAGAAGGTTTTCGGATTGTAAACTTCTTTTGTTAAGGACGAAGAAAGTGACGGTACTTAACGAATAAGCTCCGGCTAACTATGTGCCAGCAGCCGCGGTAATACATAGGGAGCAAGCGTTGTCCGGATTTACTGGGTGTAAAGGGTGCGTAGGCGGCATTGCAAGTCAGATGTGAAATGTATGGGCTCAACCCATGAACTGCATTTGAAACTGTAGTGCTTGAGTGAAGTAGAGGCAGGCGGAATTCCCGGTGTAGCGGTGAAATGCGTAGAGATCGGGAGGAACACCAGTGGCGAAGGCGGCCTGCTGGGCTTTAACTGACGCTGAGGCACGAAAGCGTGGGTAGCAAACAGGATTAGATACCCCTGTAGTC
>c56a7abfc841ad02902aaa26a99a8d91
CCTACGGGTGGCTGCAGTGGGGAATATTGCGCAATGGGGGCAACCCTGACGCAGCAATGCCGCGTGAGTGAAGAAGGGATTCGTTCCGTAAAGCTTTGTCCCCGGGGAAGAGAGAGACGGTACCCGGGTATGAGCCCCAGCCAACTACGTGCCAGCAGCTGCGGTAACACGTGGGGGGCGAGCGTTGTCCGGAATCATTGGGCGTAAAGGGCGCGCAGGCGGCGCTTTAGGCCGCCGATGAAACCACCGGGCCCAACCCGGTGACGGTCGGCGGAACCGGGGCGCTCGAGTGCCAGAGAGGCAGGCAGAATTCCTGGTGTAGCGGTGAAATGCGCAGAGATCAGGAGGAATACCGGAGGCGAAGGCGGCCTGCTGGCTGGCAACTGACGCTCAGGCGCGAAAGCGTGGGGAGCGAACAGGATTAGATACCCCAGTAGTC
>45084e097d8ce8fafd02e72bb1106ddd
CCTACGGGTGGCAGCAGTGGGGAATATTGCACAATGGGCGCAAGCCTGATGCAGCGATGCCGCGTGAGGGAAGAAGGTTTTCGGATTGTAAACCTCTGTCTTTGGGGACGAATAATGACGGTACCCAAGGAGGAAGCTCCGGCTAACTACGTGCCAGCAGCCGCGGTAATACGTAGGGAGCAAGCGTTATCCGGAATTACTGGGTGTAAAGGGAGTGTAGGCGGGATTGCAAGTCAGATGTGAAAATTATGGGCTCAACTCATAACCTGCATTTGAAACTGTAATTCTTGAGTGAAGTAGAGGTAAGCGGAATTCCATGTGTAGCGGTGAAATGCGTAGATATATGGAGGAACATCAGTGGCGAAGGCGGCTTACTGGGCTTTTACTGACGCTGAGGCTCGAAAGCGTGGGGAGCAAACAGGATTAGATACCCCGGTAGTC
>33310d5e1fcaefb03fd67f84897d13b6
CCTACGGGTGGCTGCAGTGGGGAATATTGCACAATGGGGGGAACCCTGATGCAGCGACGCCGCGTGAGTGAAGAAGTATTTCGGTATGTAAAGCTCTATCAGCAGGGAAGAAAATGACGGTACCTGACTAAGAAGCCCCGGCTAACTACGTGCCAGCAGCCGCGGTAATACGTAGGGGGCAAGCGTTATCCGGATTTACTGGGTGTAAAGGGAGCGTAGACGGGTGTGCAAGTCTGATGTGAAAGGCGGGGGCTCAACCCCCGGACTGCATTGGAAACTGTGCGTCTTGAGTGCCGGAGAGGTAAGCGGAATTCCTAGTGTAGCGGTGAAATGCGTAGATATTAGGAGGAACACCAGTGGCGAAGGCGGCTTACTGGACGGCAACTGACGTTGAGGCTCGAAGGCGTGGGGAGCAAACAGGATTAGATACCCCAGTAGTC
>90bf7080b98064c64db338ea79d3d1e2
CCTACGGGTGGCAGCAGTGGGGAATATTGCGCAATGGAGGGAACTCTGACGCAGCGATGCCGCGTGAGTGAAGAAGGGATTCGTTCTGTAAAGCTCTGTTACCGGGGAAGAGAGTGACGGTACCCGGTAAGCAAGCCCCAGCCAACTACGTGCCAGCAGCTGCGGTAATACGTAGGGGGCGAGCGTTATCCGGAATTATTGGGCGTAAAGGGCACGCAGGTGGTTATTTAGGTGCGGTGTAAAAGTCCAGGGCTCAACCCTGGGAGGCCACCGCAAACCGGATAGCTGGAGTATTGTCGAGGCAGGCAGAATTCCTGGTGTAGCGGTGAAATGCGCAGAGATCAGGAGGAATACCGGAGGCGAAGGCGGTCTGCCAGGCTTATACTGACACTGAGGTGCGAAAGCGTGGGGAGCGAACAGGATTAGATACCCCTGTAGTC
>0e0a23626c64d8fb84b75b47c70f8249
CCTACGGGTGGCAGCAGTGGGGAATATTGGGCAATGGGCGAAAGCCTGACCCAGCAACGCCGCGTGAGGGAAGAAGGTTTTCGGATTGTAAACCTCTGTCCTATGGGAAGAAGGAAGTGACGGTACCATAGGAGGAAGCCCCGGCTAACTACGTGCCAGCAGCCGCGGTAATACGTAGGGGGCGAGCGTTGTCCGGAATGACTGGGCGTAAAGGGCGTGTAGGCGGCCTGTTAAGTTAGGAGTGAAAGTCCAATTTTCAAGGTTGGAATTGCTTTTAATACTGATGGGCTTGAGTGCAGAAGAGGTAAGTGGAATTCCCAGTGTAGCGGTGAAATGCGTAGAGATTGGGAGGAACACCAGTGGCGAAGGCGACTTACTGGGCTGTAACTGACGCTGAGGCGCGAAAGCGTGGGGAGCGAACAGGATTAGATACCCCGGTAGTC
>5d7f52e99bd86da865ecbabab0261084
CCTACGGGTGGCAGCAGTGGGGAATATTGCACAATGGGGGAAACCCTGATGCAGCAACGCCGCGTGAAGGAAGAAGTATTTCGGTATGTAAACTTCTATCAACAGGGAAGAAAGAGATGACGGTACCTGGCTAAGAAGAACCGGCTAAATACGTGCCAGCAGCCGCGGTAATACGTATGGTTCAAGCGTTATCCGGATTTACTGGGTGTAAAGGGTGAGTAGGCGGTTATGCAAGTCACATGTGAAATGTCGGGGCTCAACTCCGGCCTGCATGAGAAACTGTATAACTAGAGTGCAGGAGAGGTAAGCGGAATTCCCAGTGTAGCGGTGAAATGCGTAGATATTGGGAAGAACACCGGTGGCGAAGGCGGCTTACTGGACTGTTACTGACGCTGAGTCACGAAAGCGTGGGGAGCGAACAGGATTAGATACCCCGGTAGTC
>df648179fe24649fbd0077b01e49889c
CCTACGGGTGGCAGCAGTCGGGAATATTGCGCAATGGAGGAAACTCTGACGCAGTGACGCCGCGTATAGGAAGAAGGTTTTCGGATTGTAAACTATTGTCATTAGGGAAGATAAAAGACAGTACCTAAGGAGGAAGCCCCGGCTAACTATGTGCCAGCAGCCGCGGTAATACATAGGGGGCAAGCGTTATCCGGAATTATTGGGTGTAAAGGGTGCGTAGACGGAGTAGCAAGTTAGTTGTGAAATCCCTCGGCTCAACTGAGGAATTGCAACTAAAACTATTACCCTTGAGTGTCGGAGAGGAAAGTGGAATTCCTAGTGTAGCGGTGAAATGCGTAGATATTAGGAGGAACACCGGTGGCGAAGGCGACTTTCTGGACGATAACTGACGTTGAGGCACGAAAGTGTGGGGAGCAAACAGGATTAGATACCCCAGTAGTC
>6c0527214483ce9214b707711e81291e
CCTACGGGTGGCTGCAGTGGGGAATATTGCGCAATGGGGGAGACCCTGACGCAGCAATGCCGCGTGAGCGAAGAAGGGACTCGTTCCGTAAAGCTCTGTCGCCGGGGAAGAGTATGACGGTACCCGGCCAGGAGCCCCAGCCAACCACGTGCCAGCAGCTGCGGTAAGACGTGGGGGGCAAGCGTTGTCCGGAATCATTGGGCGTAAAGGGCGCGCAGGCGGCCGTTTAGGCCGCCGGTGAAACCGCCGGGCCCAACCCGGCGGCTGCCGGCGGAACCGGGCGGCTCGAGTGCCAGAGAGGCAGGCGGAATTCCTGGTGTAGCGGTGAAATGCGCAGAGATCAGGAGGAACACCGGAGGCGAAGGCGGCCTGCTGGCTGGCGACTGACGCTCAGGCGCGAAAGCGTGGGGAGCGAACAGGATTAGATACCCCAGTAGTC
>33f69508f229a9a25fa4dd49f3ae6499
CCTACGGGTGGCTGCAGTGGGGAATATTGCACAATGGGGGGAACCCTGATGCAGCGACGCCGCGTGAGTGAAGAAGTATTTCGGTATGTAAAGCTCTATCAGCAGGGAAGAAAATGACGGTACCTGACTAAGAAGCCCCGGCTAACTACGTGCCAGCAGCCGCGGTAATACGTAGGGGGCAAGCGTTATCCGGATTTACTGGGTGTAAAGGGAGCGTAGACGGGTGTGCAAGTCTGATGTGAAAGGCGGGGGCTCAACCCCCGGACTGCATTGGAAACTGTGCGTCTTGAGTGCCGGAGAGGTAAGCGGAATTCCTAGTGTAGCGGTGAAATGCGTAGATATTAGGAGGAACACCAGTGGCGAAGGCGGCTTACTGGACGGCAACTGACGTTGAGGCTCGAAGGCGTGGGGAGCAAACAGGATTAGATACCCCGGTAGTC
>3641cb888a144b3116969422af8da8a0
CCTACGGGTGGCAGCAGTGGGGGATATTGCACAATGGGGGGAACCCTGATGCAGCGACGCCGCGTGAGCGATGAAGTATTTCGGTATGTAAAGCTCTATCAGCAGGGAAGAAGACGACGGTACCTGAATAAGAAGCCCCGGCTAAATACGTGCCAGCAGCCGCGGTAATACGTATGGGGCAAGCGTTATCCGGATTTACTGGGTGTAAAGGGAGCGTAGACGGGCGTGCAAGTCTGATGTGAAAGGCGGGGGCCCAACCCCCGGACTGCATTGGAAACTGTACATCTTGAGTGCCGGAGAGGTAAGCGGAATTCCTAGTGTAGCGGTGAAATGCGTAGATATTAGGAGGAACACCAGTGGCGAAGGCGGCTTACTGGACGGTAACTGACGTTGAGGCTCGAAAGCGTGGGGAGCAAACAGGATTAGATACCCCGGTAGTC
>63e40e95bb4e73cb8c8ed0c0d23bed9c
CCTACGGGTGGCTGCAGTGGGGAATATTGGGCAATGGGCGCAAGCCTGACCCAGCAACGCCGCGTGAAGGAAGAAGGCTTTCGGGTTGTAAACTTCTTTTATGAGGGACGAAGGACGTGACGGTACCTCATGAATAAGCCACGGCTAACTACGTGCCAGCAGCCGCGGTAATACGTAGGTGGCGAGCGTTGTCCGGATTTACTGGGTGTAAAGGGCGCGTAGGCGGGCATGCAAGTCAGATGTGAAATCTCCGGGCTTAACCCGGAAACTGCATTTGAAACTGTGTGTCTTGAGTATCGGAGAGGCAAGCGGAATTCCGTGTGTAGCGGTGAAATGCGTAGATATACGGAGGAACACCAGTGGCGAAGGCGGCTTGCTGGACGACAACTGACGCTGAGGCGCGAAAGCGTGGGGAGCAAACAGGATTAGATACCCCTGTAGTC
>caccd55f4daba31958e9a5d83fa6aa4e
CCTACGGGTGGCAGCAGTGGGGAATATTGCACAATGGGGGAAACCCTGATGCAGCGACGCCGCGTGAAGGAAGAAGTATTTCGGTATGTAAACTTCTATCAGCAGGGAAGAAAACGACGGTACCTGAATAAGAAGCCCCGGCTAAATACGTGCCAGCAGCCGCGGTAATACGTATGGGGCAAGCGTTATCCGGATTTACTGGGTGTAAAGGGAGCGTAGACGGTGAGGCAAGTCAGATGTGAAAGCCCGCGGCTCAACTGCGGGACTGCATTTGAAACTGTCATGCTTGAGTGCAGGAGAGGTAAGTGGAATTCCTAGTGTAGCGGTGAAATGCGTAGATATTAGGAGGAACACCAGTGGCGAAGGCGGCTTACTGGACTGTAACTGACGTTGAGGCTCGAAAGCGTGGGGAGCAAACAGGATTAGATACCCCAGTAGTC
>ed5632010895d00ff0dfdc3740b50a33
CCTACGGGTGGCTGCAGTGGGGAATATTGCACAATGGAGGGAACTCTGATGCAGCGATGCCGCGTGAGGGAAGAAGGTTTTCGGATTGTAAACCTCTGTCGTCGGGAACGATAATGACGGTACCCGACAAGGAAGCTCCGGCTAACTACGTGCCAGCAGCCGCGGTAATACGTAGGGAGCGAGCGTTGTCCGGAATTACTGGGTGTAAAGGGAGCGTAGGCGGGGTTGCAAGTCAGATGTGAAATGTAGGGGCTTAACCCCTGAACTGCATTTGAAACTGTAATTCTTGAGTGAAGTAGAGGTAAGCGGAATTCCTAGTGTAGCGGTGAAATGCGTAGATATTAGGAGGAACATCAGTGGCGAAGGCGGCTTACTGGGCTTTAACTGACGCTGAGGCTCGAAAGCGTGGGGAGCAAACAGGATTAGATACCCCAGTAGTC
>2fa811752f1d445776501fd3f8c341aa
CCTACGGGTGGCAGCAGTGGGGAATATTGGGCAATGGGCGCAAGCCTGACCCAGCAACGCCGCGTGAAGGAAGAAGGCTTTCGGGTTGTAAACTTCTTTTATGAGGGACGAAGGACGTGACGGTACCTCATGAATAAGCCACGGCTAACTACGTGCCAGCAGCCGCGGTAATACGTAGGTGGCGAGCGTTGTCCGGATTTACTGGGTGTAAAGGGCGCGTAGGCGGGCATGCAAGTCAGATGTGAAATCTCCGGGCTTAACCCGGAAACTGCATTTGAAACTGTATGTCTTGAGTATCGGAGAGGCAAGCGGAATTCCGTGTGTAGCGGTGAAATGCGTAGATATACGGAGGAACACCAGTGGCGAAGGCGGCTTGCTGGACGACAACTGACGCTGAGGCGCGAAAGCGTGGGGAGCAAACAGGATTAGATACCCCAGTAGTC
>23ac42ef7e39f9584a584a7fd5ae002f
CCTACGGGTGGCAGCAGTGAGGGATATTGGTCAATGGGGGAAACCCTGAACCAGCAACGCCGCGTGAGGGAAGACGGTTTTCGGATTGTAAACCTCTGTCCTCTGTGAAGACAATGACGGTAGCAGAGGAGGAAGCTCCGGCTAACTACGTGCCAGCAGCCGCGGTAATACGTAGGGAGCGAGCGTTGTCCGGATTTACTGGGTGTAAAGGGTGCGTAGGCGGTCGGGCAAGTCAGTAGTGAAATCCATGGGCTTAACCCATGAACTGCTATTGAAACTGTCCGACTTGAGTGAAGTAGAGGCAGGCGGAATTCCCGGTGTAGCGGTGAAATGCGTAGAGATCGGGAGGAACACCAGTGGCGAAGGCGGCCTGCTGGGCTTTAACTGACGCTGAAGCACGAAAGCGTGGGTAGCAAACAGGATTAGATACCCCGGTAGTC
>88895b136db5f9e1dfe9e0b67ed5ac78
CCTACGGGTGGCAGCAGTCGGGAATATTGCGCAATGGAGGAAACTCTGACGCAGTGACGCCGCGTGCAGGAAGAAGGTTTTCGGATTGTAAACTGCTTTAGACAGGGAAGAAGAAGGACAGTACCTGTAGAATAAGCTCCGGCTAACTACGTGCCAGCAGCCGCGGTAATACGTAGGGAGCGAGCGTTATCCGGATTTATTGGGTGTAAAGGGTGCGTAGACGGGAAGTCAAGTTGGTTGTGAAATCCCTCGGCTCAACTGAGGAACTGCAACCAAAACTGATTTTCTTGAGTGCTGGAGAGGAAAGTGGAATTCCTAGTGTAGCGGTGAAATGCGTAGATATTAGGAGGAACACCAGTGGCGAAGGCGACTTTCTGGACAGTAACTGACGTTGAGGCACGAAAGTGTGGGGAGCAAACAGGATTAGATACCCCTGTAGTC
>a47e52fc019d589d236da2ac4aa01a2c
CCTACGGGTGGCAGCAGTGGGGAATATTGGGCAATGGGCGCAAGCCTGACCCAGCAACGCCGCGTGAAGGAAGAAGGCTTTCGGGTTGTAAACTTCTTTTATGAGGGACGAAGGATGTGACGGTACCTCATGAATAAGCCACGGCTAACTACGTGCCAGCAGCCGCGGTAATACGTAGGTGGCGAGCGTTGTCCGGATTTACTGGGTGTAAAGGGCGCGTAGGCGGGCATGCAAGTCAGATGTGAAATCTCCGGGCTTAACCCGGAAACTGCATTTGAAACTGTGTGTCTTGAGTATCGGAGAGGCAAGCGGAATTCCGTGTGTAGCGGTGAAATGCGTAGATATACGGAGGAACACCAGTGGCGAAGGCGGCTTGCTGGACGACAACTGACGCTGAGGCGCGAAAGCGTGGGGAGCAAACAGGATTAGATACCCCAGTAGTC
>01dc25a9f0bf00d8a908b47513ba834c
CCTACGGGTGGCTGCAGTGGGGAATATTGCACAATGGGCGAAAGCCTGATGCAGCGATGCCGCGTGAGGGAAGAAGGTTTTCGGATTGTAAACCTCTGTCTTCGGGGACGATAATGACGGTACCCGAGGAGGAAGCTCCGGCTAACTACGTGCCAGCAGCCGCGGTAATACGTAGGGAGCAAGCGTTATCCGGAATTACTGGGTGTAAAGGGAGTGTAGGCGGGACTGCAAGTCAGATGTGAAAATTATGGGCTCAACTCATAACCTGCATTTGAAACTGTAGTTCTTGAGTGAAGTAGAGGTAAGCGGAATTCCATGTGTAGCGGTGAAATGCGTAGATATATGGAGGAACATCAGTGGCGAAGGCGGCTTACTGGGCTTTTACTGACGCTGAGGCTCGAAAGCGTGGGGAGCAAACAGGATTAGATACCCCAGTAGTC
>3eb941ca9081455235934a5da260a2bc
CCTACGGGTGGCAGCAGTGGGGAATATTGCGCAATGGGGGGAACCCTGACGCAGCAACGCCGCGTGCAGGAAGAAGGTCTTCGGATTGTAAACTGTTGTCGCAAGGGAAGAAGACAGTGACGGTACCTTGTGAGAAAGTCACGGCTAACTACGTGCCAGCAGCCGCGGTAATACGTAGGTGACAAGCGTTGTCCGGATTTACTGGGTGTAAAGGGCGCGTAGGCGGGTGAGCAAGTCAGTCGTGAAATACCGGAGCTTAACTCCGGAGCTGCGATTGAAACTGTTCATCTTGAGTATCGGAGAGGAAAGCGGAATTCCCAGTGTAGCGGTGAAATGCGTAGATATTGGGAGGAACACCAGTGGCGAAGGCGGCTTTCTGGACGACAACTGACGCTGAGGCGCGAAAGTGTGGGGAGCAAACAGGATTAGATACCCCTGTAGTC
>383bc09d9859e1f3f12f7ec167d25aeb
CCTACGGGTGGCTGCAGTGGGGAATATTGCACAATGGGGGAAACCCTGATGCAGCGACGCCGCGTGAAGGAAGAAGTATCTCGGTATGTAAACTTCTATCAGCAGGGAAGATGATGACGGTACCTGACTAAGAAGCCCCGGCTAACTACGTGCCAGCAGCCGCGGTAATACGTAGGGGGCAAGCGTTATCCGGATTTACTGGGTGTAAAGGGAGCGTAGACGGCGTTGCAAGTCTGATGTGAAAGGCCGGGGCTCAACCCCGGGACTGCATTGGAAACTGTGATGCTTGAGTGCCGGAGAGGTAAGCGGAATTCCTAGTGTAGCGGTGAAATGCGTAGATATTAGGAGGAACACCAGTGGCGAAGGCGGCTTACTGGACGGTAACTGACGTTGAGGCTCGAAAGCGTGGGGAGCAAACAGGATTAGATACCCCAGTAGTC
>98b5b32256deb0edb2a46e134a50596c
CCTACGGGTGGCAGCAGTGGGGGATATTGCGCAATGGGGGAAACCCTGACGCAGCAACGCCGCGTGAAGGAAGAAGGCCTTCGGGTTGTAAACTTCTTTAAGTGTGGAAGATAATGACGGTACACACAGAATAAGCCACGGCTAACTACGTGCCAGCAGCCGCGGTAATACGTAGGTGGCGAGCGTTGTCCGGATTTACTGGGTGTAAAGGGCGTGTAGGCGGGACTACAAGTCAGATGTGAAATACCGGGGCTTAACTCCGGGGCTGCATTTGAAACTGTAGTTCTTGAGTGTCGGAGAGGAAAGCGGAATTCCTAGTGTAGCGGTGAAATGCGTAGATATTAGGAGGAACACCGGTGGCGAAGGCGGCTTTCTGGACGATAACTGACGCTGAGGCGCGAAAGCGTGGGGAGCAAACAGGATTAGATACCCCAGTAGTC
>abc23c05623d5f12e3756bb790004f2b
CCTACGGGTGGCAGCAGTGAGGGATATTGGTCAATGGGGGAAACCCTGAACCAGCAACGCCGCGTGAGGGAAGACGGTTTTCGGATTGTAAACCTCTGTCCTCTGTGAAGACAATGACGGTAGCAGAGGAGGAAGCTCCGGCTAACTACGTGCCAGCAGCCGCGGTAATACGTAGGGAGCGAGCGTTGTCCGGATTTACTGGGTGTAAAGGGTGCGTAGGCGGTTTGGCAAGTCAGAAGTGAAATCCATGGGCTTAACCCATGAACTGCTTTTGAAACTGCCAGACTTGAGTGGAGTAGAGGCAGGCGGAATTCCCGGTGTAGCGGTGAAATGCGTAGAGATCGGGAGGAACACCAGTGGCGAAGGCGGCCTGCTGGGCTTTAACTGACGCTGAAGCACGAAAGCGTGGGTAGCAAACAGGATTAGATACCCCTGTAGTC
>a0ce3675e91d10e6fdaf26d8bb042fc6
CCTACGGGTGGCAGCAGTGGGGAATATTGCGCAATGGAGGCAACTCTGACGCAGCAATGCCGCGTGGGTGAAGAAGGGATTCGTCCTGTAAAGCCCTGTTGCCGGGAAAGAGGTAAGACGGTACCCGGCGAGCAAGCCCCAGCCAACTACGTGCCAGCAGCTGCGGTAATACGTAGGGGGCGAGCGTTATCCGGATTGATTGGGCGTAAAGGGCGCGCAGGCGGTTGTTTAGGCGCGGTGTGAAAGTCCGGGGCTCAACCCCGGCCGGTCATCGCGGACCGGGCAACTAGAGTGCCGGCGGGGCAGACAGAATTCCTGGTGTAGCGGTGAAATGCGCAGAGATCAGGAGGAATACCAGAGGCGAAGGCGGTCTGCTAGCCGGATACTGACGCTCAGGCGCGAAAGCGTGGGGAGCGAACAGGATTAGATACCCCTGTAGTC
>cf0c567585c78f982af8bc44737e656d
CCTACGGGTGGCTGCAGTGGGGAATATTGGGCAATGGGCGAAAGCCTGACCCAGCAACGCCGCGTGAGGGAAGAAGGTTTTCGGATTGTAAACCTCTGTCCTCAAGGACGAAGGAAGTGACGGTACTTGAGGAGGAAGCCCCGGCTAACTACGTGCCAGCAGCCGCGGTAATACGTAGGGGGCGAGCGTTGTCCGGAATGACTGGGCGTAAAGGGCGTGTAGGCGGCCGATTAAGTCTGGAGTGAAAGTCCTGCTTTCAAGGTGGGAATTGCTTTGGAGACTGGTTGGCTTGAGTGCGGAAGAGGTAAGTGGAATTCCCAGTGTAGCGGTGAAATGCGTAGAGATTGGGAGGAACACCAGTGGCGAAGGCGACTTACTGGGCCGTAACTGACGCTGAGGCGCGAAAGCGTGGGGAGCGAACAGGATTAGATACCCCAGTAGTC
>022d9295eace0fb6390db0c44e12165e
CCTACGGGTGGCAGCAGTGGGGAATATTGGGCAATGGGCGCAAGCCTGACCCAGCAACGCCGCGTGAAGGAAGAAGGCTTTCGGGTTGTAAACTTCTTTTATGAGGGACGAAGGATGTGACGGTACCTCATGAATAAGCCACGGCTAACTACGTGCCAGCAGCCGCGGTAATACGTAGGTGGCGAGCGTTGTCCGGATTTACTGGGTGTAAAGGGCGCGTAGGCGGGCATGCAAGTCAGATGTGAAATCTCCGGGCTTAACCCGGAAACTGCATTTGAAACTGTGTGTCTTGAGTATCGGAGAGGCAAGCGGAATTCCGTGTGTAGCGGTGAAATGCGTAGATATACGGAGGAACACCAGTGGCGAAGGCGGCTTGCTGGACGACAACTGACGCTGAGGCGCGAAAGCGTGGGGAGCAAACAGGATTAGATACCCCGGTAGTC
>da841155b73bea7d38b8f084a59c9398
CCTACGGGTGGCAGCAGTGGGGGATATTGCACAATGGGGGAAACCCTGATGCAGCGACGCCGCGTGGAGGAAGAAGGTTTTCGGATTGTAAACTCCTGTCGTGCGGGACGATGATGACGGTACCGCACAAGAAAGCCACGGCTAACTACGTGCCAGCAGCCGCGGTAAAACGTAGGTGGCAAGCGTTGTCCGGAATTACTGGGTGTAAAGGGAGCGCAGGCGGGCTGACAAGTTGGAAGTGAAATCCATAGGCTCAACCTATGAATTGCTTTCAAAACTGCCGGTCTTGAGTAGTGCAGAGGTAAGCGGAATTCCCGGTGTAGCGGTGGAATGCGTAGATATCGGGAGGAACACCAGTGGCGAAGGCGGCTTACTGGGCACCAACTGACGCTGAGGCTCGAAAGCATGGGTAGCAAACAGGATTAGATACCCCGGTAGTC
>6cfe6c39ed3aac6bd344663b150afe2b
CCTACGGGTGGCAGCAGTGGGGAATATTGCGCAATGGGGGAAACCCTGACGCAGCGATGCCGCGTGAGTGAAGAAGAGATTCGTCTCGTAAAGCTTTGTCTCCGGGGAAGAATAGAGACGGTACCCGGATAGGAGCCCCAGCCAACTACGTGCCAGCAGCTGCGGTAACACGTGGGGGGCGAGCGTTGTCCGGAATCATTGGGCGTAAAGGGCACGCAGGCGGCTGCGAGGGCCGCCGATGAAATTACCGGGCCCAACCCGGTAACGGTCGGCGGAACCGTGCAGCTCGAGTGCCAGAGAGGCAGGCAGAATTCCTGGTGTAGCGGTGAAATGCGCAGAGATCAGGAGGAATACCAGAGGCGAAGGCGGCCTGCTAGCTGGCAACTGACGCTCAGGTGCGAAAGCGTGGGGAGCGAACAGGATTAGATACCCCAGTAGTC
>28187e742d6455b36229d248cca41228
CCTACGGGTGGCAGCAGTGGGGAATATTGCGCAATGGAGGAAACTCTGACGCAGCAATGCCGCGTGGGTGAAGACGGGATTCGTCCTGTAAAGCCCTGTTGCCGGGAAAGAGTTAAGACGGTACCCGGCGAGCAAGCCCCAGCCAACTACGTGCCAGCAGCTGCGGTAATACGTAGGGGGCGAGCGTTATCCGGAATGATTGGGCGTAAAGGGCGCGCAGGCGGTTGTTTAGGCGCGGTGTGAAAGTCCGGGGCTCAACCCCGGCCGGTCATCGCGGACCGGGCAACTAGAGTGCCGGCGGGGCAGACAGAATTCCTGGTGTAGCGGTGAAATGCGCAGAGATCAGGAGGAATACCAGAGGCGAAGGCGGTCTGCTAGCCGGATACTGACGCTCAGGCGCGAAAGCGTGGGGAGCGAACAGGATTAGATACCCCAGTAGTC
>8679937a5cbb13c81e4fe465e93f1728
CCTACGGGTGGCAGCAGTGGGGAATATTGCACAATGGGGGAAACCCTGATGCAGCAACGCCGCGTGAAGGAAGAAGTATTTCGGTATGTAAACTTCTATCAACAGGGAAGAAATAAATGACGGTACCTGGCTAAGAAGAACCGGCTAAATACGTGCCAGCAGCCGCGGTAATACGTATGGTTCAAGCGTTATCCGGATTTACTGGGTGTAAAGGGTGAGTAGGCGGTTATGCAAGTCACATGTGAAATGTCGGGGCTCAACTCCGGCCTGCATGAGAAACTGTATAACTAGAGTGCAGGAGAGGTAAGCGGAATTCCCAGTGTAGCGGTGAAATGCGTAGATATTGGGAAGAACACCGGTGGCGAAGGCGGCTTACTGGACTGTTACTGACGCTGAGTCACGAAAGCGTGGGGAGCGAACAGGATTAGATACCCCGGTAGTC
>6c1c037df7c4f1d65f3452014c6dc2bd
CCTACGGGTGGCAGCAGTCGGGAATATTGCGCAATGGAGGAAACTCTGACGCAGTGACGCCGCGTATAGGAAGAAGGTTTTCGGATTGTAAACTATTGTCATTAGGGAAGATAAAAGACAGTACCTAAGGAGGAAGCCCCGGCTAACTATGTGCCAGCAGCCGCGGTAATACATAGGGGGCAAGCGTTATCCGGAATTATTGGGTGTAAAGGGTGCGTAGACGGAGTAGCAAGTTAGTTGTGAAATCCCTCGGCTCAACTGAGGAATTGCAACTAAAACTATTACCCTTGAGTGTCGGAGAGGAAAGTGGAATTCCTAGTGTAGCGGTGAAATGCGTAGATATTAGGAGGAACACCGGTGGCGAAGGCGACTTTCTGGACGATAACTGACGTTGAGGCACGAAAGTGTGGGGAGCAAACAGGATTAGATACCCCGGTAGTC
>4d8ffcd9a512b7e1698cd492d644ce0b
CCTACGGGTGGCTGCAGTGGGGAATATTGCGCAATGGAGGCAACTCTGACGCAGCAATGCCGCGTGAGTGAGGAAGGGATTCGTCCCGTAAAGCTCTGTTGCCGGGGAAGAGGCAGACGGTACCCGGCGAGCAAGCCCCAGCCAACTACGTGCCAGCAGCTGCGGTAATACGTAGGGGGCGAGCGTTATCCGGATTTATTGGGCGTAAAGGGCACGCAGGCGGCTGTTTAGGCGCAGTGTAAAAGACCGGGGCCCAACCCCGGGAGGTCACGGCGAACCGGGCAGCTCGAGTACTGGAGAGGCAGGCAGAATTCCTGGTGTAGCGGTGAAATGCGCAGAGATCAGGAGGAATACCGGAGGCGAAGGCGGCCTGCCGGCCAGCTACTGACGCTCAGGTGCGAAAGCGTGGGGAGCGAACAGGATTAGATACCCCAGTAGTC
>364f188ab7e5326285520a19b3b84906
CCTACGGGTGGCAGCAGTGGGGAATATTGCACAATGGGGGGAACCCTGATGCAGCGACGCCGCGTGGGTGAAGAAGTATTTCGGTATGTAAAGCCCTATCAGCAGGGAAGAAGATGACGGTACCTGAGTAAGAAGCCCCGGCTAACTACGTGCCAGCAGCCGCGGTAATACGTAGGGGGCGAGCGTTATCCGGATTTACTGGGTGTAAAGGGAGCGTAGACGGCGAGGCAAGTCTGGAGTGAAATGCCGGGGCTCAACCCCGGAGCTGCTCTGGAAACTGCGTTGCTTGAGTGCCGGAGAGGTAAGCGGAATTCCTAGTGTAGCGGTGAAATGCGTAGATATTAGGAGGAACACCAGTGGCGAAGGCGGCTTACTGGACGGCAACTGACGTTGAGGCTCGAAGGCGTGGGGAGCAAACAGGATTAGATACCCCTGTAGTC
>9f2f3dcb7b5ec2d7361a95180aace75b
CCTACGGGGGGCAGCAGTGGGGGATATTGGACAATGGGGGAAACCCTTATCCAGCGACGCCGCGTGAGGGAAGAAGGTTTTCGGATTGTAAACCTCTGTCAGTGGGGACGATAATGACGGTACCCACGGAGGAAGCCACGGCTAACTACGTGCCAGCAGCCGCGGTAATACGTAGGTGGCAAGCGTTGTCCGGAATTACTGGGTGTAAAGGGAGCGTAGGCGGGGCATTAAGTCAGAAGTGAAAATTATGGGCTCAACTCATAACCTGCTTTTGAAACTGAAGCTCTTGAGTGAAGTAGAGGCAAGCGGAATTCCTAGTGTAGCGGTGAAATGCGTAGATATTAGGAGGAACACCAGTGGCGAAGGCGGCTTGCTGGGCTTTTACTGACGCTGAGGCTCGAAAGCGTGGGGAGCAAACAGGATTAGATACCCCTGTAGTC
>41d26f061749a6a220581071348045b4
CCTACGGGTGGCAGCAGTCGGGAATATTGCGCAATGGAGGGAACTCTGACGCAGTGACGCCGCGTGCAGGAAGAAGGTTTTCGGATTGTAAACTGCTTTAGATAGGGAAGAAAAAAATGACGGTACCTATAGAATAAGCTCCGGCTAACTACGTGCCAGCAGCCGCGGTAATACGTAGGGAGCGAGCGTTATCCGGATTTATTGGGTGTAAAGGGTGCGTAGACGGAATAGCAAGTTAGTTGTGAAATACCTTGGCTTAACTGAGGAACTGCAACTAAAACTACTAATCTTGAGTACTGGAGGGGAAAGCGGAATTCCTAGTGTAGCGGTGAAATGCATAGATATTAGGAAGAACACCGGTGGCGAAGGCGGCTTTCTGGACAGAAACTGACGTTGAGGCACGAAAGTGTGGGGAGCAAACAGGATTAGATACCCCAGTAGTC
>c87cacdcf4864b017aae4d951b7a8258
CCTACGGGTGGCAGCAGTGGGGAATATTGCGCAATGGAGGAAACTCTGACGCAGCGATGCCGCGTGAGTGAAGAAGGGATTCGTCCCGTAAAGCTCTGTTGCCAGGGATGATAAGAGACAGTACCTGGCGAGAAAGCCCCGGCTAACTACGTGCCAGCAGCCGCGGTAACACGTAGGGGGCGAGCGTTGTCCGGAATCACTGGGCGTAAAGGGCACGCAGGCGGCTGATGCAGGCGGGGATGTGAAAGATGAGGGCCCAACCCTTACAGGACACCCCGAACCGCACAGCTAGAGTGCTGGAGAGGCAGGCAGAATTCCTGGTGTAGCGGTGAAATGCGCAGATATCAGGAGGAATACCGGAGGCGAAGGCGGCCTGCCGGACAGACACTGACGCTCAGGTGCGAAAGCGTGGGGAGCAAACAGGATTAGATACCCCGGTAGTC
>1bb358f960d1c662331af61d4ad2889c
CCTACGGGGGGCAGCAGTGGGGAATATTGCACAATGGGGGGAACCCTGATGCAGCGACGCCGCGTGAGCGAAGAAGTATTTCGGTATGTAAAGCTCTATCAGCAGGGAAGAAAATGACGGTACCTGAGTAAGAAGCCCCGGCTAAATACGTGCCAGCAGCCGCGGTAATACGTATGGGGCAAGCGTTATCCGGATTTACTGGGTGTAAAGGGAGCGTAGACGGAGAGGCAAGTCTGATGTGAAAGGCGGGGGCCCAACCCCCGGACTGCATTGGAAACTGTCCCTCTTGAGTGCCGGAGAGGTAAGCGGAATTCCTAGTGTAGCGGTGAAATGCGTAGATATTAGGAGGAACACCAGTGGCGAAGGCGGCTTACTGGACGGTAACTGACGTTGAGGCTCGAAAGCGTGGGGAGCAAACAGGATTAGATACCCCAGTAGTC
>07674be373c45a32f964a4fc890b8e06
CCTACGGGTGGCTGCAGTGGGGGATATTGCACAATGGGGGAAACCCTGATGCAGCGACGCCGCGTGGAGGAAGAAGGTTTTCGGATTGTAAACTCCTGTCGTGCGGGACGATAGTGACGGTACCGCACAAGAAAGCCACGGCTAACTACGTGCCAGCAGCCGCGGTAAAACGTAGGTGGCAAGCGTTGTCCGGAATTACTGGGTGTAAAGGGAGCGCAGGCGGGCTGACAAGTTGGAAGTGAAATCCATAGGCTCAACCTATGAATTGCTTTCAAAACTGCCGGTCTTGAGTAGTGCAGAGGTAAGCGGAATTCCCGGTGTAGCGGTGGAATGCGTAGATATCGGGAGGAACACCAGTGGCGAAGGCGGCTTACTGGGCACCAACTGACGCTGAGGCTCGAAAGCATGGGTAGCAAACAGGATTAGATACCCCGGTAGTC
>d77e598d9bf4386ded35fce20d381001
CCTACGGGTGGCAGCAGTGGGGAATATTGGGCAATGGGCGAAAGCCTGACCCAGCAACGCCGCGTGAGGGAAGAAGGGTTTCGGCTCGTAAACCTCTGTCCTATGGGACGAAGTGGATGACGGTACCATAGGAGGAAGCCCCGGCTAACTACGTGCCAGCAGCCGCGGTAATACGTAGGGGGCGAGCGTTGTCCGGAATGATTGGGCGTAAAGGGCGCGTAGGCGGCCTGATAAGTCAGGGGTGAAAGTCCCGCAATTAATGTGGGAAGTGCCCATGATACTGTGAGGCTGGAGTGCAGGAGAGGAAAGCGGAATTACCGGTGTAGCGGTGAAATGCGTAGAGATCGGTAGGAACACCAGTGGCGAAGGCGGCTTTCTGGACTGGAACTGACGCTGAGGCGCGAAAGCGTGGGGAGCAAACAGGATTAGATACCCCAGTAGTC
>8deb1a7ae89a7774c5b75b64e3def2c7
CCTACGGGTGGCTGCAGTGGGGGATATTGCACAATGGGGGGAACCCTGATGCAGCGACGCCGCGTGAGTGAAGAAGTATTTCGGTATGTAAAGCTCTATCAGCAGGGAAGAAGATGACGGTACCTGACTAAGAAGCCCCGGCTAACTACGTGCCAGCAGCCGCGGTAATACGTAGGGGGCAAGCGTTATCCGGATTTACTGGGTGTAAAGGGAGCGTAGACGGGAGAGCAAGTCTGATGTGAAAGGCGGGGGCTTAACCCCTGGACTGCATTGGAAACTGTCCTTCTTGAGTGCCGGAGAGGTAAGCGGAATTCCTAGTGTAGCGGTGAAATGCGTAGATATTAGGAGGAACACCAGTGGCGAAGGCGGCTTACTGGACGGTAACTGACGTTGAGGCTCGAAAGCGTGGGGAGCAAACAGGATTAGATACCCCGGTAGTC
>977ed5643a0611af9d2eebc49d0f328d
CCTACGGGTGGCTGCAGTGGGGAATATTGCGCAATGGAGGCAACTCTGACGCAGCAATGCCGCGTGAGTGAAGAAGGGATTCGTTCCGTAAAGCTCTGTTACCGGGGAAGAAGAGTGACGGTACCCGGTGAGCAAGCCCCAGCCAACTACGTGCCAGCAGCTGCGGTAATACGTAGGGGGCGAGCGTTATCCGGATTTATTGGGCGTAAAGGGCACGCAGGCGGTTATTCAGGTGTGATGTTCAAGGGTGGGGCTCAACCCCGCAGGTCATGGCAAACCGGATAACTCGAGTAATGTCGGGGCAGACAGAATTCCTGGTGTAGCGGTGAAATGCGCAGAGATCAGGAGGAATACCGGAGGCGAAGGCGGTCTGCCAGGCACTTACTGACGCTCAGGTGCGAAAGCGTGGGGAGCAAACAGGATTAGATACCCCGGTAGTC
>09c5eca60a64b6f2e847ac3d70ec5f39
CCTACGGGTGGCAGCAGTGGGGAATATTGCACAATGGGGGAAACCCTGATGCAGCAACGCCGCGTGAGTGAAGAAGTATTTCGGTATGTAAAGCTCTATCAGCAGGGAAGAAGATGACGGTACCTGAGTAAGAAGCCCCGGCTAACTACGTGCCAGCAGCCGCGGTAATACGTAGGGGGCAAGCGTTATCCGGATTTACTGGGTGTAAAGGGAGCGTAGACGGCGGAGCAAGTCTGAAGTGAAAGCCCGGGGCTCAACCCCGGGACTGCTTTGGAAACTGCCCTGCTGGAGTGCTGGAGAGGTAAGCGGAATTCCTAGTGTAGCGGTGAAATGCGTAGATATTAGGAAGAACACCAGTGGCGAAGGCGGCTTACTGGACAGTAACTGACGTTGAGGCTCGAAAGCGTGGGGAGCAAACAGGATTAGATACCCCTGTAGTC
>a69d83804220838975a732b791b79d3c
CCTACGGGTGGCAGCAGTGGGGGATATTGCGCAATGGGGGGAACCCTGACGCAGCAACGCCGCGTGAAGGAAGAAGGTTTTCGGATTGTAAACTTCTTTTATTAAGGACGAAGGAATGACGGTACTTAATGAATAAGCTCCGGCTAACTACGTGCCAGCAGCCGCGGTAATACGTAGGGAGCAAGCGTTGTCCGGAATTACTGGGTGTAAAGGGTGCGTAGGCGGCTAAACAAGTCAGATGTGAAAACTATGGGCTTAACCGATAGCGTGCATTTGAAACTGTATAGCTTGAGTGAAGTAGAGGCAGGCGGAATTCCCCGTGTAGCGGTGAAATGCGTAGAGATGGGGAGGAACACCAGTGGCGAAGGCGGCCTGCTGGGCTTTAACTGACGCTGAGGCACGAAAGCGTGGGTAGCAAACAGGATTAGATACCCCTGTAGTC
>b85df45f4a263c1f611faa08508abc21
CCTACGGGTGGCTGCAGTGGGGGATATTGCACAATGGGGGAAACCCTGATGCAGCGACGCCGCGTGGAGGAAGAAGGTTTTCGGATTGTAAACTCCTGTCGTGCGGGACGATAATGACGGTACCGCACAAGAAAGCCACGGCTAACTACGTGCCAGCAGCCGCGGTAAAACGTAGGTGGCAAGCGTTGTCCGGAATTACTGGGTGTAAAGGGAGCGCAGGCGGGCTGACAAGTTGGAAGTGAAATCCATAGGCTCAACCTATGAATTGCTTTCAAAACTGCCGGTCTTGAGTAGTGCAGAGGTAAGCGGAATTCCCGGTGTAGCGGTGGAATGCGTAGATATCGGGAGGAACACCAGTGGCGAAGGCGGCTTACTGGGCACCAACTGACGCTGAGGCTCGAAAGCATGGGTAGCAAACAGGATTAGATACCCCGGTAGTC
>292324153b0cf8e9cd21838b12d7de5c
CCTACGGGTGGCTGCAGTGGGGAATATTGCACAATGGGGGGAACCCTGATGCAGCGACGCCGCGTGAGTGAAGAAGTATTTCGGTATGTAAAGCTCTATCAGCAGGGAAGAAAATGACGGTACCTGACCAAGAAGCCCCGGCTAACTACGTGCCAGCAGCCGCGGTAATACGTAGGGGGCAAGCGTTATCCGGATTTACTGGGTGTAAAGGGAGCGTAGACGGACATGCAAGTCTGGTGTGAAAGGCGGGGGCTCAACCCCCGGACTGCATTGGAAACTGTGTATCTTGAGTGCCGGAGAGGTAAGCGGAATTCCTAGTGTAGCGGTGAAATGCGTAGATATTAGGAGGAACACCAGTGGCGAAGGCGGCTTACTGGACGGCAACTGACGTTGAGGCTCGAAGGCGTGGGGAGCAAACAGGATTAGATACCCCTGTAGTC
>1d6db6cebe47fd5f652f7cb6c556e3ad
CCTACGGGTGGCTGCAGTGGGGAATATTGCGCAATGGAGGAAACTCTGACGCAGCAATGCCGCGTGGGTGAAGACGGGATTCGTCCTGTAAAGCCCTGTTGCCGGGAAAGAGTTAAGACGGTACCCGGCGAGCAAGCCCCAGCCAACTACGTGCCAGCAGCTGCGGTAATACGTAGGGGGCGAGCGTTATCCGGATTGATTGGGCGTAAAGGGCGCGCAGGCGGTTGTTTAGGCGCGGTGTGAAAGTCCGGGGCTCAACCCCGGCCGGTCATCGCGGACCGGGCAACTAGAGTGCCGGCGGGGCAGACAGAATTCCTGGTGTAGCGGTGAAATGCGCAGAGATCAGGAGGAATACCAGAGGCGAAGGCGGTCTGCTAGCCGGATACTGACGCTCAGGCGCGAAAGCGTGGGGAGCGAACAGGATTAGATACCCCGGTAGTC
>67cb44e13a2c166612f3304047b4ce7b
CCTACGGGTGGCAGCAGTGGGGAATATTGCACAATGGGGGGAACCCTGATGCAGCGACGCCGCGTGAGTGAAGAAGTATTTCGGTATGTAAAGCTCTATCAGCAGGGAAGAAAATGACGGTACCTGACTAAGAAGCCCCGGCTAACTACGTGCCAGCAGCCGCGGTAATACGTAGGGGGCAAGCGTTATCCGGATTTACTGGGTGTAAAGGGAGCGTAGACGGGCATGCAAGTCTGATGTGAAAGGCGGGGGCTCAACCCCTGGACTGCATTGGAAACTGTAAGTCTTGAGTGCCGGAGAGGTAAGCGGAATTCCTAGTGTAGCGGTGAAATGCGTAGATATTAGGAGGAACACCAGTGGCGAAGGCGGCTTACTGGACGGCAACTGACGTTGAGGCTCGAAGGCGTGGGGAGCAAACAGGATTAGATACCCCTGTAGTC
>397f2a9bc1c4393b74b70d5f75c97d4e
CCTACGGGGGGCTGCAGTCGAGAATCATTCACAATGGGGGGAACCCTGATGGTGCGACGCCGCGTGGGGGAGGAAGGTCTTCGGATTGTAAACCCCTGTCATGCAGGAGCAAGGCTGAAAGGTTGATAGTACTGCAAGAGGAAGAGACGGCAAACTCTGTGCCAGCAGCCGCGGTAATACAGAGGTCTCAAGCGTTGTTCGGAATCACTGGGCGTAAAGGGTACGTAGGCGGTCGGGCAAGTTGCGCGTGAAAGGCAGGGGCTCAACCTCTGGAATGCGCGTGAAACTACGCGACTGGAGTAATGGAGAGGGAACCGGAATTCTTGGTGTAGCAGTGAAATGCGTAGATATCAAGAAGAAGACTCGAGGCGAAGGCGGGTTCCTGGACATTAACTGACGCTGAGGTACGAAGGCCGGGGTAGCGAAAGGGATTAGATACCCCAGTAGTC
>e1b9ddb40c097e3eff772f4e14e1b111
CCTACGGGTGGCTGCAGTGGGGAATCTTGCGCAATGGGGGCAACCCTGACGCAGCAACGCCGCGTGCGGGACTGAAGGCCTTCGGGTTGTAAACCGCTTTCAGTGGGGAAGAAATTGACGGTACCCACAGAAGAAGCCCCGGCTAACTACGTGCCAGCAGCCGCGGTAACACGTAGGGGGCGAGCGTTATCCGGATTCATTGGGCGTAAAGGGCGCGTAGGCGGCCGCTTAAGCGGAACCTTTAAGACCGAGGCTCAACCTTGGTTCGGGTTCTGAACTGAACGGCTCGAGTGCGGTAGAGGCAAGTGGAATTCCCGGTGTAGCGGTGGAATGCGCAGATATCGGGAAGAACACCGACGGCGAAGGCAGCTTGCTGGGCCGGCACTGACGCTGAGGCGCGAAAGCTGGGGGAGCGAACAGGATTAGATACCCCAGTAGTC
>778650e4326aa382a8a0233601a78137
CCTACGGGTGGCAGCAGTGGGGAATATTGCACAATGGGGGAAACCCTGATGCAGCGACGCCGCGTGAAGGAAGAAGTATCTCGGTATGTAAACTTCTATCAGCAGGGAAGATGATGACGGTACCTGACTAAGAAGCCCCGGCTAACTACGTGCCAGCAGCCGCGGTAATACGTAGGGGGCAAGCGTTATCCGGATTTACTGGGTGTAAAGGGAGCGTAGACGGCGTTGCAAGTCTGATGTGAAAGGCCGGGGCTCAACCCCGGGACTGCATTGGAAACTGTGATGCTGGAGTGCCGGAGAGGTAAGCGGAATTCCTAGTGTAGCGGTGAAATGCGTAGATATTAGGAGGAACACCAGTGGCGAAGGCGGCTTACTGGACGGTAACTGACGTTGAGGCTCGAAAGCGTGGGGAGCAAACAGGATTAGATACCCCAGTAGTC
>88b673783ac80ad13ba01bdbe3cfac61
CCTACGGGTGGCAGCAGTGGGGAATATTGCACAATGGGGGAAACCCTGATGCAGCGACGCCGCGTGGGTGAAGAAGTATTTCGGTATGTAAAGCCCTATCAGCAGGGAAGAGGATGACGGTACCTGCAGAAGAAGCCCCGGCTAACTACGTGCCAGCAGCCGCGGTAATACGTAGGGGGCGAGCGTTATCCGGATTTACTGGGTGTAAAGGGAGCGTAGACGGCCTGTCAAGTCTGGAGTGAAATACCGGTGCTCAACGCCGGAGCTGCTCTGGAAACTGGTAGGCTGGAGTACCGGAGAGGTAAGCGGAATTCCTAGTGTAGCGGTGAAATGCGTAGATATTAGGAGGAACACCAGTGGCGAAGGCGGCTTACTGGACGGTAACTGACGTTGAGGCTCGAAGGCGTGGGGAGCAAACAGGATTAGATACCCCGGTAGTC
>76b5ff0677de06c394e8fbaedb552cb4
CCTACGGGTGGCTGCAGTGGGGAATATTGCGCAATGGAGGCAACTCTGACGCAGCAATGCCGCGTGAGTGAAGAAGGGATTCGTTCTGTAAAGCTCTGTTACCGGGGAAGAGGAAGACGGTACCCGGTGAGCAAGCCCCAGCCAACTACGTGCCAGCAGCTGCGGTAACACGTAGGGGGCGAGCGTTATCCGGATTTATTGGGCGTAAAGGGCACGCAGGCGGTTATTTAGGTGTGATGTGAAAGCCCGGGGCTTAACCCTGAGGTAGCATGGCAAACCGGATAACTGGAGTGAAGTAGAGGCAGACAGAATTCCTGGTGTAGCGGTGAAATGCGCAGAGATCAGGAGGAATACCGGAGGCGAAGGCGGTCTGCCGGACTTTTACTGACGCTCAGGTGCGAAAGCGTGGGGAGCGAACAGGATTAGATACCCCGGTAGTC
>4908867931238b9102dec4c20afeb4c2
CCTACGGGGGGCTGCAGTGAGGGATATTGGTCAATGGGGGAAACCCTGAACCAGCAACGCCGCGTGAGGGAAGACGGTTTTCGGATTGTAAACCTCTGTCCTCTGTGAAGACAATGACGGTAGCAGAGGAGGAAGCTCCGGCTAACTACGTGCCAGCAGCCGCGGTAATACGTAGGGAGCGAGCGTTGTCCGGATTTACTGGGTGTAAAGGGTGCGTAGGCGGTTTGGCAAGTCAGAAGTGAAATCCATGGGCTTAACCCATGAACTGCTTTTGAAACTGCCAGACTTGAGTGGAGTAGAGGCAGGCGGAATTCCCGGTGTAGCGGTGAAATGCGTAGAGATCGGGAGGAACACCAGTGGCGAAGGCGGCCTGCTGGGCTTTAACTGACGCTGAAGCACGAAAGCGTGGGTAGCAAACAGGATTAGATACCCCGGTAGTC
>bf1358a0f2cdb863f141f9717eb9441b
CCTACGGGTGGCAGCAGTCGAGAATCATTCACAATGGGGGGAACCCTGATGGTGCGACGCCGCGTGGGGGAGGAAGGTCTTCGGATTGTAAACCCCTGTCATGCAGGAGCAAGGCGAGAGTTGATAGTACTGCAAGAGGAAGAGACGGCAAACTCTGTGCCAGCAGCCGCGGTAATACAGAGGTCTCAAGCGTTGTTCGGAATCACTGGGCGTAAAGGGTACGTAGGCGGCGGGGCAAGTTGCGCGTGAAAGGCAGGGGCTCAACCTCTGGAATGCGCGTGAAACTACCCTGCTAGAGTAATGGAGGGGGAACCGGAATTCTTGGTGTAGCAGTGAAATGCGTAGATATCAAGAAGAAGACTCGTGGCGAAGGCGGGTTTCTGGACATTAACTGACGCTGAGGTACGAAGGTCAGGGTAGCGAAAGGGATTAGATACCCCAGTAGTC
>35f76f06e6a76eb00d287573dd211fd2
CCTACGGGGGGCTGCAGTGGGGAATATTGCGCAATGGGGGGAACCCTGACGCAGCGATGCCGCATGAGTGAAGAAGGGATTCGTTTCGTAAAGCTTTGTCCCGGGGGAAGAGAGAAGACGGTACCCCGGTAATAGCCCCAGCTAACTACGTGCCAGCAGCTGCGGTAACACGTGGGGGGCGAGCGTTGTCCGGAATTATTGGGCGTAAAGGGCACGCAGGCGGTTCTTTAGGCTGTTGATGAAAGTGCTGGGCCCAACCCAGTGATGTTTAACAGAACCGAGGGACTCGAGTGCCAGAGAGGCAGGCAGAATTCCTGGTGTAGCGGTGAAATGCGCAGAGATCAGGAGGAATACCGGAGGCGAAGGCGGCCTGCTGGCTGGCAACTGACGCTCAGGTGCGAAAGCGTGGGGAGCGAACAGGATTAGATACCCCGGTAGTC
>eb3835cea36c02f2734d86a69d4c07d5
CCTACGGGTGGCAGCAGTGGGGGATATTGCACAATGGGGGGAACCCTGATGCAGCGACGCCGCGTGAGCGAAGAAGTATTTCGGTATGTAAAGCTCTATCAGCAGGGAAGAAGATGACGGTACCTGACTAAGAAGCCCCGGCTAAATACGTGCCAGCAGCCGCGGTAATACGTATGGGGCAAGCGTTATCCGGATTTACTGGGTGTAAAGGGAGCGTAGACGGGCGCGCAAGTCTGGTGTGAAAGGCGGGGGCCCAACCCCCGGACTGCATTGGAAACTGTGTGCCTTGAGTGCCGGAGAGGTAAGCGGAATTCCTAGTGTAGCGGTGAAATGCGTAGATATTAGGAGGAACACCAGTGGCGAAGGCGGCTTACTGGACGGCAACTGACGTTGAGGCTCGAAAGCGTGGGGAGCAAACAGGATTAGATACCCCAGTAGTC
>a6798ff60d6cf24fb30b192a80aaa48c
CCTACGGGTGGCTGCAGTGGGGAATATTGCGCAATGGGGGGAACCCTGACGCAGCAACGCCGCGTGCAGGAAGAAGGTCTTCGGATTGTAAACTGTTGTCGCAAGGGAAGAAGACAGTGACGGTACCTTGTGAGAAAGTCACGGCTAACTACGTGCCAGCAGCCGCGGTAATACGTAGGTGACAAGCGTTGTCCGGATTTACTGGGTGTAAAGGGCGCGTAGGCGGGTGAGCAAGTCAGTCGTGAAATACCGGAGCTTAACTCCGGAGCTGCGATTGAAACTGTTCATCTTGAGTATCGGAGAGGAAAGCGGAATTCCCAGTGTAGCGGTGAAATGCGTAGATATTGGGAGGAACACCAGTGGCGAAGGCGGCTTTCTGGACGACAACTGACGCTGAGGCGCGAAAGTGTGGGGAGCAAACAGGATTAGATACCCCAGTAGTC
>024a8356671bd67b52336f45a5aa6271
CCTACGGGTGGCAGCAGTGGGGAATATTGCGCAATGGGGGAGACCCTGACGCAGCAATGCCGCGTGAGCGAAGAAGGGACTCGTTCCGTAAAGCTCTGTCGCCGGGGAAGAGAGAAGACGGTACCCGGCCAGGAGCCCCAGCCAACCACGTGCCAGCAGCTGCGGTAAGACGTGGGGGGCAAGCGTTGTCCGGAATCATTGGGCGTAAAGGGCGCGCAGGCGGCCGTTTAGGCCGCCGATGAAACCGCCGGGCCCAACCCGGCGGCTGTCGGCGGAACCGGGCGGCTCGAGTGCCAGAGAGGCAGGCGGAATTCCTGGTGTAGCGGTGAAATGCGCAGAGATCAGGAGGAACACCGGAGGCGAAGGCGGCCTGCTGGCTGGCGACTGACGCTCAGGCGCGAAAGCGTGGGGAGCGAACAGGATTAGATACCCCTGTAGTC
>1ad1c4d48849160fd17b6d2403e42918
CCTACGGGGGGCTGCAGTGGGGAATATTGTGCAATGGGGGAAACCCTGACACAGCGATGCCGCACGGGTGAAGAAGGGATTCGTTTTGTAAAGCCCTGTCCCCGGGGAAGAGAGTGACGGTACCCGGGTAAGAGCCCCAGCTAACTACGTGCCAGCAGCTGCGGTAACACGTGGGGGGCGAGCGTTGTCCGGAATTATTGGGCGTAAAGGGCACGCAGGCGGCCCCTTAGGCTGTTGATGAAAGTGCTGGGCCCAACCCAGTGATGTTCAACAGGACCGAGGGGCTCGGGTGCCAGAGAGGCAGGCAGAATTCCTGGTGTAGCGGTGAAATGCGCAGAGATCAGGAGGAATACCAGAGGCGAAGGCGGCCTGCTGGCTGGCAACCGACGCTCAGGTGCGAAAGCGTGGGGAGCGAACAGGATTAGATACCCCAGTAGTC
>6667bfa0b7cee18b8328c8ee9619bdda
CCTACGGGTGGCTGCAGTGGGGAATATTGCGCAATGGAGGCAACTCTGACGCAGCGATGCCGCGTGAGTGAAGAAGGGATTCGTTCTGTAAAGCTCTGTTACCGGGGAAGACGATGACGGTACCCGGTAAGCAAGCCCCAGCCAACTACGTGCCAGCAGCTGCGGTAATACGTAGGGGGCGAGCGTTATCCGGAATTATTGGGCGTAAAGGGCACGCAGGTGGTTGTTTAGGTGCGGTGTAAAAGTCCAGGGCTCAACCCTGGGAGGTCACCGCAAACCGGGCAGCTGGAGTATTGTCGAGGCAGGCAGAATTCCTGGTGTAGCGGTGAAATGCGCAGAGATCAGGAGGAATACCGGAGGCGAAGGCGGTCTGCCAGGCTTATACTGACACTGAGGTGCGAAAGCGTGGGGAGCGAACAGGATTAGATACCCCTGTAGTC
>2b2f5bb4becafd392eb659ff8bc138ba
CCTACGGGGGGCTGCAGTGGGGAATCTTGCGCAATGGGGGAAACCCTGACGCAGCAACGCCGCGTGCGGGACGAAGGCCTTCGGGTCGTAAACCGCTTTCAGCAGGAAAGATCATGACGGTACCTGCAGAAGAAGCCCCGGCTAACTACGTGCCAGCAGCCGCGGTAATACGTAGGGGGCGAGCGTTATCCGGATTCATTGGGCGTAAAGCGCGCGCAGGCGGATGCCCAAGCGGGACCTCTAATCTCGGGGCTCAACCCCGAGCCGGGTCCCGAACTGGGCGTCTCGAGTGCGGTAGGGGAGGTCGGAATTCCCGGTGTAGCGGTGAAATGCGCAGATATCGGGAAGAACACCGATGGCGAAGGCAGACCTCTGGGCCGCCACTGACGCTGAGGCGCGAAAGCTGGGGGAGCGAACAGGATTAGATACCCCAGTAGTC
>4104869f1d25d877c40d5d249ce36216
CCTACGGGTGGCAGCAGTGGGGAATATTGCGCAATGGGGGAAACCCTGACGCAGCAACGCCGCGTGCGGGACGAAGGCCTTCGGGTTGTAAACCGCTTTCAGCAGGAAAGACCATGACGGTACCTGCAGAAGAAGCCCCGGCTAACTACGTGCCAGCAGCCGCGGTAATACGTAGGGGGCGAGCGTTATCCGGATTCATTGGGCGTAAAGCGCGCGCAGGCGGGCGTGTGTGCGGGACCTCTAATCTTTGGGCTCAACCCAAAGCCGGGTTCCGAACTGCACGCCTCGAGTTCGGTAGGGGAGGTCGGAATTCCCGGTGTAGCGGTGAAATGCGCAGATATCGGGAAGAACACCGATGGCGAAGGCAGACCTCTGGGCCGCAACTGACGCTGAGGCGCGAAAGCTGGGGGAGCGAACAGGATTAGATACCCCAGTAGTC
>22716c1bcb376246670c384db3d16195
CCTACGGGGGGCTGCAGTGGGGAATCTTGCGCAATGGGGGAAACCCTGACGCAGCAACGCCGCGTGCGGGACGAAGGCCTTCGGGTCGTAAACCGCTTTCAGCAGGAAAGATCATGACGGTACCTGCAGAAGAAGCCCCGGCTAACTACGTGCCAGCAGCCGCGGTAATACGTAGGGGGCGAGCGTTATCCGGATTCATTGGGCGTAAAGCGCGCGCAGGCGGATGCCCAAGCGGGACCTCTAATCTCGGGGCTCAACCCCGAGCCGGGTCCCGAACTGGGCGTCTCGAGTGCGGTAGGGGAGGTCGGAATTCCCGGTGTAGCGGTGAAATGCGCAGATATCGGGAAGAACACCGATGGCGAAGGCAGACCTCTGGGCCGCCACTGACGCTGAGGCGCGAAAGCTGGGGGAGCGAACAGGATTAGATACCCCGGTAGTC
>4d4c002d21ab429b9b53239f8c86a993
CCTACGGGTGGCAGCAGTGAGGAATATTGGTCAATGGACGCAAGTCTGAACCAGCCATGCCGCGTGCAGGAAGACGGCTCTATGAGTTGTAAACTGCTTTTGTACGAGGGTAAACACGGGTACGCGTACCCGCTTGAAAGTATCGTACGAATAAGGATCGGCTAACTCCGTGCCAGCAGCCGCGGTAATACGGAGGATTCAAGCGTTATCCGGATTTATTGGGTTTAAAGGGTGCGTAGGCGGTTTGATAAGTTAGAGGTGAAATGCCGGGGCTCAACTCCGGAATTGCCTCTGATACTGTTGAGCTAGAGAGTAGTTGCGGTAGGCGGAATGTATGGTGTAGCGGTGAAATGCATAGAGATCATACAGAACACCGATTGCGAAGGCAGCTTACCAAACTATATCTGACGTTGAGGCACGAAAGCGTGGGGAGCGAACAGGATTAGATACCCCTGTAGTC
>cabed45a70d9569602f3ef4e7f81064f
CCTACGGGTGGCAGCAGTGGGGAATATTGCGCAATGGAGGCAACTCTGACGCAGCAATGCCGCGTGGGTGAAGAAGGGATTCGTCCTGTAAAGCCCTGTTGTCGGGGAAGAGTAAAGACGGTACCCGGCGTATGAGCCCCAGCCAACCACGTGCCAGCAGCTGCGGTAACACGTGGGGGGCGAGCGTTATCCGGATTTATTGGGCGTAAAGGGCACGCAGGCGGCAGCGAGGGTGCGGTGTTAAAACCCGGGGCCCAACCCCGGGTTGCACGGCAAACCGCGCTGCTGGAGTGAAGCAGAGGCAGGCAGAATTCCTGGTGTAGCGGTGAAATGCGCAGAGATCAGGAGGAATACCGGTGGCGGAGGCGGCCTGCTGGGCTTATACTGACGCTGAGGTGCGAAAGCGTGGGGAGCGAACAGGATTAGATACCCCTGTAGTC
>eac18b2789f1703c2b9d815c8228ffd3
CCTACGGGTGGCAGCAGTGGGGAATATTGCACAATGGGGGAAACCCTGATGCAGCGACGCCGCGTGAAGGAAGAAGTATTTCGGTATGTAAACTTCTATCAGCAGGGAAGATGATGACGGTACCTGACTAAGAAGCCCCGGCTAACTACGTGCCAGCAGCCGCGGTAATACGTAGGGGGCAAGCGTTATCCGGATTTACTGGGTGTAAAGGGAGCGTAGACGGCTTGGCAAGTCTGATGTGAAAGGCCGGGGCTCAACCCCGGGACTGCATTGGAAACTGTTAGGCTTGAGTGCCGGAGAGGTAAGCGGAATTCCTAGTGTAGCGGTGAAATGCGTAGATATTAGGAGGAACACCAGTGGCGAAGGCGGCTTACTGGACGGTAACTGACGTTGAGGCTCGAAAGCGTGGGGAGCAAACAGGATTAGATACCCCTGTAGTC
>96a2faf2e4268763de7a71a1d100ee3f
CCTACGGGGGGCAGCAGTGGGGAATATTGCACAATGGGGGGAACCCTGATGCAGCGACGCCGCGTGAGTGAAGAAGTATTTCGGTATGTAAAGCTCTATCAGCAGGGAAGAAAATGACGGTACCTGACCAAGAAGCCCCGGCTAACTACGTGCCAGCAGCCGCGGTAATACGTAGGGGGCAAGCGTTATCCGGATTTACTGGGTGTAAAGGGAGCGTAGACGGACATGCAAGTCTGGTGTGAAAGGCGGGGGCTCAACCCCCGGACTGCATTGGAAACTGTGTATCTTGAGTGCCGGAGAGGTAAGCGGAATTCCTAGTGTAGCGGTGAAATGCGTAGATATTAGGAGGAACACCAGTGGCGAAGGCGGCTTACTGGACGGCAACTGACGTTGAGGCTCGAAGGCGTGGGGAGCAAACAGGATTAGATACCCCGGTAGTC
>22de2583892634bef287f950d44929f4
CCTACGGGTGGCTGCAGTCGGGAATATTGCGCAATGGAGGAAACTCTGACGCAGTGACGCCGCGTATAGGAAGAAGGTTTTCGGATTGTAAACTATTGTCATTAGGGAAGATAAAAGACAGTACCTAAGGAGGAAGCCCCGGCTAACTATGTGCCAGCAGCCGCGGTAATACATAGGGGGCAAGCGTTATCCGGAATTATTGGGTGTAAAGGGTGCGTAGATGGAGTAACAAGTTAGTTGTGAAATCCCTCGGCTCAACTGAGGAACTGCAACTAAAACTATTACCCTTGAGTGTCGGAGAGGAAAGTGGAATTCCTAGTGTAGCGGTGAAATGCGTAGATATTAGGAGGAACACCGGTGGCGAAGGCGACTTTCTGGACGATAACTGACATTGAGGCACGAAAGTGTGGGGAGCAAACAGGATTAGATACCCCAGTAGTC
>b676b8e4bfcf647fb84b45ff9d0b5418
CCTACGGGTGGCTGCAGTGGGGAATATTGCACAATGGGGGGAACCCTGATGCAGCGACGCCGCGTGAGTGAAGAAGTATTTCGGTATGTAAAGCTCTATCAGCAGGGAAGAAAATGACGGTACCTGACTAAGAAGCCCCGGCTAACTACGTGCCAGCAGCCGCGGTAATACGTAGGGGGCAAGCGTTATCCGGATTTACTGGGTGTAAAGGGAGCGTAGACGGGCATGCAAGTCTGATGTGAAAGGCGGGGGCTCAACCCCTGGACTGCATTGGAAACTGTAAGTCTTGAGTGCCGGAGAGGTAAGCGGAATTCCTAGTGTAGCGGTGAAATGCGTAGATATTAGGAGGAACACCAGTGGCGAAGGCGGCTTACTGGACGGCAACTGACGTTGAGGCTCGAAGGCGTGGGGAGCAAACAGGATTAGATACCCCGGTAGTC
>0cf9c2fc0c39f9b5b559863c0e0795ce
CCTACGGGTGGCTGCAGTGGGGAATATTGCGCAATGGGGGAGACCCTGACGCAGCAATGCCGCGTGAGCGAAGAAGGGACTCGTTCCGTAAAGCTCTGTCGCCGGGGAAGAGTATGACGGTACCCGGCCAGGAGCCCCAGCCAACCACGTGCCAGCAGCTGCGGTAAGACGTGGGGGGCAAGCGTTGTCCGGAATCATTGGGCGTAAAGGGCGCGCAGGCGGCCGTTTAGGCCGCCGGTGAAACCGCCGGGCCCAACCCGGCGGCTGCCGGCGGAACCGGGCGGCTCGAGTGCCAGAGAGGCAGGCGGAATTCCTGGTGTAGCGGTGAAATGCGCAGAGATCAGGAGGAACACCGGAGGCGAAGGCGGCCTGCTGGCTGGCGACTGACGCTCAGGCGCGAAAGCGTGGGGAGCGAACAGGATTAGATACCCCGGTAGTC
>56724f3b5bf8733a9f08439e97064c60
CCTACGGGTGGCTGCAGTGGGGAATATTGGGCAATGGGCGCAAGCCTGACCCAGCAACGCCGCGTGAGGGAAGAAGGCTTTCGGGTTGTAAACCTCTTTTACCAGGGACGAAGGACGTGACGGTACCTGGAGAAAAAGCAACGGCTAACTACGTGCCAGCAGCCGCGGTAATACGTAGGTTGCAAGCGTTGTCCGGATTTACTGGGTGTAAAGGGCGTGTAGGCGGAACTGCAAGTCAGATGTGAAATACCGGGGCTCAACCCCGGGGCTGCATTTGAAACTGTAGTCCTTGAGTATCGGAGAGGCAAGCGGAATTCCTAGTGTAGCGGTGAAATGCGTAGATATTAGGAGGAACACCAGTGGCGAAGGCGGCTTGCTGGACGACAACTGACGCTGAGGCGCGAAAGCGTGGGGAGCAAACAGGATTAGATACCCCTGTAGTC
>3123d581589aa7a1dd3568cf239f8321
CCTACGGGTGGCAGCAGTGGGGAATTTTGCGCAATGGGGGAAACCCTGACGCAGCAACGCCGCGTGCGGGATGAAGGCCTTCGGGTCGTAAACCGCTTTCAGCAGGAAAGACTATGACGGTACCTGCAGAAGAAGCCCCGGCTAACTACGTGCCAGCAGCCGCGGTAATACGTAGGGGGCAAGCGTTATCCGGATTCATTGGGCGTAAAGCGCGCGCAGGCGGGCGTGTATGCGCAACCTCTAATCTTTGGGCTCAACCCAAAGCCGGGTTGCGAACTGCACGCCTCGAGTGCGGTAGGGGAGGTCGGAATTCCCGGTGTAGCGGTGAAATGCGCAGATATCGGGAAGAACACCGATGGCGAAGGCAGACCTCTGGGCCGAAACTGACGCTGAGGCGCGAAAGCTGGGGGAGCGAACAGGATTAGATACCCCAGTAGTC
>cb722cf1543fad5df4ca208075f8723f
CCTACGGGTGGCAGCAGTGGGGAATATTGCACAATGGGGGGAACCCTGATGCAGCAACGCCGCGTGAAGGAAGAAGTATTTCGGTATGTAAACTTCTATCAGCAGGGAAGAAATAAATGACGGTACCTGACTAAGAAGAACCGGCTAAATACGTGCCAGCAGCCGCGGTAATACGTATGGTTCAAGCGTTATCCGGATTTACTGGGTGTAAAGGGTGAGTAGGCGGTTATGCAAGTCATATGTGAAATGTCGGGGCTCAACTCCGGCCTGCATAAGAAACTGTATAACTAGAGTGCAGGAGAGGCAAGCGGAATTCCCAGTGTAGCGGTGAAATGCGTAGATATTGGGAAGAACACCGGTGGCGAAGGCGGCTTGCTGGACTGTAACTGACGCTGAGTCACGAAAGCGTGGGGAGCAAACAGGATTAGATACCCCAGTAGTC
>64187283585fa621d131944f7b5a9804
CCTACGGGTGGCAGCAGTGGGGAATATTGCACAATGGGGGGAACCCTGATGCAGCGACGCCGCGTGAGCGAAGAAGTATTTCGGTATGTAAAGCTCTATCAGCAGGGAAGAAAATGACGGTACCTGACTAAGAAGCACCGGCTAAATACGTGCCAGCAGCCGCGGTAATACGTATGGTGCAAGCGTTATCCGGATTTACTGGGTGTAAAGGGAGCGTAGACGGCTGTGCAAGTCTGGAGTGAAAACCCGGGGCTTAACCCCGGGACTGCTTTGGAAACTGTGCAGCTGGAGTGTCGGAGAGGCAAGTGGAATTCCCAGTGTAGCGGTGAAATGCGTAGATATTGGGAGGAACACCAGTGGCGAAGGCGTCTTGCTGGACGATGACTGACGTTGAGGCTCGAAAGCGTGGGGAGCAAACAGGATTAGATACCCCAGTAGTC
>fddf969124afa9f8a9e9fc6e41be5142
CCTACGGGTGGCAGCAGTGGGGGATATTGCACAATGGGGGAAACCCTGATGCAGCGACGCCGCGTGAGTGAAGAAGTATTTCGGTATGTAAAGCTCTATCAGCAGGGAAGAAGATGACGGTACCTGACTAAGAAGCCCCGGCTAACTACGTGCCAGCAGCCGCGGTAATACGTAGGGGGCAAGCGTTATCCGGATTTACTGGGTGTAAAGGGAGCGCAGACGGCCATGCAAGTCTGATGTGAAAGGCAGGGGCTCAACCCCTGGACTGCATTGGAAACTGTAAGGCTGGAGTGCCGGAGAGGTAAGCGGAATTCCTAGTGTAGCGGTGAAATGCGTAGATATTAGGAGGAACACCAGTGGCGAAGGCGGCTTACTGGACGGTAACTGACGTTGAGGCTCGAAAGCGTGGGGAGCAAACAGGATTAGATACCCCAGTAGTC
>bc1816d07ed0452a7c4f7a64bdb1f161
CCTACGGGTGGCAGCAGTGGGGAATATTGCGCAATGGAGGCAACTCTGACGCAGCAATGCCGCGTGGGTGAAGAAGGGATTCGTTCCGTAAAGCCCTGTTGTCGGGGAAGAGAGAGACGGTACCCGGCGAGCAAGCCCCAGCCAACTACGTGCCAGCAGCTGCGGTAATACGTAGGGGGCGAGCGTTATCCGGATTTATTGGGCGTAAAGGGCACGCAGGCGGTTAATCAGGCGCGTTGTCAAAGCCCGGGGCTCAACCCCGGAAGGTCAGCGCGAACCGGTTAACTCGAGTACCGGAGAGGCAGACAGAATTCCTGGTGTAGCGGTGAAATGCGCAGAGATCAGGAGGAATACCAGAGGCGAAGGCGGTCTGCCGGTCGGAGACTGACGCTGAGGTGCGAAAGCGTGGGGAGCGAACAGGATTAGATACCCCAGTAGTC
>f81a31c09b1ed32455d73bef093dd25a
CCTACGGGTGGCAGCAGTGGGGAATATTGCACAATGGGGGAAACCCTGATGCAGCAACGCCGCGTGAAGGAAGAAGTATTTCGGTATGTAAACTTCTATCAACAGGGAAGAAAGAAATGACGGTACCTGGCTAAGAAGAACCGGCTAAATACGTGCCAGCAGCCGCGGTAATACGTATGGTTCAAGCGTTATCCGGATTTACTGGGTGTAAAGGGTGAGTAGGCGGTTATGCAAGTCACATGTGAAATGTCGGGGCTCAACTCCGGCCTGCATGAGAAACTGTATAACTAGAGTGCAGGAGAGGTAAGCGGAATTCCCAGTGTAGCGGTGAAATGCGTAGATATTGGGAAGAACACCGGTGGCGAAGGCGGCTTACTGGACTGTTACTGACGCTGAGTCACGAAAGCGTGGGGAGCGAACAGGATTAGATACCCCAGTAGTC
>be6e75514d78b5b6ddeec50b2cdd14b2
CCTACGGGTGGCTGCAGTCGAGAATCATTCACAATGGGGGGAACCCTGATGGTGCGACGCCGCGTGGGGGAGGAAGGTCTTCGGATTGTAAACCCCTGTCATGCAGGAGCAAGGCTGAAAGGTTGATAGTACTGCAAGAGGAAGAGACGGCAAACTCTGTGCCAGCAGCCGCGGTAATACAGAGGTCTCAAGCGTTGTTCGGAATCACTGGGCGTAAAGGGTACGTAGGCGGTCGGGCAAGTTGCGCGTGAAAGGCAGGGGCTCAACCTCTGGAATGCGCGTGAAACTACGCGACTGGAGTAATGGAGAGGGAACCGGAATTCTTGGTGTAGCAGTGAAATGCGTAGATATCAAGAAGAAGACTCGAGGCGAAGGCGGGTTCCTGGACATTAACTGACGCTGAGGTACGAAGGCCGGGGTAGCGAAAGGGATTAGATACCCCAGTAGTC
>4d43398661a0bca311acde9d1d033fcb
CCTACGGGGGGCAGCAGTGGGGAATATTGCACAATGGGGGGAACCCTGATGCAGCGACGCCGCGTGAAGGAAGAAGTATCTCGGTATGTAAACTTCTATCAGCAGGGAAGATGATGACGGTACCTGACTAAGAAGCCCCGGCTAACTACGTGCCAGCAGCCGCGGTAATACGTAGGGGGCAAGCGTTATCCGGATTTACTGGGTGTAAAGGGAGCGTAGACGGCTGTGCAAGTCTGATGTGAAAGGCTGGGGCTTAACCCCGGGACTGCATTGGAAACTGCATGGCTTGAGTGCCGGAGGGGTAAGCGGAATTCCTGGTGTAGCGGTGAAATGCGTAGATATCAGGAGGAACACCGGTGGCGAAGGCGGCTTACTGGACGGTGACTGACGTTGAGGCTCGAAGGCGTGGGGAGCAAACAGGATTAGATACCCCAGTAGTC
>155640ce234b63f61e5e13507aa6dd02
CCTACGGGTGGCTGCAGTGGGGAATATTGGGCAATGGGCGCAAGCCTGACCCAGCAACGCCGCGTGAAGGAAGAAGGCTTTCGGGTTGTAAACTTCTTTTATGAGGGACGAAGGACGTGACGGTACCTCATGAATAAGCCACGGCTAACTACGTGCCAGCAGCCGCGGTAATACGTAGGTGGCGAGCGTTGTCCGGATTTACTGGGTGTAAAGGGCGCGTAGGCGGGCAGGCAAGTCAGATGTGAAATCTCCGGGCTCAACCCGGAAACTGCATTTGAAACTGTCTGTCTTGAGTATCGGAGAGGCAAGCGGAATTCCGTGTGTAGCGGTGAAATGCGTAGATATACGGAGGAACACCAGTGGCGAAGGCGGCTTGCTGGACGACAACTGACGCTGAGGCGCGAAAGCGTGGGGAGCAAACAGGATTAGATACCCCAGTAGTC
>5bd32747b6ca3f344abb7874fff30da3
CCTACGGGTGGCAGCAGTGAGGAATATTGGTCAATGGGCGGGAGCCTGAACCAGCCAAGTCGCGTGAGGGAAGACGGCCCTATGGGTTGTAAACCTCTTTTGCCGGGGAGCAAAGCGCCGCACGTGTGCGGTCTGGAGAGTACCCGGAGAAAAAGCATCGGCTAACTCCGTGCCAGCAGCCGCGGTAATACGGAGGATGCGAGCGTTATCCGGATTTATTGGGTTTAAAGGGTGCGTAGGCGGTCTGTTAAGTCAGCGGTAAAATTGCGGGGCTCAACCTCGCCGAGCCGTTGAAACTGGCTGACTTGAGTGGGCGAGAAGTACGCGGAATGCGTGGTGTAGCGGTGAAATGCATAGATATCACGCAGAACTCCGATTGCGAAGGCAGCGTACCGGCGCCCGACTGACGCTGAAGCACGAAGGCGTGGGTATCGAACAGGATTAGATACCCCTGTAGTC
>b485dc13b29bc9b64650f93d37fc13b0
CCTACGGGTGGCAGCAGTGGGGGATATTGGACAATGGGGGGAACCCTGATCCAGCGACGCCGCGTGAGTGAAGAAGTATTTCGGTATGTAAAGCTCTATCAGCAGGGAAGAGAAAGAGACGGTACCTGAGTAAGAAGCCCCGGCTAACTACGTGCCAGCAGCCGCGGTAATACGTAGGGGGCAAGCGTTATCCGGATTTACTGGGTGTAAAGGGAGCGTAGACGGAAAGGCAAGTCTGAAGTGAAAGGCGGGGGCTCAACCCCCGGACTGCTTTGGAAACTGTGATTCTGGAGTGCAGGAGAGGTAAGCGGAATTCCTAGTGTAGCGGTGAAATGCGTAGATATTAGGAGGAACACCAGTGGCGAAGGCGGCTTACTGGACTGTAACTGACGTTGAGGCTCGAAAGCGTGGGGAGCAAACAGGATTAGATACCCCAGTAGTC
>a9574ebe3b472dbdf2a45fed0c288c8d
CCTACGGGTGGCTGCAGTGGGGGATATTGCACAATGGGGGGAACCCTGATGCAGCGACGCCGCGTGAAGGAAGAAGTATTTCGGTATGTAAACTTCTATCAGCAGGGAAGAAAATGACGGTACCTGAATAAGAAGCCCCGGCTAACTACGTGCCAGCAGCCGCGGTAATACGTAGGGGGCAAGCGTTATCCGGATTTACTGGGTGTAAAGGGAGCGTAGGCGGTCGAACAAGTCAGATGTGAAAATTCACTGCTCAACGGTGAAACTGCATTTGAAACTGTTCAACTAGAGTATCGGAGAGGTAAGTGGAATTCCTAGTGTAGCGGTGAAATGCGTAGATATTAGGAGGAACACCAGTGGCGAAGGCGGCTTACTGGACGATAACTGACGCTGAGACTCGAAAGCGTGGGGAGCAAACAGGATTAGATACCCCGGTAGTC
>fbff8e1406d843da55925365aa5653ba
CCTACGGGTGGCTGCAGTGGGGAATATTGCGCAATGGAGGCAACTCTGACGCAGCAATGCCGCGTGGGTGAAGAAGGGATTCGTTCCGTAAAGCCCTGTTGTCGGGGAAGAGAAAGACGGTACCCGGCGAGCAAGCCCCAGCCAACTACGTGCCAGCAGCTGCGGTAATACGTAGGGGGCGAGCGTTATCCGGATTTATTGGGCGTAAAGGGCACGCAGGCGGTTAATCAGGCGCGTTGTCAAAGCCCGGGGCTCAACCCCGGAAGGTCAGCGCGAACCGATTAACTCGAGTACCGGAGAGGCAGACAGAATTCCTGGTGTAGCGGTGAAATGCGCAGAGATCAGGAGGAATACCAGAGGCGAAGGCGGTCTGCCGGTCGGAGACTGACGCTGAGGTGCGAAAGCGTGGGGAGCGAACAGGATTAGATACCCCGGTAGTC
>476b169d4938b254f9028b40bf66822a
CCTACGGGTGGCAGCAGTGGGGAATATTGGGCAATGGGCGGAAGCCTGACCCAGCGATGCCGCGTGAGGGAAGAAGGTTTTCGGATTGTAAACCTCTGTCTTTAGGGACGATAATGACGGTACCTAAGGAGGAAGCTCCGGCTAACTACGTGCCAGCAGCCGCGGTAATACGTAGGGAGCGAGCGTTGTCCGGAATTACTGGGTGTAAAGGGAGTGCAGGCGGGACTGCAAGTCAGATGTGAAATGTATGGGCTCAACCCGTAACTTGCATTTGAAACTGTAGTTCTTGAGTGAAGTAGAGGTAAGCGGAATTCCTAGTGTAGCGGTGAAATGCGTAGATATTAGGAGGAACATCAGTGGCGAAGGCGGCTTACTGGGCTTTAACTGACGCTGAGGCTCGAAAGCGTGGGGAGCAAACAGGATTAGATACCCCAGTAGTC
>8281fd0d6134ecb1e6ac33fd79e90a1e
CCTACGGGTGGCAGCAGTGGGGAATCTTGCGCAATGGGCGAAAGCCTGACGCAGCGACGCCGCGTGCGGGAGGAAGGCCTTCGGGTCGTAAACCGCTTTCAGCAGGGACGAGGGCGAAAGCTGACGGTACCTGCAGAAGAAGCCCCGGCTAACTACGTGCCAGCAGCCGCGGTAACACGTAGGGGGCGAGCGTTATCCGGATTCATTGGGCGTAAAGCGCGCGTAGGCGGCTTATTTGGTCGAGGGTCTAAGCCCGGGGCTCAACCCCGGATCGCTCTCGATACCGATAGGCTTGAGTCTGGTAGGGGAAGGCGGAACTCCCAGTGTAGCGGTGGAATGCGCAGATATTGGGAGGAACACCGGTGGCGAAGGCGGCCTTCTGGGCCATGACTGACGCTCAGGCGCGAAAGCTAGGGGAGCAAACAGGATTAGATACCCCTGTAGTC
>fb8980c2ab502b69cc0e158cc85d9e85
CCTACGGGTGGCTGCAGTGGGGAATATTGCGCAATGGGGGAGACCCTGACGCAGCAATGCCGCGTGAGCGAAGAAGGGACTCGTTCCGTAAAGCTCTGTCGCCGGGGAAGAGAGAAGACGGTACCCGGCCAGGAGCCCCAGCCAACCACGTGCCAGCAGCTGCGGTAAGACGTGGGGGGCAAGCGTTGTCCGGAATCATTGGGCGTAAAGGGCGCGCAGGCGGCCGTTTAGGCCGCCGATGAAACCGCCGGGCCCAACCCGGCGGCTGTCGGCGGAACCGGGCGGCTCGAGTGCCAGAGAGGCAGGCGGAATTCCTGGTGTAGCGGTGAAATGCGCAGAGATCAGGAGGAACACCGGAGGCGAAGGCGGCCTGCTGGCTGGCGACTGACGCTCAGGCGCGAAAGCGTGGGGAGCGAACAGGATTAGATACCCCAGTAGTC
>b3eb53435c3f8fe170984542c1dfb473
CCTACGGGTGGCTGCAGTGGGGAATATTGGGCAATGGGCGCAAGCCTGACCCAGCAACGCCGCGTGAAGGAAGAAGGCTTTCGGGTTGTAAACTTCTTTTATGAGGGACGAAGGACGTGACGGTACCTCATGAATAAGCCACGGCTAACTACGTGCCAGCAGCCGCGGTAATACGTAGGTGGCGAGCGTTGTCCGGATTTACTGGGTGTAAAGGGCGCGTAGGCGGGCAGGCAAGTCAGATGTGAAATCTCCGGGCTCAACCCGGAAACTGCATTTGAAACTGTCTGTCTTGAGTATCGGAGAGGCAAGCGGAATTCCGTGTGTAGCGGTGAAATGCGTAGATATACGGAGGAACACCAGTGGCGAAGGCGGCTTGCTGGACGACAACTGACGCTGAGGCGCGAAAGCGTGGGGAGCAAACAGGATTAGATACCCCGGTAGTC
>2b1c9f65e628e44f70da88d1c6a83de3
CCTACGGGTGGCTGCAGTGGGGAATATTGCGCAATGGAGGCAACTCTGACGCAGCAATGCCGCGTGAGTGAAGAAGGGATTCGTTTTGTAAAGCTCTGTTGCCGGGAAAGAGAGAGACGGTACCCGGCGAGCAAGCCCCAGCCAACTACGTGCCAGCAGCTGCGGTAATACGTAGGGGGCGAGCGTTATCCGGATTTATTGGGCGTAAAGGGCGCGCAGGCGGCCGGCCAGGCGCGGTGTGAAAGCCCGGGGCTCAACCCCGGAGGGTCACCGCGAACCGGCCGGCTCGAGTGCCGGAGAGGCAGACAGAATTCCTGGTGTAGCGGTGAAATGCGCAGAGATCAGGAGGAATACCGGAGGCGAAGGCGGTCTGCCGGCCGGAGACTGACGCTGAGGCGCGAAAGCGTGGGGAGCGAACAGGATTAGATACCCCAGTAGTC
>cb3a244510b1cc2e40ed1f46def30d84
CCTACGGGTGGCAGCAGTGAGGAATATTGGTCAATGGGCGGGAGCCTGAACCAGCCAAGTCGCGTGAGGGAAGACGGCCTTATGGGTTGTAAACCTCTTTCAGATGAGAGTAAAGGGTGTTACGTGTAACACATTGCAAGTATCATCAGAAGAAGCATCGGCTAATTCCGTGCCAGCAGCCGCGGTAATACGGAAGATGCGAGCGTTATCCGGATTTATTGGGTTTAAAGGGTGCGTAGGCGGACCCGCAAGTCAGCGGTGAAAACGTGCGGCTTAACCGTGCGCTTGCCATTGAAACTGCGGGACTGGAGTTCGGAAGAGGTATGCGGAATGCGTGGTGTAGCGGTGAAATGCATAGATATCACGCAGAACCCCGATTGCGAAGGCAGCATACCATAGCGAGACTGACGCTGAAGCACGAAAGCGTGGGGATCGAACAGGATTAGATACCCCAGTAGTC
>1aec2733342f2ca47edec38b37369c1a
CCTACGGGGGGCTGCAGTGGGGAATATTGCACAATGGGGGGAACCCTGATGCAGCGACGCCGCGTGAGTGAAGAAGTATTTCGGTATGTAAAGCTCTATCAGCAGGGAAGAAAATGACGGTACCTGACCAAGAAGCCCCGGCTAACTACGTGCCAGCAGCCGCGGTAATACGTAGGGGGCAAGCGTTATCCGGATTTACTGGGTGTAAAGGGAGCGTAGACGGACATGCAAGTCTGGTGTGAAAGGCGGGGGCTCAACCCCCGGACTGCATTGGAAACTGTGTATCTTGAGTGCCGGAGAGGTAAGCGGAATTCCTAGTGTAGCGGTGAAATGCGTAGATATTAGGAGGAACACCAGTGGCGAAGGCGGCTTACTGGACGGCAACTGACGTTGAGGCTCGAAGGCGTGGGGAGCAAACAGGATTAGATACCCCAGTAGTC
>97f47df298e55ece9f9da8ba899d68cb
CCTACGGGTGGCAGCAGTGGGGAATCTTGCGCAATGGGGGCAACCCTGACGCAGCAACGCCGCGTGCGGGACTGAAGGCCTTCGGGTTGTAAACCGCTTTCAGTGGGGAAGAAATTGACGGTACCCACAGAAGAAGCCCCGGCTAACTACGTGCCAGCAGCCGCGGTAACACGTAGGGGGCGAGCGTTATCCGGATTCATTGGGCGTAAAGGGCGCGTAGGCGGCCGCTTAAGCGGAACCTTTAAGACCGGGGCTCAACCCCGGCTCGGGTTCTGAACTGAACGGCTCGAGTGCGGTAGAGGCAGATGGAATTCCCGGTGTAGCGGTGGAATGCGCAGATATCGGGAAGAACACCGACGGCGAAGGCAGTCTGCTGGGCCGTCACTGACGCTGAGGCGCGAAAGCTGGGGGAGCGAACAGGATTAGATACCCCGGTAGTC
>267e2245d6a1ce9bed3005b3bd652331
CCTACGGGTGGCAGCAGTCGGGAATATTGCGCAATGGAGGAAACTCTGACGCAGTGACGCCGCGTATAGGAAGAAGGTTTTCGGATTGTAAACTATTGTCATTAGGGAAGATAAAAGACAGTACCTAAGGAGGAAGCCCCGGCTAACTATGTGCCAGCAGCCGCGGTAATACATAGGGGGCAAGCGTTATCCGGAATTATTGGGTGTAAAGGGTGCGTAGATGGAGTAACAAGTTAGTTGTGAAATCCCTCGGCTCAACTGAGGAACTGCAACTAAAACTATTACCCTTGAGTGTCGGAGAGGAAAGTGGAATTCCTAGTGTAGCGGTGAAATGCGTAGATATTAGGAGGAACACCGGTGGCGAAGGCGACTTTCTGGACGATAACTGACATTGAGGCACGAAAGTGTGGGGAGCAAACAGGATTAGATACCCCTGTAGTC
>1ce7fa3c27091980021e445f6a3031b9
CCTACGGGTGGCAGCAGTGGGGAATATTGCGCAATGGAGGCAACTCTGACGCAGCGATGCCGCGTGAGTGAAGACGGGATTCGTTCTGTAAAGCTCTGTTACCGGGGAAGAGATTGACGGTACCCGGTGAGTAAGCCCCAGCCAACTACGTGCCAGCAGCTGCGGTAATACGTAGGGGGCGAGCGTTATCCGGAATTATTGGGCGTAAAGGGCACGCAGGCGGTTATTCAGGTGCGGTGTAGAAGTTCAGGGCTCAACCCTGTGAGGTCACCGCAAACCGGGTAACTGGAGTATTGTCGAGGCAGGCAGAATTCCTGGTGTAGCGGTGAAATGCGCAGAGATCAGGAGGAATACCGGAGGCGAAGGCGGTCTGCCAGGCATATACTGACGCTGAGGTGCGAAAGCGTGGGGAGCGAACAGGATTAGATACCCCGGTAGTC
>93ed3f9ba3797316091f85e53e82015c
CCTACGGGGGGCAGCAGTGGGGAATATTGCGCAATGGGGGGAACCCTGACGCAGCGATGCCGCATGAGTGAAGAAGGGATTCGTTTCGTAAAGCTTTGTCCCGGGGGAAGAGAGAAGACGGTACCCCGGTAATAGCCCCAGCTAACTACGTGCCAGCAGCTGCGGTAACACGTGGGGGGCGAGCGTTGTCCGGAATTATTGGGCGTAAAGGGCACGCAGGCGGTTCTTTAGGCTGTTGATGAAAGTGCTGGGCCCAACCCAGTGATGTTTAACAGAACCGAGGGACTCGAGTGCCAGAGAGGCAGGCAGAATTCCTGGTGTAGCGGTGAAATGCGCAGAGATCAGGAGGAATACCGGAGGCGAAGGCGGCCTGCTGGCTGGCAACTGACGCTCAGGTGCGAAAGCGTGGGGAGCGAACAGGATTAGATACCCCAGTAGTC
>0e07a2ad5526133b682c83698f2b77d2
CCTACGGGTGGCAGCAGTGGGGAATATTGCACAATGGGGGGAACCCTGATGCAGCGACGCCGCGTGAGCGAAGAAGTATTTCGGTATGTAAAGCTCTATCAGCAGGAAAGATGATGACGGTACCTGACTAAGAAGCTCCGGCTAAATACGTGCCAGCAGCCGCGGTAATACGTATGGAGCAAGCGTTATCCGGATTTACTGGGTGTAAAGGGAGCGTAGGCGGCGGTGCAAGTCTGATGTGAAATTCCGGGGCTCAACCCCGGGGCTGCATTGGAAACTGTGCGGCTGGAGTGCCGGAGGGGTAAGCGGAATTCCTAGTGTAGCGGTGAAATGCGTAGATATTAGGAGGAACACCGGTGGCGAAGGCGGCTTACTGGACGGCAACTGACGCTGAGGCTCGAAAGCGTGGGGAGCAAACAGGATTAGATACCCCGGTAGTC
>790e368d3452d07fb11d162b44c36b88
CCTACGGGGGGCTGCAGTGGGGAATATTGCGCAATGGAGGCAACTCTGACGCAGCAATGCCGCGTGAGTGAAGAAGGGATTCGTCCCGTAAAGCTCTGTTGTCGGGGAAGAGAGAGACGGTACCCGACGAGCAAGCCCCAGCCAACCACGTGCCAGCAGCTGCGGTAATACGTGGGGGGCGAGCGTTATCCGGATTTATTGGGCGTAAAGGGCGCGCAGGCGGCCATTTAGGCGCGGTGTAAAAGACCGGGGCTCAACCCCGGGGCGACAGTGCGAACCGGATGGCTCGAGTGCTGGAGAGGCAGACAGAATTCCTGGTGTAGCGGTGAAATGCGCAGAGATCAGGAGGAATACCGGAGGCGAAGGCGGTCTGCCGGCCAGGCACTGACGCTCAGGCGCGAAAGCGTGGGGAGCGAACAGGATTAGATACCCCGGTAGTC
>fca977bcf04725c762c62da22254795b
CCTACGGGTGGCTGCAGTGGGGGATATTGCACAATGGGGGGAACCCTGATGCAGCGACGCCGCGTGAAGGAAGAAGTATTTCGGTATGTAAACTTCTATCAGCAGGGAAGAAAATGACGGTACCTGAATAAGAAGCCCCGGCTAACTACGTGCCAGCAGCCGCGGTAATACGTAGGGGGCAAGCGTTATCCGGATTTACTGGGTGTAAAGGGAGCGTAGGCGGTCGAACAAGTCAGATGTGAAAATTCACTGCTCAACGGTGAAACTGCATTTGAAACTGTTCAACTAGAGTATCGGAGAGGTAAGTGGAATTCCTAGTGTAGCGGTGAAATGCGTAGATATTAGGAGGAACACCAGTGGCGAAGGCGGCTTACTGGACGATAACTGACGCTGAGACTCGAAAGCGTGGGGAGCAAACAGGATTAGATACCCCAGTAGTC
>fcb08ff73de4a03d90350f066c88c59a
CCTACGGGGGGCAGCAGTGAGGAATATTGGTCAATGGACGGAAGTCTGAACCAGCCATGCCGCGTGCAGGAAGACGGCTCTATGAGTTGTAAACTGCTTTTGTACGAGGGTAAACTCGGGTACGTGTACCCGACTGAAAGTATCGTACGAATAAGGATCGGCTAACTCCGTGCCAGCAGCCGCGGTAATACGGAGGATTCAAGCGTTATCCGGATTTATTGGGTTTAAAGGGTGCGTAGGCGGTTTGATAAGTTGGAGGTGAAATGTTAGGGCTTAACCCTGAAACTGCCTCCAATACTGTTGAGCTAGAGAGTAGTTGCGGTAGGCGGAATGTATGGTGTAGCGGTGAAATGCATAGAGATCATACAGAACACCGATTGCGAAGGCAGCTTACCAAACTATATCTGACGTTGAGGCACGAAAGCGTGGGGAGCGAACAGGATTAGATACCCCAGTAGTC
>3767504659e77bf59be955556a85b9cc
CCTACGGGTGGCTGCAGTGGGGGATATTGCGCAATGGGGGGAACCCTGACGCAGCAACGCCGCGTGAAGGAAGAAGGTTTTCGGATTGTAAACTTCTTTTATTAAGGACGAAGGAATGACGGTACTTAATGAATAAGCTCCGGCTAACTACGTGCCAGCAGCCGCGGTAATACGTAGGGAGCAAGCGTTGTCCGGAATTACTGGGTGTAAAGGGTGCGTAGGCGGCTAAACAAGTCAGATGTGAAAACTATGGGCTTAACCGATAGCGTGCATTTGAAACTGTATAGCTTGAGTGAAGTAGAGGCAGGCGGAATTCCCCGTGTAGCGGTGAAATGCGTAGAGATGGGGAGGAACACCAGTGGCGAAGGCGGCCTGCTGGGCTTTAACTGACGCTGAGGCACGAAAGCGTGGGTAGCAAACAGGATTAGATACCCCAGTAGTC
>b40780e6173e7b35688ecccbb4d9ec8a
CCTACGGGTGGCTGCAGTGGGGAATATTGCGCAATGGAGGCAACTCTGACGCAGCAATGCCGCGTGAGTGAAGACGGGATTCGTTCTGTAAAGCTCTGTTATTGGGGAAGAGGAAGACGGTACCCAATGAGCAAGCCCCAGCCAACTACGTGCCAGCAGCTGCGGTAATACGTAGGGGGCGAGCGTTATCCGGATTTATTGGGCGTAAAGGGCACGCAGGCGGCTATTCAGGTGTCGTGTTTAAGTCCGGGGCTCAACCCCGGGAGGAAGCGACAAACCGGGTAGCTCGAGTATGGTCGAGGCAGGCAGAATTCCTGGTGTAGCGGTGAAATGCGCAGAGATCAGGAGGAATACCGGAGGCGAAGGCGGTTTGCCAGGCTTATACTGACGCTGAGGTGCGAAAGCGTGGGGAGCGAACAGGATTAGATACCCCAGTAGTC
>3142a4fc7a6cdf37d37a0c0cbb5079de
CCTACGGGGGGCAGCAGTGGGGAATATTGCGCAATGGAGGCAACTCTGACGCAGCAATGCCGCGTGAGTGAAGAAGGGATTCGTTCTGTAAAGCTCTGTTGCCGGGAAAGAGATTGACGGTACCCGGCGAGCAAGCCCCAGCCAACTACGTGCCAGCAGCTGCGGTAATACGTAGGGGGCGAGCGTTATCCGGATTTATTGGGCGTAAAGGGCGCGCAGGCGGTTGTTTAGGCGCGATGTGAAAGCCCGGGGCTCAACCCCGGAGGGTCATCGCGAACCGGGCAGCTCGAGTGCCGGAGGGGCAGACAGAATTCCTGGTGTAGCGGTGAAATGCGCAGAGATCAGGAGGAATACCGGAGGCGAAGGCGGTCTGCCGGCCGGAGACTGACGCTGAGGCGCGAAAGCGTGGGGAGCGAACAGGATTAGATACCCCGGTAGTC
>2fa4801a5ceb9cf1f67818906b12d8af
CCTACGGGTGGCAGCAGTGGGGAATATTGCACAATGGGGGAAACCCTGATGCAGCGACGCCGCGTGAGTGAAGAAGTATTTCGGTATGTAAAGCTCTATCAGCAGGGAAGAAAATGACGGTACCTGACTAAGAAGCCCCGGCTAACTACGTGCCAGCAGCCGCGGTAATACGTAGGGGGCAAGCGTTATCCGGATTTACTGGGTGTAAAGGGAGCGTAGACGGCGATGCAAGTCTGATGTGAAAGGCATGGGCTTAACCCGTGGACTGCATTGGAAACTGTATGGCTGGAGTGCCGGAGAGGTAAGCGGAATTCCTAGTGTAGCGGTGAAATGCGTAGATATTAGGAGGAACACCAGTGGCGAAGGCGGCTTACTGGACGGTAACTGACGTTGAGGCTCGAAAGCGTGGGGAGCAAACAGGATTAGATACCCCAGTAGTC
>7f35aa7f00c3b6e47717e2308a17c0da
CCTACGGGTGGCAGCAGTGGGGAATATTGGGCAATGGGCGGAAGCCTGACCCAGCGATGCCGCGTGAGGGAAGAAGGTTTTCGGATTGTAAACCTCTGTCTTTAGGGACGATAATGACGGTACCTAAGGAGGAAGCTCCGGCTAACTACGTGCCAGCAGCCGCGGTAATACGTAGGGAGCGAGCGTTGTCCGGAATTACTGGGTGTAAAGGGAGTGCAGGCGGGACTGCAAGTCAGATGTGAAATGTATGGGCTCAACCCGTAACTTGCATTTGAAACTGTAGTTCTTGAGTGAAGTAGAGGTAAGCGGAATTCCTAGTGTAGCGGTGAAATGCGTAGATATTAGGAGGAACATCAGTGGCGAAGGCGGCTTACTGGGCTTTAACTGACGCTGAGGCTCGAAAGCGTGGGGAGCAAACAGGATTAGATACCCCGGTAGTC
>c52d3f7ecd901c1b45564f368f38c690
CCTACGGGTGGCTGCAGTGGGGAATATTGCACAATGGGGGGAACCCTGATGCAGCGACGCCGCGTGAGCGAAGAAGTATTTCGGTATGTAAAGCTCTATCAGCAGGGAAGAAAATGACGGTACCTGAGTAAGAAGCCCCGGCTAAATACGTGCCAGCAGCCGCGGTAATACGTATGGGGCAAGCGTTATCCGGATTTACTGGGTGTAAAGGGAGCGTAGACGGAGAGGCAAGTCTGATGTGAAAGGCGGGGGCCCAACCCCCGGACTGCATTGGAAACTGTCCCTCTTGAGTGCCGGAGAGGTAAGCGGAATTCCTAGTGTAGCGGTGAAATGCGTAGATATTAGGAGGAACACCAGTGGCGAAGGCGGCTTACTGGACGGTAACTGACGTTGAGGCTCGAAAGCGTGGGGAGCAAACAGGATTAGATACCCCTGTAGTC
>04d58391e9517421024b4dfe8226dc0b
CCTACGGGTGGCAGCAGTGGGGAATATTGGGCAATGGGCGAAAGCCTGACCCAGCAACGCCGCGTGAGGGAAGAAGGCTTTCGGGTTGTAAACCTCTTTGACAGGGGAAGATAATGACGGTACCCTGAAAACAAGCTCCGGCTAACTACGTGCCAGCAGCCGCGGTGATACGTAGGGAGCAAGCGTTATCCGGAATTACTGGGTGTAAAGGGCGCGTAGGCGGGACTGCAAGTCAGATGTGAAATACCGGGGCTTAACTCCGGGGCTGCATTTGAAACTGTAGTTCTTGAGTGATGGAGAGGCAGACGGAATTCCCGGTGTAGCGGTGGAATGCGTAGATATCGGGAGGAACACCAGTGGCGAAGGCGGTCTGCTGGACATTAACTGACGCTGAGGCGCGAAAGCGTGGGGAGCAAACAGGATTAGATACCCCAGTAGTC
>c013b9b9d056a56493ec46b25bf778c0
CCTACGGGTGGCAGCAGTGGGGAATATTGCACAATGGGGGGAACCCTGATGCAGCGACGCCGCGTGAGTGAAGAAGTATTTCGGTATGTAAAGCTCTATCAGCAGGGAAGAAAATGACGGTACCTGACTAAGAAGCCCCGGCTAACTACGTGCCAGCAGCCGCGGTAATACGTAGGGGGCAAGCGTTATCCGGATTTACTGGGTGTAAAGGGAGCGTAGACGGGTTTGCAAGTCTGATGTGAAAGGCGGGGGCTCAACCCCTGGACTGCATTGGAAACTGTGAGTCTTGAGTGCCGGAGAGGTAAGCGGAATTCCTAGTGTAGCGGTGAAATGCGTAGATATTAGGAGGAACACCAGTGGCGAAGGCGGCTTACTGGACGGCAACTGACGTTGAGGCTCGAAGGCGTGGGGAGCAAACAGGATTAGATACCCCAGTAGTC
>7f784215ba384e344a75c6963ea4cbeb
CCTACGGGTGGCTGCAGTGGGGGATATTGCGCAATGGGGGAAACCCTGACGCAGCAACGCCGCGTGAAGGAAGAAGGTTTTCGGATTGTAAACTTCTTTTGTTAAGGACGAAGAAAGTGACGGTACTTAACGAATAAGCTCCGGCTAACTATGTGCCAGCAGCCGCGGTAATACATAGGGAGCAAGCGTTGTCCGGATTTACTGGGTGTAAAGGGTGCGTAGGCGGCATTGCAAGTCAGATGTGAAATGTATGGGCTCAACCCATGAACTGCATTTGAAACTGTAGTGCTTGAGTGAAGTAGAGGCAGGCGGAATTCCCGGTGTAGCGGTGAAATGCGTAGAGATCGGGAGGAACACCAGTGGCGAAGGCGGCCTGCTGGGCTTTAACTGACGCTGAGGCACGAAAGCGTGGGTAGCAAACAGGATTAGATACCCCAGTAGTC
>43c148ffca89b70be2e832478bac9359
CCTACGGGTGGCAGCAGTGGGGGATATTGCGCAATGGGGGAAACCCTGACGCAGCAACGCCGCGTGAAGGAAGAAGGCCTTCGGGTTGTAAACTTCTTTAAGTGTGGAAGATAATGACGGTACACACAGAATAAGCCACGGCTAACTACGTGCCAGCAGCCGCGGTAATACGTAGGTGGCGAGCGTTGTCCGGATTTACTGGGTGTAAAGGGCGTGTAGGCGGGACTACAAGTCAGATGTGAAATACCGGGGCTTAACTCCGGGGCTGCATTTGAAACTGTAGTTCTTGAGTGTCGGAGAGGAAAGCGGAATTCCTAGTGTAGCGGTGAAATGCGTAGATATTAGGAGGAACACCGGTGGCGAAGGCGGCTTTCTGGACGATAACTGACGCTGAGGCGCGAAAGCGTGGGGAGCAAACAGGATTAGATACCCCGGTAGTC
>8a771c5b34e7e69edc8953409b9b78f4
CCTACGGGGGGCAGCAGTGGGGAATATTGGGCAATGGGCGCAAGCCTGACCCAGCAACGCCGCGTGAAGGAAGAAGGCTTTCGGGTTGTAAACTTCTTTTATGAGGGACGAAGGACGTGACGGTACCTCATGAATAAGCCACGGCTAACTACGTGCCAGCAGCCGCGGTAATACGTAGGTGGCGAGCGTTGTCCGGATTTACTGGGTGTAAAGGGCGCGTAGGCGGGCAGGCAAGTCAGATGTGAAATCTCCGGGCTCAACCCGGAAACTGCATTTGAAACTGTCTGTCTTGAGTATCGGAGAGGCAAGCGGAATTCCGTGTGTAGCGGTGAAATGCGTAGATATACGGAGGAACACCAGTGGCGAAGGCGGCTTGCTGGACGACAACTGACGCTGAGGCGCGAAAGCGTGGGGAGCAAACAGGATTAGATACCCCGGTAGTC
>d0a518991397661a79767ae6ac9d97f2
CCTACGGGTGGCTGCAGTGAGGAATATTGGTCAATGGGCGCGAGCCTGAACCAGCCAAGTCGCGTGAGGGATGACGGCCCTACGGGTTGTAAACCTCTTTTGTCGGGGAGCAAATTCCGCCACGTGTGGCGGAGTCGAGAGTACCCGAAGAAAAAGCATCGGCTAACTCCGTGCCAGCAGCCGCGGTAATACGGAGGATGCGAGCGTTATCCGGATTTATTGGGTTTAAAGGGTGCGTAGGCGGACTGTCAAGTCAGCGGTAAAATACGGGGGCTCAACCTCCGCCCGCCGTTGAAACTGACGGTCTTGAGTGGGCGAGAAGTATGCGGAATGCGTGGTGTAGCGGTGAAATGCATAGATATCACGCAGAACTCCGATTGCGAAGGCAGCATACCGGCGCCCAACTGACGCTGAAGCACGAAAGCGTGGGTATCGAACAGGATTAGATACCCCGGTAGTC
>8bd73db3388d1d0de4e805f02319eb9d
CCTACGGGGGGCTGCAGTGAGGAATATTGGTCAATGGGCGGGAGCCTGAACCAGCCAAGCCGCGTGAGGGAAGAAGGCCCTATGGGTCGTAAACCTCTTTTGTCAGGGAACAAAAGCCGATATGTATATTGGTGTGAGTGTACCTGAAGAAAAAGCATCGGCTAACTCCGTGCCAGCAGCCGCGGTAATACGGAGGATGCGAGCGTTATCCGGATTTATTGGGTTTAAAGGGTGCGTAGGCGGCGGTGCAAGTCAGCGGTAAAAGCCCGGGGCTCAACCCCGGCGAGCCGTTGAAACTGCAGTGCTAGAGAAGGCGAGAGGTACGCGGAATGCGCAGTGTAGCGGTGAAATGCTTAGATATTGCGCAGAACTCCGATTGCGAAGGCAGCGTACTGGCGCCTGACTGACGCTGAGGCACGAAAGCGTGGGGATCGAACAGGATTAGATACCCCGGTAGTC
>d4c4a74d96b020354ada9bae66554997
CCTACGGGTGGCAGCAGTGGGGAATATTGCACAATGGGGGGAACCCTGATGCAGCGACGCCGCGTGAGCGAAGAAGTATTTCGGTATGTAAAGCTCTATCAGCAGGAAAGATGATGACGGTACCTGACTAAGAAGCTCCGGCTAAATACGTGCCAGCAGCCGCGGTAATACGTATGGAGCAAGCGTTATCCGGATTTACTGGGTGTAAAGGGAGCGTAGGCGGCGCTGCAAGTCTGATGTGAAAACCCGGGGCTCAACCGCGGGAGTGCATTGGAAACTGTGGCGCTGGAGTGTCGGAGGGGTAAGTGGAATTCCTAGTGTAGCGGTGAAATGCGTAGATATTAGGAGGAACACCGGTGGCGAAGGCGGCTTACTGGACGACAACTGACGCTGAGGCTCGAAAGCGTGGGGAGCAAACAGGATTAGATACCCCTGTAGTC
>194d3bb74aaab6605dbd26e0446ac6bf
CCTACGGGTGGCAGCAGTGGGGAATATTGGGCAATGGGCGAAAGCCTGACCCAGCAACGCCGCGTGAGGGAAGAAGGTTTTCGGATTGTAAACCTCTGTCCCAGGGGACGAAGGAAGTGACGGTACCCTGGGAGGAAGCCCCGGCTAACTACGTGCCAGCAGCCGCGGTAATACGTAGGGGGCGAGCGTTGTCCGGAATGACTGGGCGTAAAGGGCGTGTAGGCGGCCGATTAAGTCTGGAGTGAAAGTCCTGCTTTCAAGGTGGGAATTGCTTTGGAGACTGGTTGGCTTGAGTGCGGAAGAGGTAAGTGGAATTCCCAGTGTAGCGGTGAAATGCGTAGAGATTGGGAGGAACACCAGTGGCGAAGGCGACTTACTGGGCCGTAACTGACGCTGAGGCGCGAAAGCGTGGGGAGCGAACAGGATTAGATACCCCTGTAGTC
>bf3113ab4cefad86d32acc15d6de5d3d
CCTACGGGTGGCTGCAGTGGGGAATATTGGGCAATGGAGGCAACTCTGACCCAGCAACGCCGCGTGAGCGATGAAGGTCTTCGGATTGTAAAGCTCTTTAAGTGGGGACGAAGAAAGTGACTGTACCCACAGAATAAGCCTCGGCTAACTACGTGCCAGCAGCCGCGGTAATACGTAGGAGGCAAGCGTTATCCGGAATGACTGGGCGTAAAGGGTGCGTAGGTGGTTTGGCAAGTTGGTAGCGTAATTCCGGGGCTCAACTTCGGAACTACTACCAAAACTGCTGGGCTTGAGTGCAGGAGGGGTGAACGGAATTCCTAGTGTAGCGGTGGAATGCGTAGATATTAGGAGGAACACCAGCGGCGAAGGCGGTTCACTGGACTGTAACTGACACTGAGGCACGAAAGCGTGGGGAGCAAACAGGATTAGATACCCCAGTAGTC
>58ea87d6404a26251de056707c6e1f49
CCTACGGGTGGCTGCAGTGGGGGATATTGCGCAATGGGGGAAACCCTGACGCAGCAACGCCGCGTGAAGGAAGAAGGCCTTCGGGTTGTAAACTTCTTTAAGTGTGGAAGATAATGACGGTACACACAGAATAAGCCACGGCTAACTACGTGCCAGCAGCCGCGGTAATACGTAGGTGGCAAGCGTTGTCCGGATTTACTGGGTGTAAAGGGCGTGTAGGCGGGATTACAAGTCAGATGTGAAATACCGGGGCTTAACTCCGGGGCTGCATTTGAAACTGTAGTTCTTGAGTGTCGGAGAGGAAAGCGGAATTCCTAGTGTAGCGGTGAAATGCGTAGATATTAGGAGGAACACCGGTGGCGAAGGCGGCTTTCTGGACGATAACTGACGCTGAGGCGCGAAAGCGTGGGGAGCAAACAGGATTAGATACCCCAGTAGTC
>210a98ccc4220311273192d638989204
CCTACGGGTGGCAGCAGTGGGGAATATTGCACAATGGGGGGAACCCTGATGCAGCGACGCCGCGTGAGCGAAGAAGTATTTCGGTATGTAAAGCTCTATCAGCAGGAAAGATGATGACGGTACCTGACTAAGAAGCTCCGGCTAAATACGTGCCAGCAGCCGCGGTAATACGTATGGAGCAAGCGTTATCCGGATTTACTGGGTGTAAAGGGAGCGTAGGCGGCCTTGCAAGTCTGATGTGAAAACCCGGGGCTCAACCGCGGGAGTGCATTGGAAACTGTGGGGCTGGAGTGTCGGAGGGGTAAGTGGAATTCCTAGTGTAGCGGTGAAATGCGTAGATATTAGGAGGAACACCGGTGGCGAAGGCGGCTTACTGGACGACAACTGACGCTGAGGCTCGAAAGCGTGGGGAGCAAACAGGATTAGATACCCCGGTAGTC
>3d4438432bfb7ff67e465fa14edfcf90
CCTACGGGTGGCTGCAGTGGGGAATATTGCGCAATGGAGGAAACTCTGACGCAGCAATGCCGCGTGGGTGAAGACGGGATTCGTCCTGTAAAGCCCTGTTGCCGGGAAAGAGTTAAGACGGTACCCGGCGAGCAAGCCCCAGCCAACTACGTGCCAGCAGCTGCGGTAATACGTAGGGGGCGAGCGTTATCCGGATTGATTGGGCGTAAAGGGCGCGCAGGCGGTTGTTTAGGCGCGGTGTGAAAGTCCGGGGCTCAACCCCGGCCGGTCATCGCGGACCGGGCAACTAGAGTGCCGGCGGGGCAGACAGAATTCCTGGTGTAGCGGTGAAATGCGCAGAGATCAGGAGGAATACCAGAGGCGAAGGCGGTCTGCTAGCCGGATACTGACGCTCAGGCGCGAAAGCGTGGGGAGCGAACAGGATTAGATACCCCAGTAGTC
>ea30a46d07f417bc55229058e849fcde
CCTACGGGTGGCAGCAGTCGAGAATCATTCACAATGGGGGGAACCCTGATGGTGCGACGCCGCGTGGGGGAGGAAGGTCTTCGGATTGTAAACCCCTGTCATGCAGGAGCAAGGCGAGAGTTGATAGTACTGCAAGAGGAAGAGACGGCAAACTCTGTGCCAGCAGCCGCGGTAATACAGAGGTCTCAAGCGTTGTTCGGAATCACTGGGCGTAAAGGGTACGTAGGCGGCGGGGCAAGTTGCGCGTGAAAGGCAGGGGCTCAACCTCTGGAATGCGCGTGAAACTACCCTGCTAGAGTAATGGAGGGGGAACCGGAATTCTTGGTGTAGCAGTGAAATGCGTAGATATCAAGAAGAAGACTCGTGGCGAAGGCGGGTTTCTGGACATTAACTGACGCTGAGGTACGAAGGTCAGGGTAGCGAAAGGGATTAGATACCCCGGTAGTC
>22c141180f49f97ba3b46f6ade6ebf9d
CCTACGGGGGGCTGCAGTGGGGAATATTGCGCAATGGGGGGAACCCTGACGCAGCGATGCCGCATGAGTGAAGAAGGGATTCGTTTCGTAAAGCTTTGTCCCGGGGGAAGAGAGAAGACGGTACCCCGGTAATAGCCCCAGCTAACTACGTGCCAGCAGCTGCGGTAACACGTGGGGGGCGAGCGTTGTCCGGAATTATTGGGCGTAAAGGGCACGCAGGCGGTTCTTTAGGCTGTTGATGAAAGTGCTGGGCCCAACCCAGTGATGTTTAACAGAACCGAGGGACTCGAGTGCCAGAGAGGCAGGCAGAATTCCTGGTGTAGCGGTGAAATGCGCAGAGATCAGGAGGAATACCGGAGGCGAAGGCGGCCTGCTGGCTGGCAACTGACGCTCAGGTGCGAAAGCGTGGGGAGCGAACAGGATTAGATACCCCAGTAGTC
>d00947632a16fbb13ba9865ad2a67823
CCTACGGGTGGCTGCAGTGGGGAATATTGGGCAATGGGCGAAAGCCTGACCCAGCAACGCCGCGTGAGGGAAGAAGGTTTTCGGATTGTAAACCTCTGTCCTCAAGGACGAAGGAAGTGACGGTACTTGAGGAGGAAGCCCCGGCTAACTACGTGCCAGCAGCCGCGGTAATACGTAGGGGGCGAGCGTTGTCCGGAATGACTGGGCGTAAAGGGCGTGTAGGCGGCCGATTAAGTCTGGAGTGAAAGTCCTGCTTTCAAGGTGGGAATTGCTTTGGAGACTGGTTGGCTTGAGTGCGGAAGAGGTAAGTGGAATTCCCAGTGTAGCGGTGAAATGCGTAGAGATTGGGAGGAACACCAGTGGCGAAGGCGACTTACTGGGCCGTAACTGACGCTGAGGCGCGAAAGCGTGGGGAGCGAACAGGATTAGATACCCCGGTAGTC
>d38e7c1840963be464f14deba5f3a156
CCTACGGGTGGCTGCAGTGGGGAATCTTGCGCAATGGGGGCAACCCTGACGCAGCGACGCCGCGTGCGGGATGAAGGCCTTCGGGTCGTAAACCGCTTTCAGCAGGGACGAGGGCGAAAGCTGACGGTACCTGCAGAAGAAGCTCCGGCTAACTACGTGCCAGCAGCCGCGGTAACACGTAGGGGGCGAGCGTTATCCGGATTCATTGGGCGTAAAGCGCGCGTAGGCGGCCTGTTAGGTCGAGGGTCTAATCCCGGGGCTCAACCCCGGGCCGCTCTCGATACCGGCAGGCTTGAGTCTGGTAGGGGAAGGCGGAACTCCCGGTGTAGCGGTGGAATGCGCAGATATCGGGAGGAACACCGGTGGCGAAGGCGGCCTTCTGGGCCATGACTGACGCTCAGGCGCGAAAGCTAGGGGAGCAAACAGGATTAGATACCCCAGTAGTC
>8795c7d9a0d15dd809dd2da7f9ce8b77
CCTACGGGTGGCAGCAGTGGGGAATATTGGGCAATGGGCGCAAGCCTGACCCAGCAACGCCGCGTGAAGGAAGAAGGCTTTCGGGTTGTAAACTTCTTTTATGAGGGACGAAGGACGTGACGGTACCTCATGAATAAGCCACGGCTAACTACGTGCCAGCAGCCGCGGTAATACGTAGGTGGCGAGCGTTGTCCGGATTTACTGGGTGTAAAGGGCGCGTAGGCGGGCATGCAAGTCAGATGTGAAATCTCCGGGCTTAACCCGGAAACTGCATTTGAAACTGTATGTCTTGAGTATCGGAGAGGCAAGCGGAATTCCGTGTGTAGCGGTGAAATGCGTAGATATACGGAGGAACACCAGTGGCGAAGGCGGCTTGCTGGACGACAACTGACGCTGAGGCGCGAAAGCGTGGGGAGCAAACAGGATTAGATACCCCGGTAGTC
>804788139ba8b1866ea54c7bf3b7cacb
CCTACGGGTGGCAGCAGTGGGGAATATTGCGCAATGGAGGCAACTCTGACGCAGCGATGCCGCGTGAGTGAAGACGGGATTCGTTCTGTAAAGCTCTGTTACCGGGGAAGATAATGACGGTACCCGGTGAGTAAGCCCCAGCCAACTACGTGCCAGCAGCTGCGGTAATACGTAGGGGGCGAGCGTTATCCGGAATTATTGGGCGTAAAGGGCACGCAGGCGGTTATTCAGGTGCGGTGTAGAAGTTCAGGGCTCAACCCTGTGAGGTCACCGCAAACCGGGTAACTGGAGTATTGTCGAGGCAGGCAGAATTCCTGGTGTAGCGGTGAAATGCGCAGAGATCAGGAGGAATACCGGAGGCGAAGGCGGTCTGCCAGGCATATACTGACGCTGAGGTGCGAAAGCGTGGGGAGCGAACAGGATTAGATACCCCAGTAGTC
>b61c509e828dd1dd30f9aeeaeff82107
CCTACGGGTGGCAGCAGTGGGGAATATTGCGCAATGGAGGCAACTCTGACGCAGCAATGCCGCGTGAGTGAAGAAGGGATTCGTTCTGTAAAGCTCTGTTATCGGGGAAGAGGTGACGGTACCCGATGAGCAAGCCCCAGCCAACTACGTGCCAGCAGCTGCGGTAATACGTAGGGGGCGAGCGTTATCCGGATTTATTGGGCGTAAAGGGCACGCAGGCGGCTGTTTAGGTGTGATGTGAAAGCCCGGGGCTTAACCCTGAGGTAGCATTGCAAACCGGGCAGCTAGAGTGAGGTAGAGGCAGACAGAATTTCTGGTGTAGCGGTGAAATGCGCAGAGATCAGGAGGAATACCGGAGGCGAAGGCGGTCTGCTGAGCCTTTGACTGACGCTCAGGTGCGAAAGCGTGGGGAGCGAACAGGATTAGATACCCCAGTAGTC
>c5292f654c3f092c48fa8fad21995313
CCTACGGGTGGCAGCAGTGGGGGATATTGCGCAATGGGGGAAACCCTGACGCAGCAATGCCGCGTGAAGGAAGAAGGTCTTCGGATTGTAAACTTCTTTTATCAGGGACGAAATATGACGGTACCTGAAGAATAAGCTCCGGCTAACTACGTGCCAGCAGCCGCGGTAATACGTAGGGAGCAAGCGTTGTCCGGATTTACTGGGTGTAAAGGGTGCGTAGGCGGTCAGGCAAGTCAGCTGTGAAATGTATGGGCTCAACCCGTAAACTGCAGTTGAAACTGTTTGACTTGAGTGAAGCAGAGGTAGGCGGAATTCCCAGTGTAGCGGTGAAATGCGTAGAGATTGGGAGGAACACCAGTGGCGAAGGCGGCCTACTGGGCTTTAACTGACGCTGAGGCACGAAAGCATGGGTAGCAAACAGGATTAGATACCCCAGTAGTC
>ff86b59bfb096dae5aedc8c6053df756
CCTACGGGTGGCTGCAGTGAGGAATATTGGTCAATGGACGCAAGTCTGAACCAGCCATGCCGCGTGCAGGAAGACGGCTCTATGAGTTGTAAACTGCTTTTGTACGAGGGTAAACACGGGTACGCGTACCCGCTTGAAAGTATCGTACGAATAAGGATCGGCTAACTCCGTGCCAGCAGCCGCGGTAATACGGAGGATTCAAGCGTTATCCGGATTTATTGGGTTTAAAGGGTGCGTAGGCGGTTTGATAAGTTAGAGGTGAAATGCCGGGGCTCAACTCCGGAATTGCCTCTGATACTGTTGAGCTAGAGAGTAGTTGCGGTAGGCGGAATGTATGGTGTAGCGGTGAAATGCATAGAGATCATACAGAACACCGATTGCGAAGGCAGCTTACCAAACTATATCTGACGTTGAGGCACGAAAGCGTGGGGAGCGAACAGGATTAGATACCCCGGTAGTC
>654bd662bd8eba9541b6dfafa638dd1d
CCTACGGGTGGCAGCAGTGGGGAATATTGCACAATGGGGGGAACCCTGATGCAGCGACGCCGCGTGAGCGAAGAAGTATTTCGGTATGTAAAGCTCTATCAGCAGGGAAGAAAATGACGGTACCTGACTAAGAAGCACCGGCTAAATACGTGCCAGCAGCCGCGGTAATACGTATGGTGCAAGCGTTATCCGGATTTACTGGGTGTAAAGGGAGCGTAGACGGCTGTGCAAGTCTGGAGTGAAAACCCGGGGCTTAACCCCGGGACTGCTTTGGAAACTGTGCAGCTGGAGTGTCGGAGAGGCAAGTGGAATTCCCAGTGTAGCGGTGAAATGCGTAGATATTGGGAGGAACACCAGTGGCGAAGGCGTCTTGCTGGACGATGACTGACGTTGAGGCTCGAAAGCGTGGGGAGCAAACAGGATTAGATACCCCGGTAGTC
>b6eeddf077b8083eab28641b14345a3c
CCTACGGGTGGCTGCAGTGAGGAATATTGGACAATGGATGGAAATCTGATCCAGCCATGCCGCGTGCAGGAAGGCGGTCCTATGGATTGTAAACTGCTTTTGTACGGGAGCAATAATTTCTACGGGGTAGGGAGATGAGAGTACCGTACGAATCAGCATCGGCTAACTCCGTGCCAGCAGCCGCGGTAATACGGAGGATGCGAGCGTTATCCGGATTTATTGGGTTTAAAGGGTGCGTAGGCTGTAATTTAAGTCAGTGGTGAAATGTACGGGCTTAACCGGTGATATGCCATTGATACTGGATTGCTGGAATACGGATGCGGTATGCGGAATGTGTAGTGTAGCGGTGAAATGCATAGATATTACACAGAACACCGATTGCGAAGGCAGCATACCAAGGCGGGATTGACGCTGAAGCACGAAAGTGTGGGGATCGAACAGGATTAGATACCCCGGTAGTC
>f09da4a44b7fa8c5b231478c87984e29
CCTACGGGTGGCAGCAGTGGGGAATATTGCACAATGGGGGGAACCCTGATGCAGCGACGCCGCGTGAGCGAAGAAGTATTTCGGTATGTAAAGCTCTATCAGCAGGGAAGAAAATGACGGTACCTGACTAAGAAGCACCGGCTAAATACGTGCCAGCAGCCGCGGTAATACGTATGGTGCAAGCGTTATCCGGATTTACTGGGTGTAAAGGGAGCGTAGACGGCTGTGCAAGTCTGGAGTGAAAATCCGGGGCTTAACCCCGGAACTGCTTTGGAAACTGTGCGGCTAGAGTGTCGGAGAGGCAAGTGGAATTCCCAGTGTAGCGGTGAAATGCGTAGATATTGGGAGGAACACCAGTGGCGAAGGCGGCTTGCTGGACGATGACTGACGTTGAGGCTCGAAAGCGTGGGGAGCAAACAGGATTAGATACCCCAGTAGTC
>eaf8b9be8b308506dbf8f6f3419c3f5e
CCTACGGGTGGCTGCAGTGGGGAATATTGCGCAATGGAGGCAACTCTGACGCAGCGATGCCGCGTGAGTGAGGAAGGGATTCGTCCCGCAGAGCTCAGTCGTCAGGCAAGAGAGAGACTACCTGACTTTAAGCCCCGGCTAACTACGTGCCAGCAGCCGCGGCAATACGTAGGGGGCGAGCGTTGTCCGGAATCATTGGGCGTAAAGCGCGCGCAGGCGGTCAGAGAGGCTTTTTGTAAAAGGCCCGGGCCCACCCCGGGTAAGCAGGAAGAACCAGCTGACTAGAGTGCTCTAGAGGCAGGCAGAATTCCTGGTGTAGTGGTGAAATACGCAGAGATCAGGAGGAATACCGGAGGCGAAGGCGGCCTGCTGGAGAGAGACTGACGCTCAGGCGCGAGAGCGTGGGGAGCAAACAGGATTAGATACCCCTGTAGTC
>e17d59ae5306d66bcb675d9d6c7f4563
CCTACGGGTGGCAGCAGTGGGGAATATTGCGCAATGGAGGCAACTCTGACGCAGCGATGCCGCGTGAGTGAGGAAGGGATTCGTCCCGCAGAGCTCAGTAGCAGGAAAAGAGAGAGACATTATCCTGCTTTAAGCCCCGGCTAACTACGTGCCAGCAGCCGCGGTAATACGTAGGGGGCAAGCGTTGTCCGGAATGACTGGGCGTAAAGGGCGCGTAGGCGGCCAGAGAGGCCTCGTGTAAAAGGGCCGGACTCAATCGGGTCAAGCACGGGGAACCAGCTGGCTGGAGTACTTTAGAGGCAGGCAGAATTCCTGGTGTAGCGGTGAAATGCGCAGATATCAGGAGGAATACCGGAGGCGAAGGCGGCCTGCTGGGAAGAGACTGACGCTAAGGCGCGAGAGCGTGGGGAGCAAACAGGATTAGATACCCCAGTAGTC
>9516ff3dd72d1b19dac105cd3b372f44
CCTACGGGTGGCAGCAGTGGGGAATATTGCGCAATGGAGGAAACTCTGACGCAGCAATGCCGCGTGAGTGAAGAAGGGATTCGTTCTGTAAAGCTCTGTTATCGGGGAAGAGAAAGACGGTACCCGATGAGCAAGCCCCAGCCAACTACGTGCCAGCAGCTGCGGTAATACGTAGGGGGCGAGCGTTATCCGGATTTATTGGGCGTAAAGGGCACGCAGGCGGCTGTTTAGGTGTGATGTGAAAGCCCGGGGCTTAACTCCGAGGTAGCATTGCAAACCGGGCAGCTAGAGTGAGGTAGAGGCAGACAGAATTTCTGGTGTAGCGGTGAAATGCGCAGAGATCAGGAGGAATACCGGAGGCGAAGGCGGTCTGCCGGGCCTTTAACTGACGCTGAGGTGCGAAAGCGTGGGGAGCGAACAGGATTAGATACCCCAGTAGTC
>435d59543788e1b22e326b0af43265b1
CCTACGGGTGGCAGCAGTGGGGAATATTGCACAATGGGGGGAACCCTGATGCAGCGACGCCGCGTGAGTGAAGAAGTATTTCGGTATGTAAAGCTCTATCAGCAGGGAAGAAAATGACGGTACCTGACTAAGAAGCCCCGGCTAACTACGTGCCAGCAGCCGCGGTAATACGTAGGGGGCAAGCGTTATCCGGATTTACTGGGTGTAAAGGGAGCGCAGGCGGCGATGCAAGCCAGAAGTGAAAACCCGGGGCCCAACCCCGCGGATTGCTTTTGGAACTGTGTTGCTGGAGTGCAGGAGAGGCAAGCGGAATTCCTGGTGTAGCGGTGAAATGCGTAGATATCAGGAGGAACACCGGTGGCGAAGGCGGCTTGCTGGACTGTAACTGACGCTGAGGCTCGAAAGCGTGGGGAGCAAACAGGATTAGATACCCCTGTAGTC
>4aef6f6eef893f97524380b6cc9d223a
CCTACGGGTGGCTGCAGTGGGGAATATTGCACAATGGGCGCAAGCCTGATGCAGCGATGCCGCGTGAGGGAAGAAGGTTTTCGGATTGTAAACCTCTGTCTTCAGGGACGAATAATGACGGTACCTGAGGAGGAAGCTCCGGCTAACTACGTGCCAGCAGCCGCGGTAATACGTAGGGAGCGAGCGTTATCCGGAATTACTGGGTGTAAAGGGAGTGTAGGCGGGACTGTAAGTCAGATGTGAAAATTATGGGCTCAACCCATAACCTGCATTTGAAACTGTAGTTCTTGAGTGAAGTAGAGGTAAGCGGAATTCCTTGTGTAGCGGTGAAATGCGTAGATATAAGGAGGAACATCAGTGGCGAAGGCGGCTTACTGGGCTTTTACTGACGCTGAGGCTCGAAAGCGTGGGGAGCAAACAGGATTAGATACCCCGGTAGTC
>83be03aadfbd4d416a4303f3f5ba5894
CCTACGGGTGGCAGCAGTGGGGGATATTGCACAATGGGCGAAAGCCTGATGCAGCGACGCCGCGTGGAGGAAGAAGGTTTTCGGATTGTAAACTCCTGTCGTGCGGGACGATAATGACGGTACCGCACAAGAAAGCCACGGCTAACTACGTGCCAGCAGCCGCGGTAAAACGTAGGTGGCAAGCGTTGTCCGGAATTACTGGGTGTAAAGGGAGCGCAGGCGGGCTGACAAGTTGGAAGTGAAAGGTATGGGCTCAACCCATGAACTGCTTTCAAAACTGTCGGTCTTGAGTAGTGCAGAGGTAGGCGGAATTCCCGGTGTAGCGGTGGAATGCGTAGATATCGGGAGGAACACCAGTGGCGAAGGCGGCCTACTGGGCACCAACTGACGCTGAGGCTCGAAAGCATGGGTAGCAAACAGGATTAGATACCCCAGTAGTC
>c709aa8917723a59fee00941207eea54
CCTACGGGTGGCAGCAGTGAGGGATATTGGTCAATGGGGGAAACCCTGAACCAGCAACGCCGCGTGAGGGAAGACGGTTTTCGGATTGTAAACCTCTGTCCTCTGTGAAGACAATGACGGTAGCAGAGGAGGAAGCTCCGGCTAACTACGTGCCAGCAGCCGCGGTAATACGTAGGGAGCGAGCGTTGTCCGGATTTACTGGGTGTAAAGGGTGCGTAGGCGGTCGGGCAAGTCAGTAGTGAAATCCATGGGCTTAACCCATGAACTGCTATTGAAACTGTCCGACTTGAGTGAAGTAGAGGCAGGCGGAATTCCCGGTGTAGCGGTGAAATGCGTAGAGATCGGGAGGAACACCAGTGGCGAAGGCGGCCTGCTGGGCTTTAACTGACGCTGAAGCACGAAAGCGTGGGTAGCAAACAGGATTAGATACCCCAGTAGTC
>11d3ad12f79c1ac2d6b20f7454b7a4ba
CCTACGGGTGGCTGCAGTGGGGAATATTGCGCAATGGAGGCAACTCTGACGCAGCAATGCCGCGTGAGTGAGGAAGGGATTCGTCCCGTAAAGCTCTGTTGCCGGGGAAGAGGCAGACGGTACCCGGCGAGCAAGCCCCAGCCAACTACGTGCCAGCAGCTGCGGTAATACGTAGGGGGCGAGCGTTATCCGGATTTATTGGGCGTAAAGGGCACGCAGGCGGCTGTTTAGGCGCAGTGTAAAAGACCGGGGCCCAACCCCGGGAGGTCACGGCGAACCGGGCAGCTCGAGTACTGGAGAGGCAGGCAGAATTCCTGGTGTAGCGGTGAAATGCGCAGAGATCAGGAGGAATACCGGAGGCGAAGGCGGCCTGCCGGCCAGCTACTGACGCTCAGGTGCGAAAGCGTGGGGAGCGAACAGGATTAGATACCCCGGTAGTC
>f97b75cfc90181e2839ea51bf1220e7f
CCTACGGGTGGCAGCAGTGGGGAATATTGGGCAATGGGCGAAAGCCTGACCCAGCGATGCCGCGTGAGGGAAGAAGGTTTTCGGATTGTAAACCTCTGTCTTTAGGGACGATAATGACGGTACCTAAGGAGGAAGCTCCGGCTAACTACGTGCCAGCAGCCGCGGTAATACGTAGGGAGCGAGCGTTGTCCGGAATTACTGGGTGTAAAGGGAGTGCAGGCGGGACTGCAAGTCAGATGTGAAATGTATGGGCTCAACCCGTAACTTGCATTTGAAACTGTAGTTCTTGAGTGAAGTAGAGGTAAGCGGAATTCCTAGTGTAGCGGTGAAATGCGTAGATATTAGGAGGAACATCAGTGGCGAAGGCGGCTTACTGGGCTTTAACTGACGCTGAGGCTCGAAAGCGTGGGGAGCAAACAGGATTAGATACCCCAGTAGTC
>627f1b3022878f564388fa370438885b
CCTACGGGTGGCTGCAGTGGGGAATATTGCGCAATGGGGGGAACCCTGACGCAGCAACGCCGCGTGCAGGAAGAAGGTCTTCGGATTGTAAACTGTTGTCGCAAGGGAAGAAGACAGTGACGGTACCTTGTGAGAAAGTCACGGCTAACTACGTGCCAGCAGCCGCGGTAATACGTAGGTGACAAGCGTTGTCCGGATTTACTGGGTGTAAAGGGCGCGTAGGCGGGTGAGCAAGTCAGTCGTGAAATACCGGAGCTTAACTCCGGAGCTGCGATTGAAACTGTTCATCTTGAGTATCGGAGAGGAAAGCGGAATTCCCAGTGTAGCGGTGAAATGCGTAGATATTGGGAGGAACACCAGTGGCGAAGGCGGCTTTCTGGACGACAACTGACGCTGAGGCGCGAAAGTGTGGGGAGCAAACAGGATTAGATACCCCGGTAGTC
>8bd6924f89732d35ecd7b8870ab80c3b
CCTACGGGTGGCTGCAGTGGGGAATCTTGCGCAATGGGGGAAACCCTGACGCAGCAACGCCGCGTGCGGGACGAAGGCCTTCGGGTCGTAAACCGCTTTCAGCAGGAAAGATCATGACGGTACCTGCAGAAGAAGCCCCGGCTAACTACGTGCCAGCAGCCGCGGTAATACGTAGGGGGCGAGCGTTATCCGGATTCATTGGGCGTAAAGCGCGCGCAGGCGGATGCCCAAGCGGGACCTCTAATCTCGGGGCTCAACCCCGAGCCGGGTCCCGAACTGGGCGTCTCGAGTGCGGTAGGGGAGGTCGGAATTCCCGGTGTAGCGGTGAAATGCGCAGATATCGGGAAGAACACCGATGGCGAAGGCAGACCTCTGGGCCGCCACTGACGCTGAGGCGCGAAAGCTGGGGGAGCGAACAGGATTAGATACCCCGGTAGTC
>60c9845167992f3bdbdc8fffd7023b52
CCTACGGGTGGCTGCAGTGGGGAATATTGGGCAATGGGCGGAAGCCTGACCCAGCGATGCCGCGTGAGGGAAGAAGGTTTTCGGATTGTAAACCTCTGTCTTTAGGGACGATAATGACGGTACCTAAGGAGGAAGCTCCGGCTAACTACGTGCCAGCAGCCGCGGTAATACGTAGGGAGCGAGCGTTGTCCGGAATTACTGGGTGTAAAGGGAGTGCAGGCGGGACTGCAAGTCAGATGTGAAATGTATGGGCTCAACCCGTAACTTGCATTTGAAACTGTAGTTCTTGAGTGAAGTAGAGGTAAGCGGAATTCCTAGTGTAGCGGTGAAATGCGTAGATATTAGGAGGAACATCAGTGGCGAAGGCGGCTTACTGGGCTTTAACTGACGCTGAGGCTCGAAAGCGTGGGGAGCAAACAGGATTAGATACCCCAGTAGTC
>ce52b851b3358c47468cc997bcc893c5
CCTACGGGTGGCAGCAGTGGGGAATATTGCACAATGGGGGAAACCCTGATGCAGCGACGCCGCGTGAAGGAAGAAGTATCTCGGTATGTAAACTTCTATCAGCAGGGAAGATGATGACGGTACCTGACTAAGAAGCCCCGGCTAACTACGTGCCAGCAGCCGCGGTAATACGTAGGGGGCAAGCGTTATCCGGATTTACTGGGTGTAAAGGGAGCGTAGACGGCGTTGCAAGTCTGATGTGAAAGGCCGGGGCTCAACCCCGGGACTGCATTGGAAACTGTGATGCTGGAGTGCCGGAGAGGTAAGCGGAATTCCTAGTGTAGCGGTGAAATGCGTAGATATTAGGAGGAACACCAGTGGCGAAGGCGGCTTACTGGACGGTAACTGACGTTGAGGCTCGAAAGCGTGGGGAGCAAACAGGATTAGATACCCCGGTAGTC
>655af797d16014235ef59a0092887658
CCTACGGGTGGCAGCAGTGGGGAATATTGCACAATGGGGGAAACCCTGATGCAGCAACGCCGCGTGAAGGAAGAAGTATTTCGGTATGTAAACTTCTATCAACAGGGAAGAAAGAAATGACGGTACCTGGCTAAGAAGAACCGGCTAAATACGTGCCAGCAGCCGCGGTAATACGTATGGTTCAAGCGTTATCCGGATTTACTGGGTGTAAAGGGTGAGTAGGCGGTTATGCAAGTCACATGTGAAATGTCGGGGCTCAACTCCGGCCTGCATGAGAAACTGTATAACTAGAGTGCAGGAGAGGTAAGCGGAATTCCCAGTGTAGCGGTGAAATGCGTAGATATTGGGAAGAACACCGGTGGCGAAGGCGGCTTACTGGACTGTTACTGACGCTGAGTCACGAAAGCGTGGGGAGCGAACAGGATTAGATACCCCGGTAGTC
>0d7d1ec0c95178a8e19825225e52d192
CCTACGGGTGGCAGCAGTGGGGAATATTGCGCAATGGAGGGAACTCTGACGCAGCGATGCCGCGTGAGTGAAGAAGGGATTCGTCCCGTAAAGCTCTGTTGCCAGGGATGATGAGAGACAGTACCTGGCGAGAAAGCCCCGGCTAACTACGTGCCAGCAGCCGCGGTAACACGTAGGGGGCGAGCGTTGTCCGGAATCACTGGGCGTAAAGGGCACGCAGGCGGCTGATGCAGGCGGGGATGTGAAAGATGAGGGCCCAACCCTTACAGGACACCCCGAACCGCACAGCTAGAGTGCTGGAGAGGCAGGCAGAATTCCTGGTGTAGCGGTGAAATGCGCAGATATCAGGAGGAATACCGGAGGCGAAGGCGGCCTGCCGGACAGACACTGACGCTCAGGTGCGAAAGCGTGGGGAGCAAACAGGATTAGATACCCCTGTAGTC
>53e2a928d0e9136ec5f514fbd38f0d9f
CCTACGGGTGGCTGCAGTGGGGGATATTGCGCAATGGGGGAAACCCTGACGCAGCAACGCCGCGTGAAGGAAGAAGGTTTTCGGATTGTAAACTTCTTTTGTTAAGGACGAAGAAAGTGACGGTACTTAACGAATAAGCTCCGGCTAACTATGTGCCAGCAGCCGCGGTAATACATAGGGAGCAAGCGTTGTCCGGATTTACTGGGTGTAAAGGGTGCGTAGGCGGCATTGCAAGTCAGATGTGAAATGTATGGGCTCAACCCATGAACTGCATTTGAAACTGTAGTGCTTGAGTGAAGTAGAGGCAGGCGGAATTCCCGGTGTAGCGGTGAAATGCGTAGAGATCGGGAGGAACACCAGTGGCGAAGGCGGCCTGCTGGGCTTTAACTGACGCTGAGGCACGAAAGCGTGGGTAGCAAACAGGATTAGATACCCCGGTAGTC
>b40372b3d016ad27d6e65b62777f6151
CCTACGGGTGGCTGCAGTGGGGAATATTGGGCAATGGGCGAAAGCCTGACCCAGCAACGCCGCGTGAAGGAAGAAGGTCTTCGGATTGTAAACTTCTTTTATGAGGGACGAAGGACGTGACGGTACCTCATGAATAAGCCACGGCTAACTACGTGCCAGCAGCCGCGGTAATACGTAGGTGGCGAGCGTTATCCGGATTTACTGGGTGTAAAGGGCGCGTAGGCGGGCGTGCAAGTCAGATGTGAAATCTATGGGCTTAACCCATAAACTGCATTTGAAACTGTATGTCTTGAGTGCTGGAGAGGTAGACGGAATTCCTTGTGTAGCGGTGAAATGCGTAGATATAAGGAAGAACACCAGTGGCGAAGGCGGTCTACTGGACAGTAACTGACGCTGAGGCGCGAAAGCGTGGGGAGCAAACAGGATTAGATACCCCGGTAGTC
>161784a12ea042454d69ec688d531c4f
CCTACGGGTGGCTGCAGTGGGGAATATTGGGCAATGGGCGAAAGCCTGACCCAGCAACGCCGCGTGAGGGAAGAAGGTTTTCGGATTGTAAACCTCTGTCCTATGGGAAGAAGGAAGTGACGGTACCATAGGAGGAAGCCCCGGCTAACTACGTGCCAGCAGCCGCGGTAATACGTAGGGGGCGAGCGTTGTCCGGAATGACTGGGCGTAAAGGGCGTGTAGGCGGCCTGTTAAGTTAGGAGTGAAAGTCCAATTTTCAAGGTTGGAATTGCTTTTAATACTGATGGGCTTGAGTGCAGAAGAGGTAAGTGGAATTCCCAGTGTAGCGGTGAAATGCGTAGAGATTGGGAGGAACACCAGTGGCGAAGGCGACTTACTGGGCTGTAACTGACGCTGAGGCGCGAAAGCGTGGGGAGCGAACAGGATTAGATACCCCAGTAGTC
>44b9ff4591678740c1fd8f6604dad574
CCTACGGGTGGCAGCAGTGGGGGATATTGCACAATGGGGGAAACCCTGATGCAGCGACGCCGCGTGGGTGAAGAAGTATTTCGGTATGTAAAGCCCTATCAGCAGGGAAGAAGATGACGGTACCTGACTAAGAAGCCCCGGCTAACTACGTGCCAGCAGCCGCGGTAATACGTAGGGGGCAAGCGTTATCCGGATTTACTGGGTGTAAAGGGAGCGCAGACGGCTGTGCAAGTCTGATGTGAAAGGCATGGGCTCAACCCGTGGACTGCATTGGAAACTGTGTAGCTTGAGTGCCGGAGAGGTAAGCGGAATTCCTAGTGTAGCGGTGAAATGCGTAGATATTAGGAGGAACACCAGTGGCGAAGGCGGCTTACTGGACGGTAACTGACGTTGAGGCTCGAAAGCGTGGGGAGCAAACAGGATTAGATACCCCAGTAGTC
>2c4e233ad7b02c794d8b39da84a849a3
CCTACGGGTGGCAGCAGTCGGGAATATTGCGCAATGGAGGAAACTCTGACGCAGTGACGCCGCGTGCAGGAAGAAGGTTTTCGGATTGTAAACTGCTTTAGACAGGGAAGAGCAAAGACAGTACCTGTAGAATAAGCTCCGGCTAACTACGTGCCAGCAGCCGCGGTAATACGTAGGGAGCAAGCGTTATCCGGATTTATTGGGTGTAAAGGGTGCGTAGACGGGATGATAAGTTAGTTGTGAAATCCCTCGGCTTAACTGAGGAACTGCAACTAAAACTGTTATTCTTGAGTGCTGGAGAGGAAAGTGGAATTCCTAGTGTAGCGGTGGAATGCGTAGATATTAGGAGGAACACCAGTGGCGAAGGCGACTTTCTGGACAGTAACTGACGTTGAGGCACGAAAGTGTGGGGAGCAAACAGGATTAGATACCCCAGTAGTC
>4fc5bc75486cd410130a76ec01cac9a1
CCTACGGGTGGCAGCAGTGGGGAATATTGCACAATGGGGGAAACCCTGATGCAGCGACGCCGCGTGAGTGAAGAAGTATTTCGGTATGTAAAGCTCTATCAGCAGGGAAGATAATGACGGTACCTGAATAAGAAGCCCCGGCTAACTACGTGCCAGCAGCCGCGGTAATACGTAGGGGGCAAGCGTTATCCGGATTTACTGGGTGTAAAGGGTGCGTAGGTGGCATGGCAAGTCAGAAGTGAAAACCCGGGGCTCAACCCCGCGGACTGCTTTTGAAACTGTCAGGCTGGAGTACAGGAGAGGTAAGCGGAATTCCTAGTGTAGCGGTGAAATGCGTAGATATTAGGAGGAACACCAGTGGCGAAGGCGGCTTACTGGACTGGTACTGACACTGAGGCACGAAAGCGTGGGGAGCAAACAGGATTAGATACCCCGGTAGTC
>9fb3bd580028c68cbea9f29783763620
CCTACGGGGGGCAGCAGTGGGGAATATTGCACAATGGGGGGAACCCTGATGCAGCAACGCCGCGTGAGTGAAGAAGTATTTCGGTACGTAAAGCTCTATCAGCAGGGAAGAAGAGAGACGGTACCTGAGTAAGAAGCCCCGGCTAACTACGTGCCAGCAGCCGCGGTAATACGTAGGGGGCAAGCGTTATCCGGAATTACTGGGTGTAAAGGGAGCGCAGACGGCGATGCAAGTCTGGAGTGAAAGGCCGCGGCCCAACTGCGGGACTGCTCTGGAAACTGTATGGCTGGAGTACAGGAGAGGTAAGCGGAATTCCTAGTGTAGCGGTGAAATGCGTAGATATTAGGAGGAACACCGGTGGCGAAGGCGGCTTACTGGACTGTAACTGACGTTGAGGCTCGAAAGCGTGGGGAGCAAACAGGATTAGATACCCCGGTAGTC
>722809a7b8a5ed29835bacf4cb9c8dab
CCTACGGGGGGCTGCAGTGGGGGATATTGCACAATGGGGGAAACCCTGATGCAGCGACGCCGCGTGGAGGAAGAAGGTTTTCGGATTGTAAACTCCTGTCGTGCGGGACGATAGTGACGGTACCGCACAAGAAAGCCACGGCTAACTACGTGCCAGCAGCCGCGGTAAAACGTAGGTGGCAAGCGTTGTCCGGAATTACTGGGTGTAAAGGGAGCGCAGGCGGGCTGACAAGTTGGAAGTGAAATCCATAGGCTCAACCTATGAATTGCTTTCAAAACTGCCGGTCTTGAGTAGTGCAGAGGTAAGCGGAATTCCCGGTGTAGCGGTGGAATGCGTAGATATCGGGAGGAACACCAGTGGCGAAGGCGGCTTACTGGGCACCAACTGACGCTGAGGCTCGAAAGCATGGGTAGCAAACAGGATTAGATACCCCGGTAGTC
>49f9cd7cb1eb4ae557d9ccba83ebfe9c
CCTACGGGTGGCTGCAGTGGGGAATCTTGCGCAATGGAGGCAACTCTGACGCAGCGATGCCGCGTGCGCGAAGAAGGTATTCGTACCGTAAAGCGCTGTAGCCGGGGAAGAGAGAGACGGTACCCGGCAAGCAAGCCCCGGCCAACTACGTGCCAGCAGCCGCGGTAATACGTAGGGGGCGAGCGTTGTCCGGAATCACTGGGCTTAAAGCGTCTGAAGGCGGCTAAGGGGAGTGGGCATTAAAAGACTGGTGAAACATCAGGGCGGTGCCCAGGACCCCCTAGCTAGAGAGCCGAAGAGGCAGGCAGAATTCCTGGTGTAGCGGTGAAATGCGCAGAGATCAGGAGGAATACCAGAGGCGAAGGCGGCCTGCTGGGCGGACTCGGACGCTAAAGGACGAAAGCGTGGGGAGCGAACAGGATTAGATACCCCAGTAGTC
>cbf0e6a6aebb9cf90fba0c56c163315f
CCTACGGGTGGCTGCAGTGGGGAATATTGCGCAATGGGGGAGACCCTGACGCAGCAATGCCGCGTGAGCGAAGAAGGGACTCGTTCCGTAAAGCTCTGTCGCCGGGGAAGAGAGAAGACGGTACCCGGCCAGGAGCCCCAGCCAACCACGTGCCAGCAGCTGCGGTAAGACGTGGGGGGCAAGCGTTGTCCGGAATCATTGGGCGTAAAGGGCGCGCAGGCGGCCGTTTAGGCCGCCGATGAAACCGCCGGGCCCAACCCGGCGGCTGTCGGCGGAACCGGGCGGCTCGAGTGCCAGAGAGGCAGGCGGAATTCCTGGTGTAGCGGTGAAATGCGCAGAGATCAGGAGGAACACCGGAGGCGAAGGCGGCCTGCTGGCTGGCGACTGACGCTCAGGCGCGAAAGCGTGGGGAGCGAACAGGATTAGATACCCCGGTAGTC
>e6f2e6befde14bde8f39818877ddecff
CCTACGGGTGGCAGCAGTGGGGAATATTGCACAATGGGGGGAACCCTGATGCAGCAACGCCGCGTGAAGGAAGAAGTATTTCGGTATGTAAACTTCTATCAGCAGGGAAGAAATAAATGACGGTACCTGACTAAGAAGAACCGGCTAAATACGTGCCAGCAGCCGCGGTAATACGTATGGTTCAAGCGTTATCCGGATTTACTGGGTGTAAAGGGTGAGTAGGCGGTTATGCAAGTCATATGTGAAATGTCGGGGCTCAACTCCGGCCTGCATAAGAAACTGTATAACTAGAGTGCAGGAGAGGCAAGCGGAATTCCCAGTGTAGCGGTGAAATGCGTAGATATTGGGAAGAACACCGGTGGCGAAGGCGGCTTGCTGGACTGTAACTGACGCTGAGTCACGAAAGCGTGGGGAGCAAACAGGATTAGATACCCCGGTAGTC
>a76a05d9924ba2511e9c6ba05a71f796
CCTACGGGGGGCTGCAGTGGGGAATATTGCACAATGGGGGAAACCCTGATGCAGCGACGCCGCGTGAGTGAAGAAGTATCTCGGTATGTAAAGCTCTATCAGCAGGGAAGAAAGAAGACGGTACCTGACTAAGAAGCCCCGGCTAACTACGTGCCAGCAGCCGCGGTAATACGTAGGGGGCAAGCGTTATCCGGATTTACTGGGTGTAAAGGGAGCGTAGACGGCAGGGCAAGTCTGAAGTGAAAGCCCGGGGCTCAACCCCGGGACTGCTTTGGAAACTGTTCAGCTGGAGTGCAGGAGAGGTAAGTGGAATTCCTAGTGTAGCGGTGAAATGCGTAGATATTAGGAGGAACACCAGTGGCGAAGGCGGCTTACTGGACTGTAACTGACGTTGAGGCTCGAAGGCGTGGGGAGCAAACAGGATTAGATACCCCAGTAGTC
>84dcbb37aa2ce7abb575f1db57c53447
CCTACGGGTGGCTGCAGTGGGGAATCTTGCGCAATGGGGGCAACCCTGACGCAGCAACGCCGCGTGCGGGACTGAAGGCCTTCGGGTTGTAAACCGCTTTCAGTGGGGAAGAAATTGACGGTACCCACAGAAGAAGCCCCGGCTAACTACGTGCCAGCAGCCGCGGTAACACGTAGGGGGCGAGCGTTATCCGGATTCATTGGGCGTAAAGGGCGCGTAGGCGGCCGCTTAAGCGGAACCTTTAAGACCGGGGCTCAACCCCGGCTCGGGTTCTGAACTGAACGGCTCGAGTGCGGTAGAGGCAAGTGGAATTCCCGGTGTAGCGGTGGAATGCGCAGATATCGGGAAGAACACCGACGGCGAAGGCAGCTTGCTGGGCCGGCACTGACGCTGAGGCGCGAAAGCTGGGGGAGCGAACAGGATTAGATACCCCGGTAGTC
>fae8923fe1882f42fad648d472534155
CCTACGGGTGGCTGCAGTCGAGAATCATTCACAATGGGGGGAACCCTGATGGTGCGACGCCGCGTGGGGGAGGAAGGTCTTCGGATTGTAAACCCCTGTCATGCAGGAGCAAGGCTGAAAGGTTGATAGTACTGCAAGAGGAAGAGACGGCAAACTCTGTGCCAGCAGCCGCGGTAATACAGAGGTCTCAAGCGTTGTTCGGAATCACTGGGCGTAAAGGGTACGTAGGCGGTCGGGCAAGTTGCGCGTGAAAGGCAGGGGCTCAACCTCTGGAATGCGCGTGAAACTACGCGACTGGAGTAATGGAGAGGGAACCGGAATTCTTGGTGTAGCAGTGAAATGCGTAGATATCAAGAAGAAGACTCGAGGCGAAGGCGGGTTCCTGGACATTAACTGACGCTGAGGTACGAAGGCCGGGGTAGCGAAAGGGATTAGATACCCCGGTAGTC
>81e0ea64877e89d66d7bc7a0a5c24946
CCTACGGGTGGCAGCAGTGGGGAATTTTGCGCAATGGGGGAAACCCTGACGCAGCAACGCCGCGTGCGGGATTGAAGGCCTTCGGGTTGTAAACCGCTTTCAGTAGGGAAGAACCACGACGGTACCTACAGAAGAAGCTCCGGCTAACTACGTGCCAGCAGCCGCGGTAATACGTAGGGAGCAAGCGTTATCCGGATTCATTGGGCGTAAAGGGCGCGTAGGCGGCTATCTAAGCGGAACCTCTAATCCCAAGGCTTAACCTTAGGCCGGGTTCCGAACTGGATGGCTCGAGTGCGGTAGAGGCAGGCGGAATTCCCGGTGTAGCGGTGGAATGCGCAGATATCGGGAAGAACACCGATGGCGAAGGCAGCCTGCTGGGCCGTCACTGACGCTGAGGCGCGAAAGCTGGGGGAGCAAACAGGATTAGATACCCCGGTAGTC
>dc88a985c5223f8db9a2a1dddc2de50d
CCTACGGGGGGCTGCAGTGGGGAATATTGCGCAATGGGGGCAACCCTGACGCAGCAATGCCGCGTGAGTGAAGAAGGGATTCGTTCCGTAAAGCTTTGTCCCCGGGGAAGAGAGAGACGGTACCCGGGTATGAGCCCCAGCCAACTACGTGCCAGCAGCTGCGGTAACACGTGGGGGGCGAGCGTTGTCCGGAATCATTGGGCGTAAAGGGCGCGCAGGCGGCGCTTTAGGCCGCCGATGAAACCACCGGGCCCAACCCGGTGACGGTCGGCGGAACCGGGGCGCTCGAGTGCCAGAGAGGCAGGCAGAATTCCTGGTGTAGCGGTGAAATGCGCAGAGATCAGGAGGAATACCGGAGGCGAAGGCGGCCTGCTGGCTGGCAACTGACGCTCAGGCGCGAAAGCGTGGGGAGCGAACAGGATTAGATACCCCAGTAGTC
>d66f3c03c8a6a97fc2282716d8e0b569
CCTACGGGTGGCTGCAGTAGGGAATCTTTCACAATGGGCGAAAGCCTGATGGAGCAACGCCGCGTGCAGGATGACGGCCTTCGGGTTGTAAACTGCTTTTATATCCGAGAAATATGATGGTAAGATATGAATAAGGACCGGCTAACTACGTGCCAGCAGCCGCGGTCATACGTAGGGTCCAAGCATTATCCGGATTGACTGGGTGTAAAGAGTTGCGTAGGTGGCAGGGTAAGTAGATAGTGAAATCTGGTGGCTCAACCATTCAGGCTATTATCTAAACTGCTCCGCTCGAGACTGTTAGGGGTGACTGGAATTTCTAGTGTAGGAGTGAAATCCGTAGATATTAGAAAGAACACCGATAGCGTAGGCAGGTCACTGGGACAGTTCTGACACTAAGGCACGAAAGCGTGGGGAGCAAACGGGATTAGATACCCCAGTAGTC
>0ce2fdbb3d5d91168b21d0205c5a8531
CCTACGGGTGGCTGCAGTGGGGAATATTGCACAATGGGGGGAACCCTGATGCAGCGACGCCGCGTGGGTGAAGAAGTATTTCGGTATGTAAAGCCCTATCAGCAGGGAAGAAGATGACGGTACCTGAGTAAGAAGCCCCGGCTAACTACGTGCCAGCAGCCGCGGTAATACGTAGGGGGCGAGCGTTATCCGGATTTACTGGGTGTAAAGGGAGCGCAGACGGCTTAGCAAGTCTGGAGTGAAATGCCGGGGCTTAACCCCGGAGCTGCTCTGGAAACTGTGTAGCTTGAGTGCCGGAGAGGTAAGCGGAATTCCTAGTGTAGCGGTGAAATGCGTAGATATTAGGAGGAACACCAGTGGCGAAGGCGGCTTACTGGACGGCAACTGACGTTGAGGCTCGAAGGCGTGGGGAGCAAACAGGATTAGATACCCCGGTAGTC
>bf2cf57e1630c07b37c00fcc3bcf7a65
CCTACGGGGGGCTGCAGTGGGGAATCTTGCGCAATGGGGGCAACCCTGACGCAGCAACGCCGCGTGCGGGACTGAAGGCCTTCGGGTTGTAAACCGCTTTCAGTGGGGAAGAAATTGACGGTACCCACAGAAGAAGCCCCGGCTAACTACGTGCCAGCAGCCGCGGTAACACGTAGGGGGCGAGCGTTATCCGGATTCATTGGGCGTAAAGGGCGCGTAGGCGGCCGCTTAAGCGGAACCTTTAAGACCGAGGCTCAACCTTGGTTCGGGTTCTGAACTGAACGGCTCGAGTGCGGTAGAGGCAAGTGGAATTCCCGGTGTAGCGGTGGAATGCGCAGATATCGGGAAGAACACCGACGGCGAAGGCAGCTTGCTGGGCCGGCACTGACGCTGAGGCGCGAAAGCTGGGGGAGCGAACAGGATTAGATACCCCGGTAGTC
>7abc650e4c31972c6e377a4e12da6ac2
CCTACGGGTGGCTGCAGTGGGGAATATTGGGCAATGGGCGAAAGCCTGACCCAGCAACGCCGCGTGAAGGAAGAAGGTCTTCGGATTGTAAACTTCTTTTATGAGGGACGAAGGACGTGACGGTACCTCATGAATAAGCCACGGCTAACTACGTGCCAGCAGCCGCGGTAATACGTAGGTGGCGAGCGTTATCCGGATTTACTGGGTGTAAAGGGCGCGTAGGCGGGCGTGCAAGTCAGATGTGAAATCTATGGGCTTAACCCATAAACTGCATTTGAAACTGTATGTCTTGAGTGCTGGAGAGGTAGACGGAATTCCTTGTGTAGCGGTGAAATGCGTAGATATAAGGAAGAACACCAGTGGCGAAGGCGGTCTACTGGACAGTAACTGACGCTGAGGCGCGAAAGCGTGGGGAGCAAACAGGATTAGATACCCCAGTAGTC
>aa68004b8aaee3e6a214497dc02da342
CCTACGGGTGGCAGCAGTGGGGAATATTGCGCAATGGAGGCAACTCTGACGCAGCGATGCCGCGTGAGTGAAGACGGGATTCGTTCTGTAAAGCTCTGTTACCGGGGAAGAGATTGACGGTACCCGGTGAGTAAGCCCCAGCCAACTACGTGCCAGCAGCTGCGGTAATACGTAGGGGGCGAGCGTTATCCGGAATTATTGGGCGTAAAGGGCACGCAGGCGGTTATTCAGGTGCGGTGTAGAAGTTCAGGGCTCAACCCTGTGAGGTCACCGCAAACCGGGTAACTGGAGTATTGTCGAGGCAGGCAGAATTCCTGGTGTAGCGGTGAAATGCGCAGAGATCAGGAGGAATACCGGAGGCGAAGGCGGTCTGCCAGGCATATACTGACGCTGAGGTGCGAAAGCGTGGGGAGCGAACAGGATTAGATACCCCTGTAGTC
>6302a2884dcb6f0aefcfa8262ff163fa
CCTACGGGTGGCTGCAGTGGGGAATCTTGCGCAATGGGGGAAACCCTGACGCAGCAACGCCGCGTGCGGGACGAAGGCCTTCGGGTCGTAAACCGCTTTCAGCAGGAAAGATCATGACGGTACCTGCAGAAGAAGCCCCGGCTAACTACGTGCCAGCAGCCGCGGTAATACGTAGGGGGCGAGCGTTATCCGGATTCATTGGGCGTAAAGCGCGCGCAGGCGGATGCCCAAGCGGGACCTCTAATCTCGGGGCTCAACCCCGAGCCGGGTCCCGAACTGGGCGTCTCGAGTGCGGTAGGGGAGGTCGGAATTCCCGGTGTAGCGGTGAAATGCGCAGATATCGGGAAGAACACCGATGGCGAAGGCAGACCTCTGGGCCGCCACTGACGCTGAGGCGCGAAAGCTGGGGGAGCGAACAGGATTAGATACCCCAGTAGTC
>8cedce96bf2e8400c995ed0f4c55edbb
CCTACGGGTGGCAGCAGTGGGGGATATTGCGCAATGGGGGGAACCCTGACGCAGCAACGCCGCGTGCAGGAAGAAGGTTTTCGGATTGTAAACTGTTGTCGCAGGGGAAGAAGAAAGTGACGGTACCCTGTGAGAAAGTCACGGCTAACTACGTGCCAGCAGCCGCGGTAATACGTAGGTGACAAGCGTTGTCCGGATTTACTGGGTGTAAAGGGCGCGTAGGCGGGCACGCAAGTCAGGAGTGAAATACCGGAGCTCAACTCCGGAGCTGCTTTTGAAACTGCGAGTCTTGAGTATCGGAGAGGAAAGCGGAATTCCCAGTGTAGCGGTGAAATGCGTAGATATTGGGAGGAACACCGGTGGCGAAGGCGGCTTTCTGGACGACAACTGACGCTGAGGCGCGAAAGTGTGGGGAGCAAACAGGATTAGATACCCCAGTAGTC
>d16e60d138d11b1dfe33fc1aacdc8ea7
CCTACGGGTGGCAGCAGTGGGGAATATTGCGCAATGGGGGCAACCCTGACGCAGCAACGCCGCGTGCAGGAAGAAGGTCTTCGGATCGTAAACTGTTGTCGCAAGGGAAGAAGACAGTGACGGTACCTTGTGAGAAAGTCACGGCTAACTACGTGCCAGCAGCCGCGGTAATACGTAGGTGACAAGCGTTGTCCGGATTTACTGGGTGTAAAGGGCGCGTAGGCGGACTATCAAGTCAGTCGTGAAATACCGGGGCTTAACCCCGGGGCTGCGATTGAAACTGACAGCCTTGAGTATCGGAGAGGAAAGCGGAATTCCCAGTGTAGCGGTGAAATGCGTAGATATTGGGAGGAACACCAGTGGCGAAGGCGGCTTTCTGGACGACAACTGACGCTGAGGCGCGAAAGTGTGGGGAGCAAACAGGATTAGATACCCCTGTAGTC
>24cee79d26ace6ddc84e255ce82e32c8
CCTACGGGTGGCTGCAGTCGGGAATATTGCGCAATGGAGGAAACTCTGACGCAGTGACGCCGCGTGCAGGAAGAAGGTTTTCGGATTGTAAACTGCTTTAGACAGGGAAGAGGAAGGACAGTACCTGTAGAATAAGCTCCGGCTAACTACGTGCCAGCAGCCGCGGTAATACGTAGGGAGCAAGCGTTATCCGGATTTATTGGGTGTAAAGGGTGCGTAGACGGGGAGTCAAGTTGGTTGTGAAATCCCTCGGCTTAACTGAGGAACTGCAACCAAAACTGATTTTCTTGAGTGCTGGAGAGGAAAGTGGAATTCCTAGTGTAGCGGTGAAATGCGTAGATATTAGGAGGAACACCAGTGGCGAAGGCGACTTTCTGGACAGTAACTGACGTTGAGGCACGAAAGTGTGGGGAGCAAACAGGATTAGATACCCCAGTAGTC
>de16e84ab793f2ec0a0162ac20d0dc0b
CCTACGGGTGGCAGCAGTGGGGGATATTGCACAATGGGGGAAACCCTGATGCAGCGACGCCGCGTGGAGGAAGAAGGTTTTCGGATTGTAAACTCCTGTCGTGCGGGACGATGATGACGGTACCGCACAAGAAAGCCACGGCTAACTACGTGCCAGCAGCCGCGGTAAAACGTAGGTGGCAAGCGTTGTCCGGAATTACTGGGTGTAAAGGGAGCGCAGGCGGGCTGACAAGTTGGAAGTGAAATCCATAGGCTCAACCTATGAATTGCTTTCAAAACTGCCGGTCTTGAGTAGTGCAGAGGTAAGCGGAATTCCCGGTGTAGCGGTGGAATGCGTAGATATCGGGAGGAACACCAGTGGCGAAGGCGGCTTACTGGGCACCAACTGACGCTGAGGCTCGAAAGCATGGGTAGCAAACAGGATTAGATACCCCAGTAGTC
>9a092010617a7f76e4a2ca7f7a17ef35
CCTACGGGTGGCAGCAGTGGGGAATCTTGTGCAATGGAGGCAACTCTGACACAGCGATGCCGCGTGAGTGAAGAAGGACTCAGGTTCGTAAAGCTCTAAGGCTAGGGGAGAAGCAAATGACGGTACCTAGCGAAAAGCTCCGGCCAACCACGTGCCAGCAGCCGCGGCAATACGTGGGGAGCGAGCGTTGTCCGGAATCACTGGGCGTAAAGGGCGCGCAGGCGGTCATCAAGGCGAGGCGTTAAAGCTCAGGGCTCAACTCTGAGTGGTCGTTTTGAACCGGGTGACTAGAGTGCTGGAGGGGCAGGCAGAATTCCTGGTGTAGCGGTGAAATGCGCAGAGATCAGGAGGAATACCAGAGGCGAAGGCGGCCTGCCGGACAGACACTGACGCTCAGGTGCGAGAGCACGGGGAGCAAACAGGATTAGATACCCCAGTAGTC
>97e506e5270aef35145e32fe663ec2cd
CCTACGGGGGGCTGCAGTGGGGAATATTGCGCAATGGAGGCAACTCTGACGCAGCAATGCCGCGTGAGTGAAGAAGGACTTCGGTTTGTAAAGCTCTGTTATTGGGGAAGAGTAAGACGGTACCCAAAGATTAAGCCCCGGCTAACTACGTGCCAGCAGCCGCGGTAACACGTAGGGGGCGAGCGTTGTCCGGAATAACTGGGCGTAAAGGGCACGCAGGCGGATAGACAGGCCAGAGGTAAAAGCAGAGGGCTTAACCCTTATGAGGCAGCTGGAACCGTTTATCTAGAGTGCTGGAGAGGCAGGCAGAATTCCTGGTGTAGCGGTGAAATGCGCAGATATCAGGAGGAATACCGGAGGCGAAGGCGGCTTGCCGGACAGACACTGACGCTGAGGTGCGAAAGCGTGGGGAGCAAACAGGATTAGATACCCCAGTAGTC
>60603c58d75112d7c7718e2bbc1e38be
CCTACGGGTGGCTGCAGTGGGGGATATTGCACAATGGGGGGAACCCTGATGCAGCGACGCCGCGTGAGTGAAGAAGTATTTCGGTATGTAAAGCTCTATCAGCAGGGAAGAAGATGACGGTACCTGACTAAGAAGCCCCGGCTAACTACGTGCCAGCAGCCGCGGTAATACGTAGGGGGCAAGCGTTATCCGGATTTACTGGGTGTAAAGGGAGCGTAGACGGGAGAGCAAGTCTGATGTGAAAGGCGGGGGCTTAACCCCTGGACTGCATTGGAAACTGTCCTTCTTGAGTGCCGGAGAGGTAAGCGGAATTCCTAGTGTAGCGGTGAAATGCGTAGATATTAGGAGGAACACCAGTGGCGAAGGCGGCTTACTGGACGGTAACTGACGTTGAGGCTCGAAAGCGTGGGGAGCAAACAGGATTAGATACCCCAGTAGTC
>50cbfb1965e4c07f898600146009860c
CCTACGGGGGGCTGCAGTGAGGAATATTGGTCAATGGACGGAAGTCTGAACCAGCCATGCCGCGTGCAGGAAGACGGCTCTATGAGTTGTAAACTGCTTTTGTACGAGGGTAAACTCGGGTACGTGTACCCGACTGAAAGTATCGTACGAATAAGGATCGGCTAACTCCGTGCCAGCAGCCGCGGTAATACGGAGGATTCAAGCGTTATCCGGATTTATTGGGTTTAAAGGGTGCGTAGGCGGTTTGATAAGTTGGAGGTGAAATGTTAGGGCTTAACCCTGAAACTGCCTCCAATACTGTTGAGCTAGAGAGTAGTTGCGGTAGGCGGAATGTATGGTGTAGCGGTGAAATGCATAGAGATCATACAGAACACCGATTGCGAAGGCAGCTTACCAAACTATATCTGACGTTGAGGCACGAAAGCGTGGGGAGCGAACAGGATTAGATACCCCGGTAGTC
>4709a136461ee4b690979990916643c3
CCTACGGGTGGCTGCAGTGGGGAATATTGCACAATGGGGGAAACCCTGATGCAGCGACGCCGCGTGAGTGAAGAAGTATCTCGGTATGTAAAGCTCTATCAGCAGGGAAGAAAGAAGACGGTACCTGACTAAGAAGCCCCGGCTAACTACGTGCCAGCAGCCGCGGTAATACGTAGGGGGCAAGCGTTATCCGGATTTACTGGGTGTAAAGGGAGCGTAGACGGCAGGGCAAGTCTGAAGTGAAAGCCCGGGGCTCAACCCCGGGACTGCTTTGGAAACTGTTCAGCTGGAGTGCAGGAGAGGTAAGTGGAATTCCTAGTGTAGCGGTGAAATGCGTAGATATTAGGAGGAACACCAGTGGCGAAGGCGGCTTACTGGACTGTAACTGACGTTGAGGCTCGAAGGCGTGGGGAGCAAACAGGATTAGATACCCCAGTAGTC
>abc0d7b0d584672e9094868e11bbd2f1
CCTACGGGTGGCAGCAGTGGGGAATATTGCACAATGGGGGGAACCCTGATGCAGCGACGCCGCGTGAGTGAAGAAGTATTTCGGTATGTAAAGCTCTATCAGCAGGGAAGATAATGACGGTACCTGACTAAGAAGCCCCGGCTAACTACGTGCCAGCAGCCGCGGTAATACGTAGGGGGCAAGCGTTATCCGGATTTACTGGGTGTAAAGGGAGCGTAGGTGGCAAGGCAAGTCAGATGTGAAAGCCCGGGGCTCAACCCCGGTACTGCATTTGAAACTGTCTGGCTAGAGTGCAGGAGAGGTAAGTGGAATTCCTAGTGTAGCGGTGAAATGCGTAGATATTAGGAGGAACACCAGTGGCGAAGGCGGCTTACTGGACTGTAACTGACACTGAGGCTCGAAAGCGTGGGGAGCAAACAGGATTAGATACCCCGGTAGTC
>64e4db37bc2986baa185b6c9318c062f
CCTACGGGTGGCAGCAGTGGGGAATATTGCGCAATGGGGGAAACCCTGACGCAGCGATGCCGCATGAGTGAAGAAGGGACTCGTTCCGTAAAGCTTTGTCCCGGGGGAAGAGAGAAGACGGTACCCCGGTAACAGCCCCAGCTAACTACGTGCCAGCAGCTGCGGTAACACGTGGGGGGCGAGCGTTGTCCGGAATTATTGGGCGTAAAGGGCACGCAGGCGGTTTTTTAGGCTGTCGATTAAAGTGCTGGGCTCAACCCAGTGATGCTTGGCAGAACCGAAAGACTCGAGTGCCAGAGAGGCAGGCAGAATTCCTGGTGTAGCGGTGAAATGCGCAGAGATCAGGAGGAATACCAGAGGCGAAGGCGGCCTGCTGGCTGGCAACTGACGCTCAGGTGCGAAAGCGTGGGGAGCGAACAGGATTAGATACCCCTGTAGTC
>4d082c62d0cf6c409f1c33022b6d214a
CCTACGGGTGGCTGCAGTGGGGGATATTGCGCAATGGGGGCAACCCTGACGCAGCAACGCCGCGTGAAGGAAGAAGGTCTTCGGATTGTAAACTTCTTTAAGTGGGGAAGATAATGACGGTACCCACAGAATAAGCCACGGCTAACTACGTGCCAGCAGCCGCGGTAATACGTAGGTGGCAAGCGTTGTCCGGATTTACTGGGTGTAAAGGGCGTGTAGGCGGGCCGGCAAGTCAGATGTGAAATACCGAGGCTTAACCTCGGAACTGCATTTGAAACTGCCGATCTTGAGTGCCGGAGAGGAAAGCGGAATTCCTAGTGTAGCGGTGAAATGCGTAGATATTAGGAGGAACACCAGTGGCGAAGGCGGCTTTCTGGACGGTAACTGACGCTGAGGCGCGAAAGTGTGGGGAGCAAACAGGATTAGATACCCCAGTAGTC
>eec1d165343d4ccae46e563aa3aa1d22
CCTACGGGTGGCAGCAGTGGGGAATATTGCGCAATGGAGGAAACTCTGACGCAGCAATGCCGCGTGGGTGAAGACGGGATTCGTCCTGTAAAGCCCTGTTGCCGGGAAAGAGTTAAGACGGTACCCGGCGAGCAAGCCCCAGCCAACTACGTGCCAGCAGCTGCGGTAATACGTAGGGGGCGAGCGTTATCCGGAATGATTGGGCGTAAAGGGCGCGCAGGCGGTTGTTTAGGCGCGGTGTGAAAGTCCGGGGCTCAACCCCGGCCGGTCATCGCGGACCGGGCAACTAGAGTGCCGGCGGGGCAGACAGAATTCCTGGTGTAGCGGTGAAATGCGCAGAGATCAGGAGGAATACCAGAGGCGAAGGCGGTCTGCTAGCCGGATACTGACGCTCAGGCGCGAAAGCGTGGGGAGCGAACAGGATTAGATACCCCGGTAGTC
>874d025b913b200ae9255fce0d35c2ce
CCTACGGGTGGCAGCAGTGGGGAATATTGCACAATGGAGGGAACTCTGATGCAGCGATGCCGCGTGAGGGAAGAAGGTTTTCGGATTGTAAACCTCTGTCGTCGGGAACGATAATGACGGTACCCGACAAGGAAGCTCCGGCTAACTACGTGCCAGCAGCCGCGGTAATACGTAGGGAGCGAGCGTTGTCCGGAATTACTGGGTGTAAAGGGAGCGTAGGCGGGGTTGCAAGTCAGATGTGAAATGTAGGGGCTTAACCCCTGAACTGCATTTGAAACTGTAATTCTTGAGTGAAGTAGAGGTAAGCGGAATTCCTAGTGTAGCGGTGAAATGCGTAGATATTAGGAGGAACATCAGTGGCGAAGGCGGCTTACTGGGCTTTAACTGACGCTGAGGCTCGAAAGCGTGGGGAGCAAACAGGATTAGATACCCCTGTAGTC
>07d8e6635876f57b42432990a2376ec4
CCTACGGGTGGCAGCAGTGGGGAATATTGCGCAATGGAGGCAACTCTGACGCAGCAATGCCGCGTGAGTGAAGAAGGGATTCGTTCCGTAAAGCTCTGTTACCGGGGAAGAAGAGTGACGGTACCCGGTGAGCAAGCCCCAGCCAACTACGTGCCAGCAGCTGCGGTAATACGTAGGGGGCGAGCGTTATCCGGATTTATTGGGCGTAAAGGGCACGCAGGCGGTTATTCAGGTGTGATGTTCAAGGGTGGGGCTCAACCCCGCAGGTCATGGCAAACCGGATAACTCGAGTAATGTCGGGGCAGACAGAATTCCTGGTGTAGCGGTGAAATGCGCAGAGATCAGGAGGAATACCAGAGGCGAAGGCGGTCTGCCAGGCACTTACTGACGCTGAGGTGCGAAAGCGTGGGGAGCAAACAGGATTAGATACCCCTGTAGTC
>0be8e902d9a0853cb3145a0ec08baaec
CCTACGGGTGGCAGCAGTGGGGAATATTGCACAATGGGGGAAACCCTGATGCAGCGACGCCGCGTGAGTGAAGAAGTATCTCGGTATGTAAAGCTCTATCAGCAGGGAAGAAAGAAGACGGTACCTGACTAAGAAGCCCCGGCTAACTACGTGCCAGCAGCCGCGGTAATACGTAGGGGGCAAGCGTTATCCGGATTTACTGGGTGTAAAGGGAGCGTAGACGGCAGGGCAAGTCTGAAGTGAAAGCCCGGGGCTCAACCCCGGGACTGCTTTGGAAACTGTTCAGCTGGAGTGCAGGAGAGGTAAGTGGAATTCCTAGTGTAGCGGTGAAATGCGTAGATATTAGGAGGAACACCAGTGGCGAAGGCGGCTTACTGGACTGTAACTGACGTTGAGGCTCGAAGGCGTGGGGAGCAAACAGGATTAGATACCCCTGTAGTC
>9adcae7f7a9df87218b659c6d0ea605a
CCTACGGGGGGCTGCAGTGGGGAATATTGCGCAATGGAGGCAACTCTGACGCAGCAATGCCGCGTGAGTGAAGAAGGGATTCGTTCCGTAAAGCTCTGTTATCGGGGAAGAGGGAGACGGTACCCGATGAGCAAGCCCCAGCCAACCACGTGCCAGCAGCTGCGGTAATACGTGGGGGGCGAGCGTTATCCGGATTTATTGGGCGTAAAGGGCACGCAGGCGGCTGTTTAGGCGCAGTGTGAAAGACCGGGGCTCAACCCCGGAGAGCCACTGTGAACCGGGCAGCTCGAGTGCTGGAGAGGCAGACAGAATTCCTGGTGTAGCGGTGAAATGCGCAGAGATCAGGAGGAATACCGGAGGCGAAGGCGGTCTGCCGGCCAGATACTGACGCTCAGGTGCGAAAGCGTGGGGAGCGAACAGGATTAGATACCCCGGTAGTC
>92dbfcabda3b818dc191b5ce33488c55
CCTACGGGTGGCTGCAGTGGGGAATATTGCGCAATGGAGGCAACTCTGACGCAGCAATGCCGCGTGAGTGAAGAAGGGATTCGTTCTGTAAAGCTCTGTTACCGGGGAAGAGGAAGACGGTACCCGGTGAGCAAGCCCCAGCCAACTACGTGCCAGCAGCTGCGGTAACACGTAGGGGGCGAGCGTTATCCGGATTTATTGGGCGTAAAGGGCACGCAGGCGGTTATTTAGGTGTGATGTGAAAGCCCGGGGCTTAACCCTGAGGTAGCATGGCAAACCGGATAACTGGAGTGAAGTAGAGGCAGACAGAATTCCTGGTGTAGCGGTGAAATGCGCAGAGATCAGGAGGAATACCGGAGGCGAAGGCGGTCTGCCGGACTTTTACTGACGCTCAGGTGCGAAAGCGTGGGGAGCGAACAGGATTAGATACCCCAGTAGTC
>3fe1d9223525fd61e8c7851ac3f83e97
CCTACGGGGGGCTGCAGTGGGGAATATTGCGCAATGGGGGAAACCCTGACGCAGCGATGCCGCATGAGTGAAGAAGGGACTCGTTCCGTAAAGCTTTGTCCCGGGGGAAGAGATAAGACGGTACCCCGGTAACAGCCCCAGCTAACTACGTGCCAGCAGCTGCGGTAACACGTGGGGGGCGAGCGTTGTCCGGAATTATTGGGCGTAAAGGGCACGCAGGCGGTTTTTTAGGCTGTCGATTAAAGTGCTGGGCTCAACCCAGTGATGCTTGGCAGAACCGAAAGACTCGAGTGCCAGAGAGGCAGGCAGAATTCCTGGTGTAGCGGTGAAATGCGCAGAGATCAGGAGGAATACCAGAGGCGAAGGCGGCCTGCTGGCTGGCAACTGACGCTCAGGTGCGAAAGCGTGGGGAGCGAACAGGATTAGATACCCCAGTAGTC
>272e5ab946809bcb5197779a14e7e73e
CCTACGGGGGGCTGCAGTGAGGAATATTGGTCAATGGACGCAAGTCTGAACCAGCCATGCCGCGTGCAGGAAGACGGCTCTATGAGTTGTAAACTGCTTTTGTACGAGGGTAAACACGGGTACGCGTACCCGCTTGAAAGTATCGTACGAATAAGGATCGGCTAACTCCGTGCCAGCAGCCGCGGTAATACGGAGGATTCAAGCGTTATCCGGATTTATTGGGTTTAAAGGGTGCGTAGGCGGTTTGATAAGTTAGAGGTGAAATGCCGGGGCTCAACTCCGGAATTGCCTCTGATACTGTTGAGCTAGAGAGTAGTTGCGGTAGGCGGAATGTATGGTGTAGCGGTGAAATGCATAGAGATCATACAGAACACCGATTGCGAAGGCAGCTTACCAAACTATATCTGACGTTGAGGCACGAAAGCGTGGGGAGCGAACAGGATTAGATACCCCAGTAGTC
>9fec1f05354b71d9ca6a469dd85b32cc
CCTACGGGTGGCTGCAGTGGGGAATATTGCGCAATGGGGGAAACCCTGACGCAGCGATGCCGCATGAGTGAAGAAGGGACTCGTTCCGTAAAGCTTTGTCCCGGGGGAAGAGATAAGACGGTACCCCGGTAACAGCCCCAGCTAACTACGTGCCAGCAGCTGCGGTAACACGTGGGGGGCGAGCGTTGTCCGGAATTATTGGGCGTAAAGGGCACGCAGGCGGTTTTTTAGGCTGTCGATTAAAGTGCTGGGCTCAACCCAGTGATGCTTGGCAGAACCGAAAGACTCGAGTGCCAGAGAGGCAGGCAGAATTCCTGGTGTAGCGGTGAAATGCGCAGAGATCAGGAGGAATACCAGAGGCGAAGGCGGCCTGCTGGCTGGCAACTGACGCTCAGGTGCGAAAGCGTGGGGAGCGAACAGGATTAGATACCCCAGTAGTC
>33a02b0b978f56654303cc75247d4db1
CCTACGGGGGGCTGCAGTGGGGAATATTGGGCAATGGGCGAAAGCCTGACCCAGCAACGCCGCGTGAGGGAAGAAGGTTTTCGGATTGTAAACCTCTGTCCTAGGGGACGAAGGAAGTGACGGTACCCTAGGAGGAAGCCCCGGCTAACTACGTGCCAGCAGCCGCGGTAATACGTAGGGGGCGAGCGTTGTCCGGAATGACTGGGCGTAAAGGGCGTGTAGGCGGCCGATTAAGTCTGGAGTGAAAGTCCTGCTTTCAAGGTGGGAATTGCTTTGGAGACTGGTTGGCTTGAGTGCGGAAGAGGTAAGTGGAATTCCCAGTGTAGCGGTGAAATGCGTAGAGATTGGGAGGAACACCAGTGGCGAAGGCGACTTACTGGGCCGTAACTGACGCTGAGGCGCGAAAGCGTGGGGAGCGAACAGGATTAGATACCCCAGTAGTC
>9543b0e7fd9bf54a6692de7bc980a1c2
CCTACGGGTGGCTGCAGTGGGGAATATTGCACAATGGGGGAAACCCTGATGCAGCAACGCCGCGTGAAGGAAGAAGTATTTCGGTATGTAAACTTCTATCAACAGGGAAGAAATAAATGACGGTACCTGGCTAAGAAGAACCGGCTAAATACGTGCCAGCAGCCGCGGTAATACGTATGGTTCAAGCGTTATCCGGATTTACTGGGTGTAAAGGGTGAGTAGGCGGTTATGCAAGTCACATGTGAAATGTCGGGGCTCAACTCCGGCCTGCATGAGAAACTGTATAACTAGAGTGCAGGAGAGGTAAGCGGAATTCCCAGTGTAGCGGTGAAATGCGTAGATATTGGGAAGAACACCGGTGGCGAAGGCGGCTTACTGGACTGTTACTGACGCTGAGTCACGAAAGCGTGGGGAGCGAACAGGATTAGATACCCCAGTAGTC
>95149fbcc6b627ece6e0e079dd423f6e
CCTACGGGTGGCAGCAGTGGGGAATATTGCACAATGGGGGAAACCCTGATGCAGCGACGCCGCGTGAAGGAAGAAGTATCTCGGTATGTAAACTTCTATCAGCAGGGAAGAAGATGACGGTACCTGACTAAGAAGCCCCGGCTAACTACGTGCCAGCAGCCGCGGTAATACGTAGGGGGCAAGCGTTATCCGGATTTACTGGGTGTAAAGGGAGCGTAGACGGCGGTGCAAGTCTGATGTGAAAGACCGGGGCCCAACCCCGGAGCTGCATTGGAAACTGTACGGCTGGAGTGCCGGAGAGGTAAGCGGAATTCCTAGTGTAGCGGTGAAATGCGTAGATATTAGGAGGAACACCAGTGGCGAAGGCGGCTTACTGGACGGTAACTGACGTTGAGGCTCGAAAGCGTGGGGAGCAAACAGGATTAGATACCCCAGTAGTC
>15cfee98ef2113a9ed4245ff11977460
CCTACGGGTGGCTGCAGTGGGGAATATTGCACAATGGGGGGAACCCTGATGCAGCGACGCCGCGTGAGCGAAGAAGTATTTCGGTATGTAAAGCTCTATCAGCAGGAAAGATGATGACGGTACCTGACTAAGAAGCTCCGGCTAAATACGTGCCAGCAGCCGCGGTAATACGTATGGAGCAAGCGTTATCCGGATTTACTGGGTGTAAAGGGAGCGTAGGCGGCGCTGCAAGTCTGATGTGAAAACCCGGGGCTCAACCGCGGGAGTGCATTGGAAACTGTGGCGCTGGAGTGTCGGAGGGGTAAGTGGAATTCCTAGTGTAGCGGTGAAATGCGTAGATATTAGGAGGAACACCGGTGGCGAAGGCGGCTTACTGGACGACAACTGACGCTGAGGCTCGAAAGCGTGGGGAGCAAACAGGATTAGATACCCCGGTAGTC
>1eda0280463315efd4c3c594a587a979
CCTACGGGTGGCTGCAGTGGGGAATATTGGGCAATGGAGGCAACTCTGACCCAGCAACGCCGCGTGAGCGATGAAGGTCTTCGGATTGTAAAGCTCTTTAAGTGGGGACGAAGAAAGTGACTGTACCCACAGAATAAGCCTCGGCTAACTACGTGCCAGCAGCCGCGGTAATACGTAGGAGGCAAGCGTTATCCGGAATGACTGGGCGTAAAGGGTGCGTAGGTGGTTTGGCAAGTTGGTAGCGTAATTCCGGGGCTCAACTTCGGAACTACTACCAAAACTGCTGGGCTTGAGTGCAGGAGGGGTGAACGGAATTCCTAGTGTAGCGGTGGAATGCGTAGATATTAGGAGGAACACCAGCGGCGAAGGCGGTTCACTGGACTGTAACTGACACTGAGGCACGAAAGCGTGGGGAGCAAACAGGATTAGATACCCCGGTAGTC
>baf0358b7efec30628ca7a47cf38ac92
CCTACGGGTGGCTGCAGTGGGGAATATTGCGCAATGGAGGCAACTCTGACGCAGCAATGCCGCGTGAGTGAAGAAGGGATTCGTCCTGTAAAGCTCTGTTACCGGGGAAGAGAGAGACGGTACCCGGTGAGCAAGCCCCAGCCAACTACGTGCCAGCAGCTGCGGTAACACGTAGGGGGCGAGCGTTATCCGGATTTATTGGGCGTAAAGGGCACGCAGGCGGCTATTCAGGTGTGGTGTCAAAGTCCGGGGCTCAACCCCGTGGTTGCACTGCAAACCGGGTAGCTGGAGTGAAGTAGAGGCAGACAGAATTTCTGGTGTAGCGGTGAAATGCGCAGAGATCAGGAGGAATACCGGAGGCGAAGGCGGTCTGCTGGGCTTTTACTGACGCTGAGGTGCGAAAGCGTGGGGAGCGAACAGGATTAGATACCCCGGTAGTC
>21737a27fa31e9748bf78ad588b78c2d
CCTACGGGTGGCTGCAGTGGGGAATATTGCGCAATGGAGGCAACTCTGACGCAGCAATGCCGCGTGGGTGAAGAAGGGATTCGTTCCGTAAAGCCCTGTTGTCGGGGAAGAGAAAGACGGTACCCGGCGAGCAAGCCCCAGCCAACTACGTGCCAGCAGCTGCGGTAATACGTAGGGGGCGAGCGTTATCCGGATTTATTGGGCGTAAAGGGCACGCAGGCGGTTAATCAGGCGCGTTGTCAAAGCCCGGGGCTCAACCCCGGAAGGTCAGCGCGAACCGATTAACTCGAGTACCGGAGAGGCAGACAGAATTCCTGGTGTAGCGGTGAAATGCGCAGAGATCAGGAGGAATACCAGAGGCGAAGGCGGTCTGCCGGTCGGAGACTGACGCTGAGGTGCGAAAGCGTGGGGAGCGAACAGGATTAGATACCCCAGTAGTC
>884de4e9ebe862a1089f7ad2f4b97ac6
CCTACGGGTGGCAGCAGTGGGGAATATTGCGCAATGGAGGCAACTCTGACGCAGCAATGCCGCGTGAGTGAAGAAGGGATTCGTTTTGTAAAGCTCTGTTGCCGGGAAAGAGAGAGACGGTACCCGGCGAGCAAGCCCCAGCCAACTACGTGCCAGCAGCTGCGGTAATACGTAGGGGGCGAGCGTTATCCGGATTTATTGGGCGTAAAGGGCGCGCAGGCGGCCGGCCAGGCGCGGTGTGAAAGCCCGGGGCTCAACCCCGGAGGGTCACCGCGAACCGGCCGGCTCGAGTGCCGGAGAGGCAGACAGAATTCCTGGTGTAGCGGTGAAATGCGCAGAGATCAGGAGGAATACCGGAGGCGAAGGCGGTCTGCCGGCCGGAGACTGACGCTGAGGCGCGAAAGCGTGGGGAGCGAACAGGATTAGATACCCCAGTAGTC
>660cdec21af150ea328678a53e755f18
CCTACGGGTGGCAGCAGTGGGGAATATTGCGCAATGGGGGAAACCCTGACGCAGCGATGCCGCATGAGTGAAGAAGGGACTCGTTCCGTAAAGCTTTGTCCCGGGGGAAGAGATAAGACGGTACCCCGGTAACAGCCCCAGCTAACTACGTGCCAGCAGCTGCGGTAACACGTGGGGGGCGAGCGTTGTCCGGAATTATTGGGCGTAAAGGGCACGCAGGCGGTTTTTTAGGCTGTCGATTAAAGTGCTGGGCTCAACCCAGTGATGCTTGGCAGAACCGAAAGACTCGAGTGCCAGAGAGGCAGGCAGAATTCCTGGTGTAGCGGTGAAATGCGCAGAGATCAGGAGGAATACCAGAGGCGAAGGCGGCCTGCTGGCTGGCAACTGACGCTCAGGTGCGAAAGCGTGGGGAGCGAACAGGATTAGATACCCCTGTAGTC
>0e76c2c73f1cf1b053857d564455eb6c
CCTACGGGTGGCTGCAGTGGGGAATCTTGCGCAATGGAGGCAACTCTGACGCAGCGATGCCGCGTGCGCGAAGAAGGTATTCGTACCGTAAAGCGCTGTAGCCGGGGAAGAGAGAGACGGTACCCGGCAAGCAAGCCCCGGCCAACTACGTGCCAGCAGCCGCGGTAATACGTAGGGGGCGAGCGTTGTCCGGAATCACTGGGCTTAAAGCGTCTGAAGGCGGCTAAGGGGAGTGGGCATTAAAAGACTGGTGAAACATCAGGGCGGTGCCCAGGACCCCCTAGCTAGAGAGCCGAAGAGGCAGGCAGAATTCCTGGTGTAGCGGTGAAATGCGCAGAGATCAGGAGGAATACCAGAGGCGAAGGCGGCCTGCTGGGCGGACTCGGACGCTAAAGGACGAAAGCGTGGGGAGCGAACAGGATTAGATACCCCGGTAGTC
>af211317d4a7f1b8031b9627a24b94f0
CCTACGGGTGGCAGCAGTGGGGAATATTGCGCAATGGAGGAAACTCTGACGCAGCAATGCCGCGTGAGTGAAGAAGGGATTCGTTCTGTAAAGCTCTGTTATCGGGGAAGAGAAAGACGGTACCCGATGAGCAAGCCCCAGCCAACTACGTGCCAGCAGCTGCGGTAATACGTAGGGGGCGAGCGTTATCCGGATTTATTGGGCGTAAAGGGCACGCAGGCGGCTGTTTAGGTGTGATGTGAAAGCCCGGGGCTTAACTCCGAGGTAGCATTGCAAACCGGGCAGCTAGAGTGAGGTAGAGGCAGACAGAATTTCTGGTGTAGCGGTGAAATGCGCAGAGATCAGGAGGAATACCGGAGGCGAAGGCGGTCTGCCGGGCCTTTAACTGACGCTGAGGTGCGAAAGCGTGGGGAGCGAACAGGATTAGATACCCCGGTAGTC
>3b3b9145bd9908ed2203c2d437571036
CCTACGGGGGGCAGCAGTGGGGAATATTGCGCAATGGGGGGAACCCTGACGCAGCAACGCCGCGTGCAGGAAGACGGTCTTCGGATTGTAAACTGTTGTCGCAGGGGAAGAAAAAGATGACGGTACCCTGTGAGAAAGTCACGGCTAACTACGTGCCAGCAGCCGCGGTAATACGTAGGTGACAAGCGTTGTCCGGATTTACTGGGTGTAAAGGGCGCGTAGGCGGGTAAGCAAGTCAGAAGTGAAATACCGGAGCTTAACTCCGGAGCTGCTTTTGAAACTGTTTATCTTGAGTATCGGAGAGGAAAGCGGAATTCCCAGTGTAGCGGTGAAATGCGTAGATATTGGGAGGAACACCAGTGGCGAAGGCGGCTTTCTGGACGACAACTGACGCTGAGGCGCGAAAGTGTGGGGAGCAAACAGGATTAGATACCCCAGTAGTC
>156370b96f6981211bb657a009d0473c
CCTACGGGGGGCTGCAGTGGGGAATATTGCGCAATGGAGGCAACTCTGACGCAGCAATGCCGCGTGGGTGAAGAAGGGATTCGTTCCGTAAAGCCCTGTTGTCGGGGAAGAGAAAGACGGTACCCGGCGAGCAAGCCCCAGCCAACTACGTGCCAGCAGCTGCGGTAATACGTAGGGGGCGAGCGTTATCCGGATTTATTGGGCGTAAAGGGCACGCAGGCGGTTAATCAGGCGCGTTGTCAAAGCCCGGGGCTCAACCCCGGAAGGTCAGCGCGAACCGATTAACTCGAGTACCGGAGAGGCAGACAGAATTCCTGGTGTAGCGGTGAAATGCGCAGAGATCAGGAGGAATACCAGAGGCGAAGGCGGTCTGCCGGTCGGAGACTGACGCTGAGGTGCGAAAGCGTGGGGAGCGAACAGGATTAGATACCCCAGTAGTC
>9fcd7f1a6466feac78baa1ee60e11bc8
CCTACGGGTGGCAGCAGTGGGGAATATTGCGCAATGGAGGCAACTCTGACGCAGCAATGCCGCGTGAGTGAAGAAGGGATTCGTTCTGTAAAGCTCTGTTATCGGGGAAGAGGTGACGGTACCCGATGAGCAAGCCCCAGCCAACTACGTGCCAGCAGCTGCGGTAATACGTAGGGGGCGAGCGTTATCCGGATTTATTGGGCGTAAAGGGCACGCAGGCGGCTGTTTAGGTGTGATGTGAAAGCCCGGGGCTTAACCCTGAGGTAGCATTGCAAACCGGGCAGCTAGAGTGAGGTAGAGGCAGACAGAATTTCTGGTGTAGCGGTGAAATGCGCAGAGATCAGGAGGAATACCGGAGGCGAAGGCGGTCTGCTGAGCCTTTGACTGACGCTCAGGTGCGAAAGCGTGGGGAGCGAACAGGATTAGATACCCCGGTAGTC
>92e1be053e4f4eaa1d2c7cff487cc1cb
CCTACGGGTGGCTGCAGTGGGGAATATTGCACAATGGGGGAAACCCTGATGCAGCGACGCCGCGTGAAGGAAGAAGTATCTCGGTATGTAAACTTCTATCAGCAGGGAAGATGATGACGGTACCTGACTAAGAAGCCCCGGCTAACTACGTGCCAGCAGCCGCGGTAATACGTAGGGGGCAAGCGTTATCCGGATTTACTGGGTGTAAAGGGAGCGTAGACGGCGTTGCAAGTCTGATGTGAAAGGCCGGGGCTCAACCCCGGGACTGCATTGGAAACTGTGATGCTTGAGTGCCGGAGAGGTAAGCGGAATTCCTAGTGTAGCGGTGAAATGCGTAGATATTAGGAGGAACACCAGTGGCGAAGGCGGCTTACTGGACGGTAACTGACGTTGAGGCTCGAAAGCGTGGGGAGCAAACAGGATTAGATACCCCGGTAGTC
>b8e4b09ee85c3e3ea2402ff77a4e91a5
CCTACGGGGGGCTGCAGTCGAGAATCATTCACAATGGGGGGAACCCTGATGGTGCGACGCCGCGTGGGGGAGGAAGGTCTTCGGATTGTAAACCCCTGTCATGCAGGAGCAAGGCCGAAAGGTTGATAGTACTGCAAGAGGAAGAGACGGCAAACTCTGTGCCAGCAGCCGCGGTAATACAGAGGTCTCAAGCGTTGTTCGGAATCACTGGGCGTAAAGGGTACGTAGGCGGTGCAGCAAGTTGCGCGTGAAAGGCAGGGGCTCAACCTCTGGAATGCGCGTGAAACTACTGAGCTAGAGTAATGGAGAGGGAACCGGAATTCTTGGTGTAGCAGTGAAATGCGTAGATATCAAGAAGAAGACTCGAGGCGAAGGCGGGTTCCTGGACATTAACTGACGCTGAGGTACGAAGGCCGGGGTAGCGAAAGGGATTAGATACCCCGGTAGTC
>259ab33af15d6b4b3b66527be8e2b2ba
CCTACGGGTGGCAGCAGTGGGGAATATTGCGCAATGGGGGAAACCCTGACGCAGCGATGCCGCGTGAGTGAAGAAGGGACTCGTCCCGTAAAGCTTTGTCCCCGGGGAAGAGGAAGACGGTACCCGGGTAGGAGCCCCAGCCAACTACGTGCCAGCAGCTGCGGTAACACGTGGGGGGCGAGCGTTGTCCGGAATCATTGGGCGTAAAGGGCACGCAGGCGGCTTCAAGGGCCGCCGATGAAATTACCGGGCCCAACCCGGTAACGGTCGGCGGAACCGTGGAGCTCGAGTGCCAGAGAGGCAGGCAGAATTCCTGGTGTAGCGGTGAAATGCGCAGAGATCAGGAGGAATACCGGAGGCGAAGGCGGCCTGCTGGCTGGCAACTGACGCTCAGGTGCGAAAGCGTGGGGAGCGAACAGGATTAGATACCCCAGTAGTC
>5c1fc816113b776a2459c8b6c5c9b8e4
CCTACGGGTGGCAGCAGTCGGGAATATTGCGCAATGGAGGAAACTCTGACGCAGTGACGCCGCGTGCAGGAAGAAGGTTTTCGGATTGTAAACTGCTTTAGACAGGGAAGAAAAAGGACAGTACCTGTAGAATAAGCTCCGGCTAACTACGTGCCAGCAGCCGCGGTAATACGTAGGGAGCAAGCGTTATCCGGATTTATTGGGTGTAAAGGGTGCGTAGACGGGAAGTCAAGTTGGTTGTGAAATCCCTCGGCTCAACTGAGGAACTGCAACCAAAACTGATTTTCTTGAGTGCTGGAGAGGAAAGTGGAATTCCTAGTGTAGCGGTGAAATGCGTAGATATTAGGAGGAACACCAGTGGCGAAGGCGACTTTCTGGACAGTAACTGACGTTGAGGCACGAAAGTGTGGGGAGCAAACAGGATTAGATACCCCAGTAGTC
>3c384242573dfb4b6e33e33b30ec4a9a
CCTACGGGTGGCAGCAGTCGAGAATCATTCACAATGGGGGGAACCCTGATGGTGCGACGCCGCGTGGGGGAGGAAGGTCTTCGGATTGTAAACCCCTGTCATGCAGGAGCAAGGCCGAAAGGTTGATAGTACTGCAAGAGGAAGAGACGGCAAACTCTGTGCCAGCAGCCGCGGTAATACAGAGGTCTCAAGCGTTGTTCGGAATCACTGGGCGTAAAGGGTACGTAGGCGGTGCAGCAAGTTGCGCGTGAAAGGCAGGGGCTCAACCTCTGGAATGCGCGTGAAACTACTGTGCTGGAGTAATGGAGAGGGAACCGGAATTCTTGGTGTAGCAGTGAAATGCGTAGATATCAAGAAGAAGACTCGAGGCGAAGGCGGGTTCCTGGACATTAACTGACGCTGAGGTACGAAGGCCGGGGTAGCGAAAGGGATTAGATACCCCAGTAGTC
>27ff4bf596cab7bb2970ef85e0ec9ed6
CCTACGGGGGGCTGCAGTGGGGAATATTGCACAATGGGGGGAACCCTGATGCAGCGACGCCGCGTGAGTGAAGAAGTATTTCGGTATGTAAAGCTCTATCAGCAGGGAAGAAAATGACGGTACCTGACTAAGAAGCCCCGGCTAACTACGTGCCAGCAGCCGCGGTAATACGTAGGGGGCAAGCGTTATCCGGATTTACTGGGTGTAAAGGGAGCGCAGGCGGCGATGCAAGCCAGAAGTGAAAACCCGGGGCCCAACCCCGCGGATTGCTTTTGGAACTGTGTTGCTGGAGTGCAGGAGAGGCAAGCGGAATTCCTGGTGTAGCGGTGAAATGCGTAGATATCAGGAGGAACACCGGTGGCGAAGGCGGCTTGCTGGACTGTAACTGACGCTGAGGCTCGAAAGCGTGGGGAGCAAACAGGATTAGATACCCCGGTAGTC
>0e64465d5a7fe26c39c828042a0656b9
CCTACGGGTGGCAGCAGTGGGGAATATTGCGCAATGGAGGCAACTCTGACGCAGCGATGCCGCGTGAGTGAGGAAGGGATTCGTCCCGTAAAGCTCTGCCGCCGGGGAAGAGAGAGGACAGTACCCGGCAAGAAAGCCCCGGCCAATCACGTGCCAGCAGCCGCGGTAAGACGTGAGGGGCGAGCGTTGTCCGGAATTACTGGGCGTAAAGGGCGCGCAGGCGGCTTTTTAGGTGAGGTGTTAAAGACCGGGGCCCAACCCCGGGCGAGCATCTCAAACCGGAGAGCTCGAGTGCTGGAGAGGCAGGCAGAATTCCTGGTGTAGCGGTGAAATGCGCAGATATCAGGAGGAATACCGGAGGCGAAGGCGGCCTGCCGGACAGACACTGACGCTCAGGCGCGAAAGCGTGGGGAGCAAACAGGATTAGATACCCCTGTAGTC
>7a273b83be119714254316cf9692f928
CCTACGGGGGGCTGCAGTGGGGAATATTGGGCAATGGGCGAAAGCCTGACCCAGCAACGCCGCGTGAGGGAAGAAGGTTTTCGGATTGTAAACCTCTGTCCTAGGGGACGAAGGAAGTGACGGTACCCTAGGAGGAAGCCCCGGCTAACTACGTGCCAGCAGCCGCGGTAATACGTAGGGGGCGAGCGTTGTCCGGAATGACTGGGCGTAAAGGGCGTGTAGGCGGCCGATTAAGTCTGGAGTGAAAGTCCTGCTTTCAAGGTGGGAATTGCTTTGGAGACTGGTTGGCTTGAGTGCGGAAGAGGTAAGTGGAATTCCCAGTGTAGCGGTGAAATGCGTAGAGATTGGGAGGAACACCAGTGGCGAAGGCGACTTACTGGGCCGTAACTGACGCTGAGGCGCGAAAGCGTGGGGAGCGAACAGGATTAGATACCCCGGTAGTC
>c606ed10b11d99810fa51b4121607bf9
CCTACGGGTGGCTGCAGTGGGGAATATTGCGCAATGGAGGCAACTCTGACGCAGCAATGCCGCGTGAGTGAAGAAGGACTTCGGTTTGTAAAGCTCTGTTATTGGGGAAGAGTAAGACGGTACCCAAAGATTAAGCCCCGGCTAACTACGTGCCAGCAGCCGCGGTAACACGTAGGGGGCGAGCGTTGTCCGGAATAACTGGGCGTAAAGGGCACGCAGGCGGATAGACAGGCCAGAGGTAAAAGCAGAGGGCTTAACCCTTATGAGGCAGCTGGAACCGTTTATCTAGAGTGCTGGAGAGGCAGGCAGAATTCCTGGTGTAGCGGTGAAATGCGCAGATATCAGGAGGAATACCGGAGGCGAAGGCGGCTTGCCGGACAGACACTGACGCTGAGGTGCGAAAGCGTGGGGAGCAAACAGGATTAGATACCCCAGTAGTC
>9949476fbe5aa856537a90c6203b24ed
CCTACGGGTGGCTGCAGTGGGGGATATTGCGCAATGGGGGGAACCCTGACGCAGCAACGCCGCGTGAAGGAAGAAGGTTTTCGGATTGTAAACTTCTTTTATTAAGGACGAAGGAATGACGGTACTTAATGAATAAGCTCCGGCTAACTACGTGCCAGCAGCCGCGGTAATACGTAGGGAGCAAGCGTTGTCCGGAATTACTGGGTGTAAAGGGTGCGTAGGCGGCTAAACAAGTCAGATGTGAAAACTATGGGCTTAACCGATAGCGTGCATTTGAAACTGTATAGCTTGAGTGAAGTAGAGGCAGGCGGAATTCCCCGTGTAGCGGTGAAATGCGTAGAGATGGGGAGGAACACCAGTGGCGAAGGCGGCCTGCTGGGCTTTAACTGACGCTGAGGCACGAAAGCGTGGGTAGCAAACAGGATTAGATACCCCGGTAGTC
>4fe73f0d4170494ca092ce18c1c20bd7
CCTACGGGTGGCAGCAGTGGGGAATATTGCGCAATGGGGGCAACCCTGACGCAGCAACGCCGCGTGAGCGAAGAAGGTTTTCGGATCGTAAAGCTCTGTCTTTGGGGAAGATAATGACGGTACCCAAGGAGGAAGCTCCGGCTAACTACGTGCCAGCAGCCGCGGTAATACGTAGGGAGCAAGCGTTGTCCGGATTCACTGGGCGTAAAGAGCACGTAGGCGGTTAATTAAGTCAGGTGTGAAAGTTTTCGGCTCAACCGGAAAAGTGCACTTGAAACTGGATAACTTGAGTATCGGAGAGGTAAGCGGAATTCCTAGTGTAGCGGTGAAATGCGTAGAGATTAGGAAGAACACCGGTGGCGAAGGCGGCTTACTGGACGATAACTGACGCTGAGGTGCGAAAGCGTGGGGAGCGAACAGGATTAGATACCCCAGTAGTC
>575cf6da27d021ad4d6a76914ba907eb
CCTACGGGTGGCAGCAGTGGGGAATATTGCGCAATGGAGGAAACTCTGACGCAGCGATGCCGCGTGGGCGAAGAAGGGCTCCGGCCCGTAAAGCCCTGCCGCCGGGGAAGAGAGAAGACGGTACCCGGCAAGCAAGCCCCGGCCAATCACGTGCCAGCAGCCGCGGTAAGACGTGAGGGGCGAGCGTTGTCCGGAATCACTGGGCGTAAAGGGCGCGCAGGCGGCTGCGCGGGTGGGATGTCAAAGCCCGGGGCCCAACCCCGGAGAGGCCTTCCAAACCGCGCGGCTCGGGTGCTGGAGGGGCAGGCAGAATTCCTGGTGTAGCGGTGAAATGCGCAGAGATCAGGAGGAATACCAGAGGCGAAGGCGGCCTGCCGGACAGACACTGACGCTTAGGCGCGAAAGCGCGGGGAGCAAACAGGATTAGATACCCCTGTAGTC
>55b58a5f252f32070f5c91f14cd3ef36
CCTACGGGTGGCAGCAGTGGGGAATATTGGGCAATGGGCGAAAGCCTGACCCAGCAACGCCGCGTGAGGGAAGAAGGTTTTCGGATTGTAAACCTCTGTCCTAGGGGACGAAGGGAGTGACGGTACCCTAGGAGGAAGCCCCGGCTAACTACGTGCCAGCAGCCGCGGTAATACGTAGGGGGCGAGCGTTGTCCGGAATGACTGGGCGTAAAGGGCGTGTAGGCGGCCGATTAAGTCTGGAGTGAAAGTCCTGCTTTCAAGGTGGGAATTGCTTTGGAGACTGGTTGGCTTGAGTGCGGAAGAGGTAAGTGGAATTCCCAGTGTAGCGGTGAAATGCGTAGAGATTGGGAGGAACACCAGTGGCGAAGGCGACTTACTGGGCCGTAACTGACGCTGAGGCGCGAAAGCGTGGGGAGCGAACAGGATTAGATACCCCAGTAGTC
>3953e66c597932a00cc9d5c80f2b0737
CCTACGGGTGGCAGCAGTGGGGAATATTGCACAATGGGGGGAACCCTGATGCAGCGACGCCGCGTGAGTGAAGAAGTATTTCGGTATGTAAAGCTCTATCAGCAGGGAAGATAATGACGGTACCTGACTAAGAAGCCCCGGCTAACTACGTGCCAGCAGCCGCGGTAATACGTAGGGGGCAAGCGTTATCCGGATTTACTGGGTGTAAAGGGAGCGTAGGTGGCAAGGCAAGTCAGATGTGAAAGCCCGGGGCTCAACCCCGGTACTGCATTTGAAACTGTCTGGCTAGAGTGCAGGAGAGGTAAGTGGAATTCCTAGTGTAGCGGTGAAATGCGTAGATATTAGGAGGAACACCAGTGGCGAAGGCGGCTTACTGGACTGTAACTGACACTGAGGCTCGAAAGCGTGGGGAGCAAACAGGATTAGATACCCCAGTAGTC
>51cbf5f27c1f61208018ffc989218377
[truncated: 31,424,968 more chars]
