# Supplementary material for: Microbiome composition as a potential predictor of longevity in rabbits
Source: Genet Sel Evol. 2024 Apr 2;56:25. doi: 10.1186/s12711-024-00895-6 (PMC10986140; doi:10.1186/s12711-024-00895-6)
Supplement: Supplementary file 4 — Additional file 4: Table S1. The ASV and genera identified in the final DLINES and DLP PLS-DA models and their taxonomic information. Table S1 includes three sheets: in the first sheet, are provided from left to right; the ID of the ASV identified in the final DLINES PLS-DA model at the ASV level, the taxonomic information of each ASV, and the genera identified in the final DLINES PLS-DA model at the genus level; in the second sheet, are provided the ID of the ASV identified in the final DLP PLS-DA model at the ASV level, the taxonomic information of each ASV, and the genera identified in the final DLP PLS-DA model at the genus level; and the third sheet contains the ASV ID found in common between the two comparison DLINES and DLP in their final PLS-DA model at the ASV level, and their taxonomic information. [file 12711_2024_895_MOESM4_ESM.xlsx]

## Sheet: DLINES
The ASVs identified in the final DLINES PLS-DA model, and their taxonomic information		The genera identified in the final DLINES PLS-DA model
ASV ID	Taxonomic classification	Genus
1e04bdb1176c961ab28248d30cab6d76	g__[Eubacterium]_ruminantium_group	Ruminococcus
58d7cf3f39a652e2a8eeaf4a42972bb5	g__[Eubacterium]_siraeum_group	UCG-010
9039b3dd0075d280963f6d47ca47284c	g__[Eubacterium]_siraeum_group	Akkermansia
13a10d84d5f7c7fac8ebcf8c8488a3e7	g__Akkermansia	uncultured_Oscillospiraceae
381f06beaa8f262998c4b796bbb3e076	g__Akkermansia	Christensenellaceae_R-7_group
3ad93fe930d8607af088b159afdde60c	g__Anaerofustis	uncultured_Eubacteriaceae
95e41bd71dc699f336c741a15925dd3d	g__Bacteroides	Colidextribacter
98fcc7e4135d41152d2db711de5c1255	g__Bacteroides	Ruminiclostridium
30442d2df07e81966c7ad98995fe594f	g__Blautia	Coprobacter
06449cc7bccb966a08c99d5268e12079	g__Blautia	Flavonifractor
01930f1e0a2b42090b679fd53005c1df	g__Blautia	Muribaculaceae
7ebd409f895a3a53e27e9c966b1432dc	g__Candidatus_Saccharimonas	Shuttleworthia
a75e08181137a3a77cdf7c744d55d273	g__Christensenellaceae_R-7_group	[Eubacterium]_siraeum_group
60371fdc64b57e44e75ba6784a66b7c7	g__Christensenellaceae_R-7_group	Lachnospiraceae_UCG-010
deae7bae7dafe19b20e1b48eeb921a9d	g__Christensenellaceae_R-7_group	Lachnospiraceae_NK4B4_group
7edeefb90a7addb275fa9752f96d2bdf	g__Clostridia_UCG-014	Phascolarctobacterium
dceb7019ebce6a163bdbcd802bed6e1b	g__Clostridia_UCG-014	Parabacteroides
32bfaf9dcaadfb4b3a2a839c0c1955d2	g__Clostridia_UCG-014	Enteroscipio
396fe09ec5f73c30ece7d84f0d8ee5cc	g__Clostridia_UCG-014	Lachnospiraceae_ND3007_group
fee2f7b9490113e7128261a7dc92fc3e	g__Clostridia_UCG-014	Desulfovibrio
fa04ab66cf03a3a13de0e0f1b1ff29bc	g__Clostridia_UCG-014	Lachnoclostridium
8b489495552b5ef9dba2ba9f27e70ed1	g__Clostridia_UCG-014	Lachnospiraceae_UCG-001
2a89338831cbf9ca0ce25f6ba0b6f6f7	g__Clostridia_UCG-014
c2c760ab5100fce9f341f7e4477a0744	g__Clostridia_UCG-014
6bbe57d4d894e62e22d06ec1c3271b04	g__Clostridia_UCG-014
a6965bb32c0276a3ab007ceb61b28d97	g__Clostridia_vadinBB60_group
d82ef9bc6733e0bb27a63fca9013dc62	g__Colidextribacter
c11a2b39d2a3226c15a0c4f6340a6a48	g__Colidextribacter
3a79087f599be40ee2a36bb4a964422e	g__Colidextribacter
55095ecc7f2ee2220914de2eefc8b8ff	g__Colidextribacter
bd87f3ff90fcb593f7d3eac68f2c083d	g__Flavonifractor
bc9abb85eb3b43b76cde4ad97b933418	g__Flavonifractor
4a4d38a87dd565f2cb2245efc6d1e740	g__Flavonifractor
ebec12d35218578e78af1d4a16a5f76c	g__Incertae_Sedis
1ebbdd880c01a6fe9e48fcad9b3f8408	g__Incertae_Sedis
d4436076049baadd521fe41f2290563a	g__Lachnospiraceae_NK4B4_group
e0edad674a2a6fc788485a722e858439	g__Lachnospiraceae_NK4B4_group
efd5051b3a0747de4884badf113b07d8	g__Lachnospiraceae_UCG-001
aa92ab85dbe8ac6a7d6c5b0f97e42828	g__Lachnospiraceae_UCG-010
3aee131e07a217b73773b5f0e3c76406	g__Methanobrevibacter
a373514a9a6ea7b4bfb8692ae7eb3f32	g__Monoglobus
34730cfb7b831629c963a6a3e0ae647c	g__Monoglobus
1716e5a4b6612746aee30bf1ba720681	g__Monoglobus
dac8626cf27c3c6815bffbaa61e2d4f7	g__Oscillibacter
43f175a57c6bfad6218c614887b794ab	g__Oscillospirales
8f1a8593961b1721c9eb535f60380157	g__RF39
7a92e9123388ca37bd3d879c925bd38f	g__RF39
ab3c606aa230ae105bb14bd21fe3dcf3	g__Ruminococcaceae
f576b1bf997cc515a9cfa0717cec23df	g__Ruminococcus
eb719cff6ced88c2b4ecc55342fca97b	g__Subdoligranulum
57d12a7fc5fc7dabb3c3687184204915	g__Tyzzerella
84a11c820d9f34bfeeb57867c3b6e452	g__UCG-005
636953ac668c169e0ecc725146fd3323	g__UCG-005
1577068d64526adfecb20a34db9e2001	g__UCG-005
c0e42d8d194ff3e108adc3003aab62a0	g__UCG-005
3baa9b327c688c11fb95ad43a3166d51	g__UCG-005
965b109007dda30983c4618c2d4ae4ca	g__UCG-010
d49048a500a9af2c369a7e44ec47a426	g__uncultured_Eubacteriaceae
8cf9097471336f5ddffc2f464520fa9c	g__uncultured_Eubacteriaceae
2d55ede8bda07e85005780d01f74a9d2	g__uncultured_Eubacteriaceae
606cf33455d0a05fae3d353e112ea884	g__uncultured_Eubacteriaceae
4ea8d33f709bedc7f202727daff15829	g__uncultured_Eubacteriaceae
0e4b254aa2c6ff1b027eb93bef6c876c	g__uncultured_Eubacteriaceae
5c368eb2998bc7773d35db1a0a93b34c	g__uncultured_Eubacteriaceae
1ea9ebfec6344f1bcc5dfea459a4ee1c	g__uncultured_Eubacteriaceae
78d88528474165181da2d83b23ee2733	g__uncultured_Ruminococcaceae
1707932d024a3fd3cdf7bb3bbd2421ba	f__Atopobiaceae
73d49a2c6e2844670800993ed552a615	f__Atopobiaceae
896e2f5344fbbeb347aac90bdcdb091f	f__Atopobiaceae
3514c21d381d681b55f7c5cdebcefda7	f__Atopobiaceae
6b6adaa03e00b980b4918979c8817da6	f__Eggerthellaceae
8763eae336096bf43277c0b754fb8543	f__Eggerthellaceae
f8463d0b6f6532f79069f14c521a6524	f__Eggerthellaceae
fb4d86d6eafb86c4829e2a1362b8c52b	f__Eggerthellaceae
e281f9ff622cf2aa37689f675d0bed8e	f__Erysipelotrichaceae
1c2f3c5ea06a50501e54fd352acbb30e	f__Erysipelotrichaceae
397c38309a5db66592b930c5fd6b413a	f__Lachnospiraceae
049cc788f2c62da39ec70ad945e8ca6c	f__Lachnospiraceae
4c506d7b2cfaf73d7afe2dd1929cfc4a	f__Lachnospiraceae
8d46471195590d160d3c26586752cc54	f__Lachnospiraceae
5136e9587d6bdd157366cab46310d625	f__Lachnospiraceae
4af1efbbc31dada08ddf89cdabdead14	f__Lachnospiraceae
805b7ec9895a7e3b81c05f2a01addbd2	f__Lachnospiraceae
2aafd0e7c9995af5517700e0c73853fb	f__Lachnospiraceae
ffda2dc176e4846e1d5c29df307672bb	f__Lachnospiraceae
803db0787d2be385340badf128d413b3	f__Lachnospiraceae
aa5f3b5d0b9735171f9f94e08af1f553	f__Lachnospiraceae
c7e5d6716b1cd28c2b7383383c2b3763	f__Lachnospiraceae
d6414fd4211eb3d5946a06f8cd1e9ac4	f__Lachnospiraceae
75314ed71e346da8098bf8df49b6f263	f__Lachnospiraceae
5d91831cb8470df644ec7328210683e7	f__Lachnospiraceae
2b7b6c9fa119e62ff720f8493b42c323	f__Lachnospiraceae
fc67b6d644c9999bc31ee3f3a0865402	f__Lachnospiraceae
dca49292c56ada78eea62383bb100b13	f__Oscillospiraceae
df3552fe882399a75cfd292409e1bafe	f__Oscillospiraceae
6f7d88a9aca96e8eacb3aafc34aecdf9	f__Oscillospiraceae
bc5995a6e0985c0e91f4f3f9c7b20162	f__Oscillospiraceae
10eb618a6691e52065579832c5893027	f__Ruminococcaceae
d31eb9f0da95252f4bcb245a871c48af	o__Clostridia
dfa1805a0f6ba6f85bad64688fbe6751	o__Oscillospirales
757b1cb2456e27df8ddd81e2a4c7f88e	c__Actinobacteria
4aad9b6ce2b062e6e7fee1d9b4731e83	c__Actinobacteria
6cf7e1d6c44aee3f699e0b39f7989578	c__Actinobacteria
daa1a95173871cba147cb73879493e9b	c__Actinobacteria
b2e87536a824d376fabe9715c3b52473	c__Actinobacteria
3ae72f2ea8f14cc04391b8836f28357c	c__Actinobacteria
df80fc7bcea3c8b695e20e7ad8b415f1	c__Actinobacteria
f0fe531d42b71d96bee77a02d6cdd3dd	c__Actinobacteria
da1128c66c1e2be1a00fa08851b175fe	c__Bacilli
7fc8ed868d612742509eed9afc6e5b18	p__Actinobacteriota
3f3a5d6619dc62c9578138af8c3be3ef	p__Actinobacteriota
f38b0b2c722307d53cf42153d2576be6	p__Actinobacteriota
49350b9a194ae74e47ee0c06d44aa5de	p__Actinobacteriota
a542c34cddc79f7955a3db1c9f820294	p__Actinobacteriota
859d363e672233f716d2904af71c5f0e	d__Bacteria
9178271b5c404c0cf76fd70b0e121194	d__Bacteria
688ff62e6d75d44747f6c26bd0b6d644	d__Bacteria
5ed81f1224f078ef6345fa5f19e4f979	d__Bacteria
62a02ea9561fc03bbaec74a75cb057c5	d__Bacteria
52a6e43117eeec71ed8c07783eb99ee6	d__Bacteria
01eaec53b21b617894a8cc0da1364f64	d__Bacteria
801fa4c4115528d46ab754e1b7e491ff	d__Bacteria
1508e3383bceffcff49ce9d415bc53ec	d__Bacteria
c5cc1c37de292308deff2ba3b54a7ba4	d__Bacteria
02d90d1236e0a82dd0f634c79488debf	d__Bacteria
fa80207df78e41764cee88bfd15a11f5	d__Bacteria
2ec91bd378bc0a953237a218c9245c0e	d__Bacteria
13abc04bc6065c6c6c0547a52352f260	d__Bacteria
cf71d076f33e841e41bba7b6f4a8a9e4	d__Bacteria
437513f96f5d4f4938adff218c7e731d	d__Bacteria
5d855d73786dc269abf7e45de5da21e3	d__Bacteria
3c541b18957d34a32dc3ba778242ee9d	d__Bacteria
8c165ce6ea68fdef003232528c7907f1	d__Bacteria
6afb48a8526956f21c7481f01e28bf9c	d__Bacteria
19aadf69ba33458b0742dee7a7bb41d1	d__Bacteria
8d1ce2909ad28dfa0be11cf95d195e86	d__Bacteria
64b7c1e17923508ffba0e74a0d69f9d0	d__Bacteria
87ab4bb9e55dbf92ed56ac303a92d905	d__Bacteria
84797849e464ac9117a361f589a1b994	d__Bacteria
ce2c90f997329f13a869c569fb29af70	d__Bacteria
63b91973b82236ac6928dc4ccad310a9	d__Bacteria
42d9623e23d64053a508c7e590ecc0b3	d__Bacteria
c6076b251934300d94cb780e96438bff	d__Bacteria
63acc48b9f4dd12cd06303f3ae8ff40a	d__Bacteria
1b6cb7c4a316282b0c546713b45b7240	d__Bacteria
db748b774ddda074f0f9bbb5cc9c3a4b	d__Bacteria

## Sheet: DLP
The ASVs identified in the final DLP PLS-DA model, and their taxonomic information		The genera identified in the final DLP PLS-DA model
ASV ID	Taxonomic classification	Genus
765713a2abb0adad18bd1e83487f766d	g__Akkermansia	Ruminococcus
fef4a37f1f4d24a6c91f5caf8fbaa33d	g__Alistipes	Akkermansia
95e41bd71dc699f336c741a15925dd3d	g__Bacteroides	Family_XIII_AD3011_group
b5137758d7e0c1a250fe39879a48822b	g__Blautia	Clostridia_vadinBB60_group
e62311d0579a88a8af77f5b133910804	g__Butyricicoccus	RF39
c125c58440d49dd45fd8bc3c2bcae594	g__Christensenellaceae_R-7_group	Colidextribacter
a75e08181137a3a77cdf7c744d55d273	g__Christensenellaceae_R-7_group	Bacteroides
0939b0ab22fcf4a917031b0dfe2732a8	g__Christensenellaceae_R-7_group	Coprobacter
9793ce15e8e763fd8212c016e3cb3e58	g__Clostridia_UCG-014	UCG-009
069b945ed82c58c3ffdbb4fc35f6ee3a	g__Clostridia_UCG-014	Candidatus_Saccharimonas
def644ec47192ca3d72583308d7c45d5	g__Clostridia_UCG-014	Muribaculaceae
7919d29e8f0f69cb05b445ef63978069	g__Clostridia_UCG-014	Sporobacter
43e682b840c48337e15a338ef153ddfa	g__Clostridia_UCG-014	Muribaculum
4a27f7b0275a8ab5330fd9c642048182	g__Clostridia_UCG-014	Parabacteroides
9cce30bb3fb43f0b7b4c1f91946a2255	g__Clostridia_UCG-014	Enteroscipio
7274d620401889460bb4a7a3f9a585a1	g__Clostridia_vadinBB60_group	Anaerostipes
d82ef9bc6733e0bb27a63fca9013dc62	g__Colidextribacter	Oscillibacter
2a72b37b801df54803ff01a15923e68c	g__Lachnospiraceae_ND3007_group	Desulfovibrio
065474d7c07770ca8a36bab2a178fba2	g__Monoglobus	Rikenellaceae
4de72c9b02588ac8b516ded126224d73	g__Muribaculaceae	Odoribacter
323b88e54636d43792aa31a8daabb8a1	g__Muribaculaceae
7a2c9284ed1390f83b7bc5c0cfbfb9c8	g__Sellimonas
86e4542e0ffe59032bfc55732c1fcad1	g__Subdoligranulum
57d12a7fc5fc7dabb3c3687184204915	g__Tyzzerella
c0e42d8d194ff3e108adc3003aab62a0	g__UCG-005
c896f8212cf687676738e5ecc396b34b	g__uncultured
7a16875cc8cc13ec337e614e8b81e643	g__uncultured
73d49a2c6e2844670800993ed552a615	f__Atopobiaceae
3514c21d381d681b55f7c5cdebcefda7	f__Atopobiaceae
6b6adaa03e00b980b4918979c8817da6	f__Eggerthellaceae
8763eae336096bf43277c0b754fb8543	f__Eggerthellaceae
74d7144f281efc186fc17cb477c79597	f__Eggerthellaceae
fb4d86d6eafb86c4829e2a1362b8c52b	f__Eggerthellaceae
50e6b73a569d34e715a7e95d677bee5c	f__Erysipelotrichaceae
803db0787d2be385340badf128d413b3	f__Lachnospiraceae
0a249df3edac0f79339be2de12b38480	f__Lachnospiraceae
d6414fd4211eb3d5946a06f8cd1e9ac4	f__Lachnospiraceae
c7e5d6716b1cd28c2b7383383c2b3763	f__Lachnospiraceae
d358702e75003fe7716c12d7c3737e7b	f__Lachnospiraceae
8f54c09196f4acd0e0cf58ad5f68e5d6	f__Lachnospiraceae
df3552fe882399a75cfd292409e1bafe	f__Oscillospiraceae
cd5192d50575f064772b0b8c82b1258b	o__Coriobacteriales
dfa1805a0f6ba6f85bad64688fbe6751	o__Oscillospirales
bba6fab49f327181089c9c15b60c57a3	o__Saccharimonadales
38a5f69275ef5ce3394484a3242834f5	c__Clostridia
1cc9e9c407fa5f3d4f5fcd1808baa698	c__Clostridia
a5968c5e3e479db0d8b751e2368fa756	c__Clostridia
437513f96f5d4f4938adff218c7e731d	d__bacteria
52a6e43117eeec71ed8c07783eb99ee6	d__bacteria
62a02ea9561fc03bbaec74a75cb057c5	d__bacteria
5329e6afb2ff99126049ebe276fe2005	d__bacteria
5ed81f1224f078ef6345fa5f19e4f979	d__bacteria
28a07a9fbed24695691d128d88f18f97	d__bacteria

## Sheet: ASVs in common
The ASVs in common between the two comparison DLINES and DLP
ASV ID	Taxonomic information
52a6e43117eeec71ed8c07783eb99ee6	d__Bacteria
57d12a7fc5fc7dabb3c3687184204915	g__Tyzzerella
62a02ea9561fc03bbaec74a75cb057c5	d__Bacteria
6b6adaa03e00b980b4918979c8817da6	f__Eggerthellaceae
73d49a2c6e2844670800993ed552a615	f__Atopobiaceae
803db0787d2be385340badf128d413b3	f__Lachnospiraceae
8763eae336096bf43277c0b754fb8543	f__Eggerthellaceae
437513f96f5d4f4938adff218c7e731d	d__Bacteria
5ed81f1224f078ef6345fa5f19e4f979	d__Bacteria
95e41bd71dc699f336c741a15925dd3d	g__Bacteroides
a75e08181137a3a77cdf7c744d55d273	g__Christensenellaceae_R-7_group
c0e42d8d194ff3e108adc3003aab62a0	g__UCG-005
c7e5d6716b1cd28c2b7383383c2b3763	f__Lachnospiraceae
d6414fd4211eb3d5946a06f8cd1e9ac4	f__Lachnospiraceae
d82ef9bc6733e0bb27a63fca9013dc62	g__Colidextribacter
df3552fe882399a75cfd292409e1bafe	f__Oscillospiraceae
dfa1805a0f6ba6f85bad64688fbe6751	o__Oscillospirales
3514c21d381d681b55f7c5cdebcefda7	f__Atopobiaceae
fb4d86d6eafb86c4829e2a1362b8c52b	f__Eggerthellaceae
