# Supplementary material for: Microbiome composition as a potential predictor of longevity in rabbits
Source: Genet Sel Evol. 2024 Apr 2;56:25. doi: 10.1186/s12711-024-00895-6 (PMC10986140; doi:10.1186/s12711-024-00895-6)
Supplement: Supplementary file 5 — Additional file 5: Table S2. Results of the differential abundance analysis using Bayesian statistical models. Table S2 includes three sheets, the first sheet shows the results of the Bayesian statistical analysis of the DLINES comparison at the ASV level; the second sheet shows, the results of the Bayesian statistical analysis of the DLINES comparison at the genus level; and the third sheet shows the results of the Bayesian statistical analysis of the DLP comparison at the ASV level. In each sheet (from left to right) the columns are, the ASV ID and the taxonomic information (or the genus name), posterior mean of the differences among the two groups of the comparison (line A and line LP for the DLINES comparison, and between LLP and HLP groups for the DLP comparison) (meanDiff), the probability of the difference being larger (if the difference is positive) or smaller (if negative) than 0 (P0), the highest posterior interval density of 95% (HPD95), and the cumulative PEP. [file 12711_2024_895_MOESM5_ESM.xlsx]

## Sheet: DLINES ASV
ASV ID	Taxonomic information	meanDiff	P0	HPD95	PEP
859d363e672233f716d2904af71c5f0e	d__Bacteria	0.993427	100	[0,54,1,41]	0
d82ef9bc6733e0bb27a63fca9013dc62	g__Colidextribacter	-0.906796	99.9898	[-1,34,-0,47]	0.000102041
da1128c66c1e2be1a00fa08851b175fe	c__Bacilli	0.834907	99.9847	[0,39,1,27]	0.000170068
d49048a500a9af2c369a7e44ec47a426	g__uncultured_Eubacteriaceae	0.879191	99.9796	[0,43,1,32]	0.000229592
9178271b5c404c0cf76fd70b0e121194	d__Bacteria	0.79622	99.9694	[0,34,1,26]	0.000306122
688ff62e6d75d44747f6c26bd0b6d644	d__Bacteria	0.79432	99.9643	[0,35,1,26]	0.00037415
d31eb9f0da95252f4bcb245a871c48af	o__Clostridia	-0.785132	99.9643	[-1,25,-0,34]	0.000422741
13a10d84d5f7c7fac8ebcf8c8488a3e7	g__Akkermansia	0.765141	99.9337	[0,3,1,23]	0.000535714
efd5051b3a0747de4884badf113b07d8	g__Lachnospiraceae_UCG-001	-0.736917	99.8929	[-1,21,-0,29]	0.000714286
8cf9097471336f5ddffc2f464520fa9c	g__uncultured_Eubacteriaceae	0.744801	99.8622	[0,28,1,2]	0.000918367
2d55ede8bda07e85005780d01f74a9d2	g__uncultured_Eubacteriaceae	0.708726	99.8214	[0,24,1,16]	0.00115956
a75e08181137a3a77cdf7c744d55d273	g__Christensenellaceae_R-7_group	0.690072	99.7908	[0,23,1,16]	0.00141157
d4436076049baadd521fe41f2290563a	g__Lachnospiraceae_NK4B4_group	0.69764	99.7857	[0,23,1,16]	0.00163265
3aee131e07a217b73773b5f0e3c76406	g__Methanobrevibacter	-0.671606	99.7296	[-1,13,-0,2]	0.00190233
bd87f3ff90fcb593f7d3eac68f2c083d	g__Flavonifractor	-0.683744	99.7245	[-1,15,-0,23]	0.00214286
ebec12d35218578e78af1d4a16a5f76c	g__Incertae_Sedis	0.652997	99.6837	[0,19,1,12]	0.00240434
397c38309a5db66592b930c5fd6b413a	f__Lachnospiraceae	-0.660268	99.6735	[-1,13,-0,2]	0.00264706
381f06beaa8f262998c4b796bbb3e076	g__Akkermansia	0.654212	99.602	[0,17,1,1]	0.00294218
58d7cf3f39a652e2a8eeaf4a42972bb5	g__[Eubacterium]_siraeum_group	-0.640528	99.5969	[-1,1,-0,17]	0.0032116
dac8626cf27c3c6815bffbaa61e2d4f7	g__Oscillibacter	-0.627239	99.5714	[-1,09,-0,14]	0.00347959
5ed81f1224f078ef6345fa5f19e4f979	d__Bacteria	0.630391	99.5408	[0,17,1,11]	0.00375122
7edeefb90a7addb275fa9752f96d2bdf	g__Clostridia_UCG-014	-0.63766	99.5051	[-1,11,-0,18]	0.00403061
62a02ea9561fc03bbaec74a75cb057c5	d__Bacteria	0.637053	99.4898	[0,16,1,1]	0.00429902
606cf33455d0a05fae3d353e112ea884	g__uncultured_Eubacteriaceae	0.626865	99.4592	[0,15,1,1]	0.00457058
757b1cb2456e27df8ddd81e2a4c7f88e	c__Actinobacteria	0.599123	99.3214	[0,12,1,07]	0.00493061
4ea8d33f709bedc7f202727daff15829	g__uncultured_Eubacteriaceae	0.600308	99.3061	[0,13,1,07]	0.00527473
9039b3dd0075d280963f6d47ca47284c	g__[Eubacterium]_siraeum_group	-0.593425	99.2806	[-1,06,-0,12]	0.00561225
60371fdc64b57e44e75ba6784a66b7c7	g__Christensenellaceae_R-7_group	0.586738	99.2296	[0,12,1,06]	0.0059621
6b6adaa03e00b980b4918979c8817da6	f__Eggerthellaceae	0.597778	99.2143	[0,14,1,08]	0.00629838
bc9abb85eb3b43b76cde4ad97b933418	g__Flavonifractor	-0.588843	99.1888	[-1,06,-0,12]	0.00662925
30442d2df07e81966c7ad98995fe594f	g__Blautia	-0.570715	99.1684	[-1,03,-0,08]	0.00695194
52a6e43117eeec71ed8c07783eb99ee6	d__Bacteria	0.577436	99.1531	[0,11,1,06]	0.00726403
eb719cff6ced88c2b4ecc55342fca97b	g__Subdoligranulum	-0.570577	98.949	[-1,06,-0,11]	0.00768089
84a11c820d9f34bfeeb57867c3b6e452	g__UCG-005	-0.535888	98.5255	[-1,01,-0,06]	0.00892711
dca49292c56ada78eea62383bb100b13	f__Oscillospiraceae	-0.533742	98.5255	[-1,-0,05]	0.00832233
01eaec53b21b617894a8cc0da1364f64	d__Bacteria	0.529487	98.4847	[0,04,0,99]	0.00952097
801fa4c4115528d46ab754e1b7e491ff	d__Bacteria	0.525458	98.398	[0,03,1]	0.0101296
deae7bae7dafe19b20e1b48eeb921a9d	g__Christensenellaceae_R-7_group	0.529443	98.3827	[0,04,1]	0.0107143
1508e3383bceffcff49ce9d415bc53ec	d__Bacteria	0.517199	98.352	[0,05,1]	0.0112847
3ad93fe930d8607af088b159afdde60c	g__Anaerofustis	-0.52595	98.3418	[-1,01,-0,05]	0.0118316
c5cc1c37de292308deff2ba3b54a7ba4	d__Bacteria	0.517047	98.1684	[0,03,1]	0.0130126
dceb7019ebce6a163bdbcd802bed6e1b	g__Clostridia_UCG-014	-0.514962	98.1684	[-1,-0,04]	0.0124365
dfa1805a0f6ba6f85bad64688fbe6751	o__Oscillospirales	-0.501129	98.1582	[-0,99,-0,03]	0.0135667
f576b1bf997cc515a9cfa0717cec23df	g__Ruminococcus	-0.507852	98.1122	[-0,98,-0,03]	0.0141164
049cc788f2c62da39ec70ad945e8ca6c	f__Lachnospiraceae	0.510404	98.0714	[0,02,0,98]	0.0146599
ab3c606aa230ae105bb14bd21fe3dcf3	g__Ruminococcaceae	-0.503892	98.0153	[-0,99,-0,03]	0.0152041
32bfaf9dcaadfb4b3a2a839c0c1955d2	g__Clostridia_UCG-014	-0.512161	97.9643	[-0,97,0]	0.0157469
aa92ab85dbe8ac6a7d6c5b0f97e42828	g__Lachnospiraceae_UCG-010	0.489943	97.7398	[0,01,0,96]	0.0163605
e281f9ff622cf2aa37689f675d0bed8e	f__Erysipelotrichaceae	0.492878	97.699	[0,01,0,97]	0.0169658
4c506d7b2cfaf73d7afe2dd1929cfc4a	f__Lachnospiraceae	0.488658	97.6888	[-0,01,0,95]	0.017551
02d90d1236e0a82dd0f634c79488debf	d__Bacteria	0.493383	97.6582	[0,01,0,98]	0.0181252
8763eae336096bf43277c0b754fb8543	f__Eggerthellaceae	0.489099	97.6276	[0,01,0,98]	0.0192318
8d46471195590d160d3c26586752cc54	f__Lachnospiraceae	0.481709	97.6276	[0,0,95]	0.0186892
e0edad674a2a6fc788485a722e858439	g__Lachnospiraceae_NK4B4_group	-0.486859	97.5867	[-0,95,0,01]	0.0197695
5136e9587d6bdd157366cab46310d625	f__Lachnospiraceae	-0.480085	97.5306	[-0,98,-0,02]	0.020308
0e4b254aa2c6ff1b027eb93bef6c876c	g__uncultured_Eubacteriaceae	0.483561	97.5153	[-0,02,0,95]	0.0208327
396fe09ec5f73c30ece7d84f0d8ee5cc	g__Clostridia_UCG-014	-0.479221	97.4388	[-0,96,0]	0.0213659
fee2f7b9490113e7128261a7dc92fc3e	g__Clostridia_UCG-014	-0.48573	97.4031	[-0,96,0,01]	0.021893
4af1efbbc31dada08ddf89cdabdead14	f__Lachnospiraceae	-0.475548	97.3776	[-0,95,0]	0.0224109
fa80207df78e41764cee88bfd15a11f5	d__Bacteria	0.475445	97.3622	[-0,02,0,95]	0.0229167
805b7ec9895a7e3b81c05f2a01addbd2	f__Lachnospiraceae	-0.469514	97.2857	[-0,94,0,01]	0.0234309
c11a2b39d2a3226c15a0c4f6340a6a48	g__Colidextribacter	-0.472535	97.2092	[-0,95,0,01]	0.0239533
2ec91bd378bc0a953237a218c9245c0e	d__Bacteria	0.469579	97.199	[-0,01,0,95]	0.0244623
fa04ab66cf03a3a13de0e0f1b1ff29bc	g__Clostridia_UCG-014	-0.461423	97.1327	[-0,94,0,02]	0.0249761
1707932d024a3fd3cdf7bb3bbd2421ba	f__Atopobiaceae	0.461766	97.1071	[-0,02,0,94]	0.0254819
2aafd0e7c9995af5517700e0c73853fb	f__Lachnospiraceae	-0.464843	97.0663	[-0,95,0,01]	0.0259848
8f1a8593961b1721c9eb535f60380157	g__RF39	0.458667	96.9439	[-0,02,0,93]	0.0265093
7fc8ed868d612742509eed9afc6e5b18	p__Actinobacteriota	0.457085	96.8776	[-0,01,0,94]	0.0270378
ffda2dc176e4846e1d5c29df307672bb	f__Lachnospiraceae	0.45751	96.7551	[-0,04,0,93]	0.0275865
df3552fe882399a75cfd292409e1bafe	f__Oscillospiraceae	-0.452005	96.6122	[-0,93,0,04]	0.0281604
78d88528474165181da2d83b23ee2733	g__uncultured_Ruminococcaceae	-0.446224	96.551	[-0,94,0,03]	0.0287353
06449cc7bccb966a08c99d5268e12079	g__Blautia	0.448162	96.5459	[-0,03,0,93]	0.0298406
57d12a7fc5fc7dabb3c3687184204915	g__Tyzzerella	0.446552	96.5459	[-0,05,0,92]	0.0292956
4a4d38a87dd565f2cb2245efc6d1e740	g__Flavonifractor	-0.449045	96.5255	[-0,94,0,03]	0.0303764
8b489495552b5ef9dba2ba9f27e70ed1	g__Clostridia_UCG-014	-0.438552	96.1684	[-0,91,0,06]	0.0309932
5c368eb2998bc7773d35db1a0a93b34c	g__uncultured_Eubacteriaceae	0.436781	96.0714	[-0,04,0,94]	0.0316192
803db0787d2be385340badf128d413b3	f__Lachnospiraceae	0.434313	96.0306	[-0,05,0,91]	0.0322396
965b109007dda30983c4618c2d4ae4ca	g__UCG-010	-0.427229	95.7704	[-0,92,0,05]	0.0329108
73d49a2c6e2844670800993ed552a615	f__Atopobiaceae	0.422704	95.7092	[-0,06,0,9]	0.0335805
a373514a9a6ea7b4bfb8692ae7eb3f32	g__Monoglobus	-0.421121	95.6735	[-0,9,0,06]	0.0342423
636953ac668c169e0ecc725146fd3323	g__UCG-005	0.422153	95.6224	[-0,07,0,9]	0.0349005
4aad9b6ce2b062e6e7fee1d9b4731e83	c__Actinobacteria	0.414972	95.5816	[-0,07,0,89]	0.0355525
1577068d64526adfecb20a34db9e2001	g__UCG-005	0.41992	95.5255	[-0,07,0,91]	0.0362024
aa5f3b5d0b9735171f9f94e08af1f553	f__Lachnospiraceae	0.419142	95.5	[-0,07,0,9]	0.0368428
6cf7e1d6c44aee3f699e0b39f7989578	c__Actinobacteria	0.412441	95.4592	[-0,06,0,9]	0.0374778
c7e5d6716b1cd28c2b7383383c2b3763	f__Lachnospiraceae	-0.418804	95.3827	[-0,9,0,06]	0.0381158
2a89338831cbf9ca0ce25f6ba0b6f6f7	g__Clostridia_UCG-014	-0.417142	95.3367	[-0,9,0,06]	0.0387497
d6414fd4211eb3d5946a06f8cd1e9ac4	f__Lachnospiraceae	-0.405379	94.9949	[-0,9,0,07]	0.0394469
c2c760ab5100fce9f341f7e4477a0744	g__Clostridia_UCG-014	-0.397116	94.6429	[-0,88,0,09]	0.0402075
75314ed71e346da8098bf8df49b6f263	f__Lachnospiraceae	-0.405419	94.5561	[-0,89,0,09]	0.0409705
3a79087f599be40ee2a36bb4a964422e	g__Colidextribacter	-0.399855	94.4643	[-0,88,0,1]	0.0417369
01930f1e0a2b42090b679fd53005c1df	g__Blautia	0.390934	94.3469	[-0,09,0,88]	0.0425122
1e04bdb1176c961ab28248d30cab6d76	g__[Eubacterium]_ruminantium_group	-0.392526	94.2959	[-0,87,0,09]	0.0432818
1ebbdd880c01a6fe9e48fcad9b3f8408	g__Incertae_Sedis	-0.39267	94.2908	[-0,88,0,1]	0.044036
5d91831cb8470df644ec7328210683e7	f__Lachnospiraceae	0.385161	94.1684	[-0,11,0,88]	0.0448002
95e41bd71dc699f336c741a15925dd3d	g__Bacteroides	-0.383356	94.0714	[-0,86,0,1]	0.0455687
98fcc7e4135d41152d2db711de5c1255	g__Bacteroides	0.386353	94.0255	[-0,11,0,86]	0.0463307
896e2f5344fbbeb347aac90bdcdb091f	f__Atopobiaceae	0.384963	94.0153	[-0,09,0,87]	0.0470793
10eb618a6691e52065579832c5893027	f__Ruminococcaceae	0.376862	93.5918	[-0,12,0,85]	0.0478984
13abc04bc6065c6c6c0547a52352f260	d__Bacteria	0.380311	93.5459	[-0,11,0,87]	0.0487102
34730cfb7b831629c963a6a3e0ae647c	g__Monoglobus	-0.376982	93.398	[-0,86,0,12]	0.0495353
3f3a5d6619dc62c9578138af8c3be3ef	p__Actinobacteriota	0.364907	93.2653	[-0,11,0,86]	0.0503701
c0e42d8d194ff3e108adc3003aab62a0	g__UCG-005	-0.366481	93.2296	[-0,86,0,12]	0.0511958
6bbe57d4d894e62e22d06ec1c3271b04	g__Clostridia_UCG-014	0.367418	93.1939	[-0,13,0,85]	0.0520124
7a92e9123388ca37bd3d879c925bd38f	g__RF39	-0.369659	93.1531	[-0,86,0,11]	0.0528212
daa1a95173871cba147cb73879493e9b	c__Actinobacteria	0.360173	92.6276	[-0,12,0,86]	0.0537139
7ebd409f895a3a53e27e9c966b1432dc	g__Candidatus_Saccharimonas	-0.353558	92.3827	[-0,84,0,14]	0.0546357
cf71d076f33e841e41bba7b6f4a8a9e4	d__Bacteria	0.359423	92.3673	[-0,12,0,86]	0.0555433
437513f96f5d4f4938adff218c7e731d	d__Bacteria	-0.348704	92.1122	[-0,83,0,15]	0.056481
2b7b6c9fa119e62ff720f8493b42c323	f__Lachnospiraceae	-0.34925	92.0969	[-0,85,0,12]	0.0574045
a6965bb32c0276a3ab007ceb61b28d97	g__Clostridia_vadinBB60_group	-0.346605	92.0153	[-0,82,0,14]	0.058326
b2e87536a824d376fabe9715c3b52473	c__Actinobacteria	0.340621	91.3929	[-0,15,0,83]	0.0593422
5d855d73786dc269abf7e45de5da21e3	d__Bacteria	0.333162	91.2857	[-0,15,0,83]	0.0603594
3c541b18957d34a32dc3ba778242ee9d	d__Bacteria	0.317254	90.1071	[-0,17,0,81]	0.0615655
8c165ce6ea68fdef003232528c7907f1	d__Bacteria	0.31805	90.0561	[-0,18,0,8]	0.0627595
43f175a57c6bfad6218c614887b794ab	g__Oscillospirales	0.315394	89.8214	[-0,17,0,8]	0.0639734
6afb48a8526956f21c7481f01e28bf9c	d__Bacteria	0.315629	89.7041	[-0,17,0,81]	0.0651866
3baa9b327c688c11fb95ad43a3166d51	g__UCG-005	0.309433	89.5102	[-0,17,0,81]	0.0664121
19aadf69ba33458b0742dee7a7bb41d1	d__Bacteria	-0.31274	89.4949	[-0,81,0,16]	0.0676196
6f7d88a9aca96e8eacb3aafc34aecdf9	f__Oscillospiraceae	0.312501	89.4388	[-0,17,0,81]	0.0688163
3ae72f2ea8f14cc04391b8836f28357c	c__Actinobacteria	0.314769	89.4133	[-0,16,0,81]	0.0699975
8d1ce2909ad28dfa0be11cf95d195e86	d__Bacteria	0.299735	88.4541	[-0,19,0,79]	0.0713165
df80fc7bcea3c8b695e20e7ad8b415f1	c__Actinobacteria	0.293855	88.1633	[-0,18,0,78]	0.0726614
1ea9ebfec6344f1bcc5dfea459a4ee1c	g__uncultured_Eubacteriaceae	0.291826	88	[-0,19,0,78]	0.0740109
fc67b6d644c9999bc31ee3f3a0865402	f__Lachnospiraceae	0.279284	87.0204	[-0,21,0,77]	0.0754955
64b7c1e17923508ffba0e74a0d69f9d0	d__Bacteria	0.261718	85.3827	[-0,22,0,77]	0.0772166
87ab4bb9e55dbf92ed56ac303a92d905	d__Bacteria	0.25274	84.9439	[-0,22,0,76]	0.0789796
f0fe531d42b71d96bee77a02d6cdd3dd	c__Actinobacteria	0.255172	84.6276	[-0,23,0,74]	0.0807645
1c2f3c5ea06a50501e54fd352acbb30e	f__Erysipelotrichaceae	0.227305	82.0663	[-0,26,0,72]	0.0829188
84797849e464ac9117a361f589a1b994	d__Bacteria	0.228662	81.8724	[-0,29,0,7]	0.0850699
55095ecc7f2ee2220914de2eefc8b8ff	g__Colidextribacter	0.211778	80.5306	[-0,26,0,72]	0.0873929
ce2c90f997329f13a869c569fb29af70	d__Bacteria	-0.204297	79.6429	[-0,69,0,28]	0.0898152
1716e5a4b6612746aee30bf1ba720681	g__Monoglobus	-0.206286	79.5918	[-0,69,0,3]	0.0922088
f38b0b2c722307d53cf42153d2576be6	p__Actinobacteriota	0.205987	79.398	[-0,28,0,7]	0.0945956
bc5995a6e0985c0e91f4f3f9c7b20162	f__Oscillospiraceae	-0.189767	77.7602	[-0,68,0,3]	0.0971897
63b91973b82236ac6928dc4ccad310a9	d__Bacteria	0.184162	76.7704	[-0,29,0,7]	0.0998912
f8463d0b6f6532f79069f14c521a6524	f__Eggerthellaceae	0.178755	76.3878	[-0,31,0,68]	0.102609
49350b9a194ae74e47ee0c06d44aa5de	p__Actinobacteriota	0.175413	76.3367	[-0,3,0,69]	0.105295
42d9623e23d64053a508c7e590ecc0b3	d__Bacteria	0.176564	76.0867	[-0,31,0,68]	0.107978
c6076b251934300d94cb780e96438bff	d__Bacteria	-0.150631	72.5612	[-0,66,0,33]	0.111127
63acc48b9f4dd12cd06303f3ae8ff40a	d__Bacteria	0.133361	70.5969	[-0,36,0,63]	0.114509
1b6cb7c4a316282b0c546713b45b7240	d__Bacteria	-0.124879	69.5663	[-0,61,0,39]	0.117989
a542c34cddc79f7955a3db1c9f820294	p__Actinobacteriota	0.119327	68.4898	[-0,37,0,62]	0.121571
3514c21d381d681b55f7c5cdebcefda7	f__Atopobiaceae	0.0407924	56.6071	[-0,45,0,54]	0.126754
fb4d86d6eafb86c4829e2a1362b8c52b	f__Eggerthellaceae	0.0231309	53.7143	[-0,46,0,53]	0.132264
db748b774ddda074f0f9bbb5cc9c3a4b	d__Bacteria	-0.00336595	51.0357	[-0,52,0,47]	0.138065

## Sheet: DLINES GENUS
Genus name	meanDiff	P0	HPD95	PEP
Akkermansia	0.965593	99.9898	[0,54,1,41]	0.000204082
Enteroscipio	0.771992	99.949	[0,32,1,24]	0.00122449
Parabacteroides	0.696332	99.8571	[0,23,1,15]	0.00204082
uncultured_Eubacteriaceae	0.685966	99.7398	[0,21,1,15]	0.00309524
Shuttleworthia	0.628981	99.4949	[0,16,1,09]	0.00484694
Phascolarctobacterium	0.614252	99.4592	[0,14,1,08]	0.00604082
Ruminococcus	-0.623355	99.4337	[-1,12,-0,17]	0.00692177
Lachnospiraceae_NK4B4_group	0.586806	99.1786	[0,13,1,08]	0.00827988
Lachnospiraceae_UCG,001	-0.593981	99.1531	[-1,07,-0,12]	0.00936224
Coprobacter	0.530546	98.5	[0,06,1,02]	0.0116553
Christensenellaceae_R,7_group	0.518391	98.4286	[0,04,0,99]	0.0136327
uncultured_Oscillospiraceae	-0.230976	85.3061	[-0,66,0,21]	0.0391095
Lachnospiraceae_ND3007_group	0.238756	83.0714	[-0,25,0,71]	0.0640646
Colidextribacter	0.194106	79.602	[-0,27,0,67]	0.0905181
UCG,010	-0.177591	75.8367	[-0,68,0,31]	0.118571
Ruminiclostridium	-0.122115	69.3061	[-0,62,0,35]	0.151592
Muribaculaceae	-0.100773	66.4796	[-0,56,0,35]	0.184018
Desulfovibrio	0.0997174	65.7041	[-0,39,0,58]	0.213541
X,Eubacterium,_siraeum_group	0.06285	60.0765	[-0,41,0,54]	0.246037
Lachnospiraceae_UCG,010	-0.0600827	59.6582	[-0,53,0,42]	0.275553
Flavonifractor	0.0451094	57.6276	[-0,42,0,51]	0.304148
Lachnoclostridium	0.012049	52.0867	[-0,49,0,48]	0.335296

## Sheet: DLP ASV
ASV ID	Taxonomic information	meanDiff	P0	HPD95	PEP
4de72c9b02588ac8b516ded126224d73	g__Muribaculaceae	-1.05125	99.9847	[-1,6,-0,5]	0.000306122
323b88e54636d43792aa31a8daabb8a1	g__Muribaculaceae	-0.983639	99.9439	[-1,54,-0,42]	0.000714286
437513f96f5d4f4938adff218c7e731d	d__Bacteria	-0.846541	99.7857	[-1,42,-0,26]	0.00190476
b5137758d7e0c1a250fe39879a48822b	g__Blautia	-0.881023	99.7755	[-1,44,-0,29]	0.00255102
52a6e43117eeec71ed8c07783eb99ee6	d__Bacteria	-0.824135	99.6071	[-1,43,-0,25]	0.00361224
9793ce15e8e763fd8212c016e3cb3e58	g__Clostridia_UCG-014	-0.780164	99.4592	[-1,38,-0,2]	0.00481293
7274d620401889460bb4a7a3f9a585a1	g__Clostridia_vadinBB60_group	-0.791978	99.449	[-1,4,-0,21]	0.00569971
803db0787d2be385340badf128d413b3	f__Lachnospiraceae	-0.793598	99.4235	[-1,38,-0,18]	0.00642857
d82ef9bc6733e0bb27a63fca9013dc62	g__Colidextribacter	-0.76514	99.3878	[-1,35,-0,14]	0.00707483
bba6fab49f327181089c9c15b60c57a3	o__Saccharimonadales	-0.738498	99.051	[-1,35,-0,14]	0.00826531
df3552fe882399a75cfd292409e1bafe	f__Oscillospiraceae	-0.736498	98.9949	[-1,33,-0,13]	0.00934137
73d49a2c6e2844670800993ed552a615	f__Atopobiaceae	-0.695707	98.7194	[-1,3,-0,09]	0.0106973
fef4a37f1f4d24a6c91f5caf8fbaa33d	g__Alistipes	-0.690015	98.6531	[-1,31,-0,1]	0.0119466
069b945ed82c58c3ffdbb4fc35f6ee3a	g__Clostridia_UCG-014	-0.654942	98.1837	[-1,26,-0,04]	0.013688
6b6adaa03e00b980b4918979c8817da6	f__Eggerthellaceae	-0.647306	98	[-1,26,-0,02]	0.0154422
95e41bd71dc699f336c741a15925dd3d	g__Bacteroides	-0.655086	97.9796	[-1,27,-0,05]	0.0170026
765713a2abb0adad18bd1e83487f766d	g__Akkermansia	-0.640023	97.8163	[-1,25,-0,01]	0.0185714
e62311d0579a88a8af77f5b133910804	g__Butyricicoccus	-0.628457	97.8112	[-1,23,-0,02]	0.0199717
cd5192d50575f064772b0b8c82b1258b	o__Coriobacteriales	-0.616046	97.6378	[-1,23,0]	0.0214071
8763eae336096bf43277c0b754fb8543	f__Eggerthellaceae	-0.616135	97.5867	[-1,24,-0,02]	0.02275
065474d7c07770ca8a36bab2a178fba2	g__Monoglobus	0.623408	97.5612	[0,1,25]	0.0239893
def644ec47192ca3d72583308d7c45d5	g__Clostridia_UCG-014	-0.611765	97.3112	[-1,24,0]	0.0253432
7a2c9284ed1390f83b7bc5c0cfbfb9c8	g__Sellimonas	0.603883	97.3061	[0,1,23]	0.0277211
c125c58440d49dd45fd8bc3c2bcae594	g__Christensenellaceae_R-7_group	-0.606228	97.3061	[-1,22,0]	0.0265839
0a249df3edac0f79339be2de12b38480	f__Lachnospiraceae	-0.590534	97.2398	[-1,22,0,01]	0.0288204
7919d29e8f0f69cb05b445ef63978069	g__Clostridia_UCG-014	-0.593734	97.1888	[-1,2,0,02]	0.0298744
d6414fd4211eb3d5946a06f8cd1e9ac4	f__Lachnospiraceae	-0.589209	97.0714	[-1,2,0,02]	0.0309373
38a5f69275ef5ce3394484a3242834f5	c__Clostridia	-0.580497	96.8316	[-1,2,0,04]	0.0320955
c7e5d6716b1cd28c2b7383383c2b3763	f__Lachnospiraceae	-0.584914	96.7755	[-1,23,0,02]	0.0332125
62a02ea9561fc03bbaec74a75cb057c5	d__Bacteria	-0.574604	96.6582	[-1,17,0,06]	0.0343333
2a72b37b801df54803ff01a15923e68c	g__Lachnospiraceae_ND3007_group	-0.572107	96.6276	[-1,22,0,02]	0.0354016
5329e6afb2ff99126049ebe276fe2005	d__Bacteria	0.567984	96.5102	[-0,05,1,19]	0.0364764
c0e42d8d194ff3e108adc3003aab62a0	g__UCG-005	-0.531135	95.4694	[-1,15,0,09]	0.0381169
c896f8212cf687676738e5ecc396b34b	g__uncultured_Eubacteriaceae	0.531342	95.2041	[-0,09,1,15]	0.0398169
57d12a7fc5fc7dabb3c3687184204915	g__Tyzzerella	-0.532045	95.1429	[-1,17,0,09]	0.0414548
5ed81f1224f078ef6345fa5f19e4f979	d__Bacteria	0.511451	94.5357	[-0,1,1,15]	0.043339
86e4542e0ffe59032bfc55732c1fcad1	g__Subdoligranulum	0.509008	94.2755	[-0,13,1,13]	0.045262
dfa1805a0f6ba6f85bad64688fbe6751	o__Oscillospirales	-0.494791	94.1276	[-1,12,0,14]	0.0471617
43e682b840c48337e15a338ef153ddfa	g__Clostridia_UCG-014	-0.498679	94.0969	[-1,11,0,14]	0.0489796
d358702e75003fe7716c12d7c3737e7b	f__Lachnospiraceae	0.477222	93.352	[-0,15,1,11]	0.0510791
7a16875cc8cc13ec337e614e8b81e643	g__uncultured_Lachnospiraceae	0.478344	93.2449	[-0,17,1,09]	0.0531284
74d7144f281efc186fc17cb477c79597	f__Eggerthellaceae	-0.467162	92.7704	[-1,09,0,17]	0.0553061
50e6b73a569d34e715a7e95d677bee5c	f__Erysipelotrichaceae	-0.456529	92.5	[-1,08,0,18]	0.0575083
a75e08181137a3a77cdf7c744d55d273	g__Christensenellaceae_R-7_group	0.446134	91.8112	[-0,17,1,09]	0.0599235
3514c21d381d681b55f7c5cdebcefda7	f__Atopobiaceae	-0.435434	91.1786	[-1,05,0,2]	0.0625125
1cc9e9c407fa5f3d4f5fcd1808baa698	c__Clostridia	0.426783	90.8163	[-0,2,1,08]	0.0651464
8f54c09196f4acd0e0cf58ad5f68e5d6	f__Lachnospiraceae	-0.398476	89.4796	[-1,03,0,24]	0.0682371
28a07a9fbed24695691d128d88f18f97	d__Bacteria	0.388868	88.551	[-0,24,1,02]	0.0715859
4a27f7b0275a8ab5330fd9c642048182	g__Clostridia_UCG-014	0.372215	87.7347	[-0,26,1]	0.0751312
fb4d86d6eafb86c4829e2a1362b8c52b	f__Eggerthellaceae	-0.372615	87.7194	[-1,01,0,27]	0.0785408
a5968c5e3e479db0d8b751e2368fa756	c__Clostridia	0.365759	87.4694	[-0,27,1,01]	0.0819148
0939b0ab22fcf4a917031b0dfe2732a8	g__Christensenellaceae_R-7_group	0.328421	84.8112	[-0,32,0,96]	0.0861813
9cce30bb3fb43f0b7b4c1f91946a2255	g__Clostridia_UCG-014	-0.31744	83.7245	[-0,96,0,32]	0.090697
